# Supplementary material for: Unbiased K-mer Analysis Reveals Changes in Copy Number of Highly Repetitive Sequences During Maize Domestication and Improvement
Source: Sci Rep. 2017 Feb 10;7:42444. doi: 10.1038/srep42444 (PMC5301235; doi:10.1038/srep42444)
Supplement: Supplementary Table S1 [file srep42444-s2.txt]

#Table S1. A master file for the detailed information of all the differential abundance HAKmers
#Kmer: k-mer sequence
#B73: k-mer abundance from error corrected B73 WGS sequencing data
#Mo17: k-mer abundance from error corrected Mo17 WGS sequencing data
#BMDiff: difference between B73 counts and Mo17 counts. B=M designates no significant difference between B73 and Mo17; B73gain represents B73 gain k-mers; and Mo17gain represents Mo17 gain k-mers
#Class: annotated code for a repeat class; codes can be found at http://plantrepeats.plantbiology.msu.edu
#BMUniq: B73 or Mo17 unique HAKmers. B73uniq represents B73 unique HAKmers; Mo17uniq represents Mo17 unique HAKmers 
#Function: annotated function
#Peak1Chr: mapped chromosome of the highest peak from the genetic mapping
#Peak1Genetic: mapped genetic position of the heighest peak
#Peak1GeneticRaw: mapped genetic raw position of the highest peak. Raw position was provided in the original genetic map (Liu 2015)
#Peak1LOD: LOD of the highest mapping peak
#Peak1v3physical: mapped physical position (B73Ref3) of the highest mapping peak
#Peak2-4xxx: mapping information for the 2nd-4th highest peaks
#PeakNum: number of mapped peaks
Kmer	B73	Mo17	BMDiff	Class	BMUniq	Function	Peak1Chr	Peak1Genetic	Peak1GeneticRaw	Peak1LOD	Peak1v3physical	Peak2Chr	Peak2Genetic	Peak2GeneticRaw	Peak2LOD	Peak2v3physical	Peak3Chr	Peak3Genetic	Peak3GeneticRaw	Peak3LOD	Peak3v3physical	Peak4Chr	Peak4Genetic	Peak4GeneticRaw	Peak4LOD	Peak4v3physical	PeakNum
AAAAAAAAGCCAAGTCCAAGCGTGT	20990	31	B73gain	RGRR000	No	45S rDNA	6	16.77	109.008	56.1	13496476	NA	NA	NA	NA	NA	NA	NA	NA	NA	NA	NA	NA	NA	NA	NA	1
AAAAAAAAGCCAAGTCCCAGCCTGC	9	90217	Mo17gain	RGRR000	Mo17uniq	45S rDNA	6	16.716	108.651	55	13371476	NA	NA	NA	NA	NA	NA	NA	NA	NA	NA	NA	NA	NA	NA	NA	1
AAAAAAAAGCCAAGTCCCAGCGTGT	84451	38650	B73gain	RGRR000	No	45S rDNA	6	16.716	108.651	49.5	13371476	NA	NA	NA	NA	NA	NA	NA	NA	NA	NA	NA	NA	NA	NA	NA	1
AAAAAAAATGGGGGTTGTGTGGCCA	28899	12448	B73gain	OTKN000	No	knob	7	83.84	544.963	8.6	146661989	NA	NA	NA	NA	NA	NA	NA	NA	NA	NA	NA	NA	NA	NA	NA	1
AAAAAAACGGTTCGGCCACGGCCGC	110509	43367	B73gain	RGRR000	No	45S rDNA	6	16.77	109.008	50.7	13496476	NA	NA	NA	NA	NA	NA	NA	NA	NA	NA	NA	NA	NA	NA	NA	1
AAAAAAAGCCAAGTCCAAGCGTGTG	21075	52	B73gain	RGRR000	No	45S rDNA	6	16.77	109.008	56.1	13496476	NA	NA	NA	NA	NA	NA	NA	NA	NA	NA	NA	NA	NA	NA	NA	1
AAAAAAAGCCAAGTCCCAGCCTGCG	9	90424	Mo17gain	RGRR000	Mo17uniq	45S rDNA	6	16.716	108.651	54.9	13371476	NA	NA	NA	NA	NA	NA	NA	NA	NA	NA	NA	NA	NA	NA	NA	1
AAAAAAAGCCAAGTCCCAGCGTGTG	85226	39490	B73gain	RGRR000	No	45S rDNA	6	16.716	108.651	49	13371476	NA	NA	NA	NA	NA	NA	NA	NA	NA	NA	NA	NA	NA	NA	NA	1
AAAAAAAGCTAAGTCCAAGCGTGTG	69301	32176	B73gain	RGRR000	No	45S rDNA	6	16.716	108.651	50.2	13371476	NA	NA	NA	NA	NA	NA	NA	NA	NA	NA	NA	NA	NA	NA	NA	1
AAAAAAATGCCATAACGGCCTCCCC	18157	5300	B73gain	NA	NA	NA	NA	NA	NA	NA	NA	NA	NA	NA	NA	NA	NA	NA	NA	NA	NA	NA	NA	NA	NA	NA	NA
AAAAAAATGGGGGTTGTGTGGCCAT	250305	109580	B73gain	OTKN000	No	knob	7	83.895	545.32	11.8	147011989	NA	NA	NA	NA	NA	NA	NA	NA	NA	NA	NA	NA	NA	NA	NA	1
AAAAAACCGTAGGTGTTAGCCTTCG	28852	12486	B73gain	OTKN000	No	knob	7	83.676	543.892	13.1	146271147	NA	NA	NA	NA	NA	NA	NA	NA	NA	NA	NA	NA	NA	NA	NA	1
AAAAAACGGTTCGGCCACGGCCGCG	110937	43556	B73gain	RGRR000	No	45S rDNA	6	16.77	109.008	50.7	13496476	NA	NA	NA	NA	NA	NA	NA	NA	NA	NA	NA	NA	NA	NA	NA	1
AAAAAAGCCAAGTCCAAGCGTGTGC	20965	0	B73gain	RGRR000	B73uniq	45S rDNA	6	16.77	109.008	56	13496476	NA	NA	NA	NA	NA	NA	NA	NA	NA	NA	NA	NA	NA	NA	NA	1
AAAAAAGCCAAGTCCCAGCCTGCGG	9	90307	Mo17gain	RGRR000	Mo17uniq	45S rDNA	6	16.716	108.651	54.8	13371476	NA	NA	NA	NA	NA	NA	NA	NA	NA	NA	NA	NA	NA	NA	NA	1
AAAAAAGCCAAGTCCCAGCGTGTGG	85329	39585	B73gain	RGRR000	No	45S rDNA	6	16.716	108.651	49.2	13371476	NA	NA	NA	NA	NA	NA	NA	NA	NA	NA	NA	NA	NA	NA	NA	1
AAAAAAGCTAAGTCCAAGCGTGTGG	70038	32513	B73gain	RGRR000	No	45S rDNA	6	16.716	108.651	49.8	13371476	NA	NA	NA	NA	NA	NA	NA	NA	NA	NA	NA	NA	NA	NA	NA	1
AAAAAAGGGGGTTGTGTGGCCATTG	14986	6957	B73gain	OTKN000	No	knob	7	84.445	548.894	11.1	147961989	NA	NA	NA	NA	NA	NA	NA	NA	NA	NA	NA	NA	NA	NA	NA	1
AAAAAATAGGGTTGTGTGGCCATTG	29517	12188	B73gain	OTKN000	No	knob	7	84.06	546.392	12.3	147236989	NA	NA	NA	NA	NA	NA	NA	NA	NA	NA	NA	NA	NA	NA	NA	1
AAAAAATCCGTAGGTGTTAGCCTTC	95949	41263	B73gain	OTKN000	No	knob	7	83.786	544.606	11.5	146411148	NA	NA	NA	NA	NA	NA	NA	NA	NA	NA	NA	NA	NA	NA	NA	1
AAAAAATCGTAGGTGTTAGCCTTCG	15887	7193	B73gain	OTKN000	No	knob	7	83.786	544.606	13	146411148	NA	NA	NA	NA	NA	NA	NA	NA	NA	NA	NA	NA	NA	NA	NA	1
AAAAAATGCCATAACGGCCTCCCCG	27817	5822	B73gain	NA	NA	NA	NA	NA	NA	NA	NA	NA	NA	NA	NA	NA	NA	NA	NA	NA	NA	NA	NA	NA	NA	NA	NA
AAAAAATGGAGCTTGTGTGGCCATT	29488	13186	B73gain	OTKN000	No	knob	7	83.676	543.892	10.6	146271147	NA	NA	NA	NA	NA	NA	NA	NA	NA	NA	NA	NA	NA	NA	NA	1
AAAAAATGGGGGCTGTGTGGCCATT	26560	10954	B73gain	OTKN000	No	knob	7	83.676	543.892	10.3	146271147	1	243.51	1582.812	4.1	293676942	NA	NA	NA	NA	NA	NA	NA	NA	NA	NA	2
AAAAAATGGGGGTTGTGTGGCCATT	1790127	781162	B73gain	OTKN000	No	knob	7	83.84	544.963	11.9	146661989	NA	NA	NA	NA	NA	NA	NA	NA	NA	NA	NA	NA	NA	NA	NA	1
AAAAAATGGGTGTTGTGTGGCCATT	14529	6597	B73gain	OTKN000	No	knob	7	84.06	546.392	12.8	147236989	NA	NA	NA	NA	NA	NA	NA	NA	NA	NA	NA	NA	NA	NA	NA	1
AAAAAATGGTCTCCACCAGAAATCC	36112	17171	B73gain	OTKN000	No	knob	7	83.84	544.963	13.9	146661989	NA	NA	NA	NA	NA	NA	NA	NA	NA	NA	NA	NA	NA	NA	NA	1
AAAAAATTAGGGTTGTGTGGCCATT	33872	13611	B73gain	OTKN000	No	knob	7	84.06	546.392	9.4	147236989	NA	NA	NA	NA	NA	NA	NA	NA	NA	NA	NA	NA	NA	NA	NA	1
AAAAAATTGGGGTTGTGTGGCCATT	17373	7585	B73gain	OTKN000	No	knob	7	83.895	545.32	10.2	147011989	1	243.674	1583.884	4.7	293776942	NA	NA	NA	NA	NA	NA	NA	NA	NA	NA	2
AAAAACAAGAATGTGACCTATGGCA	19610	8644	B73gain	NA	NA	NA	NA	NA	NA	NA	NA	NA	NA	NA	NA	NA	NA	NA	NA	NA	NA	NA	NA	NA	NA	NA	NA
AAAAACACGTGTGGCGGAACGCGGA	17868	8869	B73gain	NA	NA	NA	NA	NA	NA	NA	NA	NA	NA	NA	NA	NA	NA	NA	NA	NA	NA	NA	NA	NA	NA	NA	NA
AAAAACATGTGCTATAGCTCACTTG	15598	7231	B73gain	NA	NA	NA	NA	NA	NA	NA	NA	NA	NA	NA	NA	NA	NA	NA	NA	NA	NA	NA	NA	NA	NA	NA	NA
AAAAACATGTGTCACGGGAGGCCCT	15780	7684	B73gain	TRTM000	No	Telomere	5	0.11	0.714	47.4	200000	1	0	0	4.2	747871	NA	NA	NA	NA	NA	NA	NA	NA	NA	NA	2
AAAAACCCGTACGTGTTAGCCTTCG	15730	6201	B73gain	OTKN000	No	knob	7	80.815	525.298	5.1	142936148	1	244.169	1587.098	4.2	294278217	NA	NA	NA	NA	NA	NA	NA	NA	NA	NA	2
AAAAACCCGTAGGTGTTAGCCTTCG	14856	6913	B73gain	OTKN000	No	knob	7	83.676	543.892	8.3	146271147	NA	NA	NA	NA	NA	NA	NA	NA	NA	NA	NA	NA	NA	NA	NA	1
AAAAACCGTAGGTGTTAGCCTTCGA	23603	9651	B73gain	OTKN000	No	knob	7	83.676	543.892	13.3	146271147	NA	NA	NA	NA	NA	NA	NA	NA	NA	NA	NA	NA	NA	NA	NA	1
AAAAACGAAGAAATGGTTCCGCTGG	3991	23094	Mo17gain	CMCM002	No	Centromeric satellite repeats	7	47.929	311.541	29.8	40389813	NA	NA	NA	NA	NA	NA	NA	NA	NA	NA	NA	NA	NA	NA	NA	1
AAAAACGCGTACGTGTTAGCCTTCG	23043	9052	B73gain	OTKN000	No	knob	7	83.786	544.606	12.4	146411148	NA	NA	NA	NA	NA	NA	NA	NA	NA	NA	NA	NA	NA	NA	NA	1
AAAAACGGGAGGAGACGCAAGGCAA	24259	218	B73gain	RGRR000	No	45S rDNA	6	16.77	109.008	57.9	13496476	NA	NA	NA	NA	NA	NA	NA	NA	NA	NA	NA	NA	NA	NA	NA	1
AAAAACGGTTCGGCCACGGCCGCGA	110650	43457	B73gain	RGRR000	No	45S rDNA	6	16.77	109.008	50.6	13496476	NA	NA	NA	NA	NA	NA	NA	NA	NA	NA	NA	NA	NA	NA	NA	1
AAAAACTCATACGTGTTAGCCTTCG	23655	10386	B73gain	OTKN000	No	knob	7	83.895	545.32	12.7	147011989	NA	NA	NA	NA	NA	NA	NA	NA	NA	NA	NA	NA	NA	NA	NA	1
AAAAACTCGTACGTGTTAGCCTTCA	26494	10714	B73gain	OTKN000	No	knob	7	83.786	544.606	10.5	146411148	NA	NA	NA	NA	NA	NA	NA	NA	NA	NA	NA	NA	NA	NA	NA	1
AAAAACTCGTACGTGTTAGCCTTCG	1494844	619552	B73gain	OTKN000	No	knob	7	83.786	544.606	11.8	146411148	1	243.51	1582.812	4	293676942	NA	NA	NA	NA	NA	NA	NA	NA	NA	NA	2
AAAAACTCGTACGTGTTAGCCTTTG	42990	19324	B73gain	OTKN000	No	knob	7	83.676	543.892	8.2	146271147	1	244.169	1587.098	5.4	294278217	NA	NA	NA	NA	NA	NA	NA	NA	NA	NA	2
AAAAACTCGTAGGTGTTAGCCTCTA	57943	27872	B73gain	OTKN000	No	knob	7	83.84	544.963	11.3	146661989	NA	NA	NA	NA	NA	NA	NA	NA	NA	NA	NA	NA	NA	NA	NA	1
AAAAACTCGTAGGTGTTAGCCTTCG	45853	19885	B73gain	OTKN000	No	knob	7	83.84	544.963	12.6	146661989	1	243.51	1582.812	4.2	293676942	NA	NA	NA	NA	NA	NA	NA	NA	NA	NA	2
AAAAACTCGTATGTGTTAGCCTTCG	18648	8225	B73gain	OTKN000	No	knob	7	83.786	544.606	8.3	146411148	NA	NA	NA	NA	NA	NA	NA	NA	NA	NA	NA	NA	NA	NA	NA	1
AAAAACTCGTGCTTTGTATGCACCT	7263	28772	Mo17gain	CMCM002	No	Centromeric satellite repeats	8	59.747	388.357	34.2	69890792	NA	NA	NA	NA	NA	NA	NA	NA	NA	NA	NA	NA	NA	NA	NA	1
AAAAACTCGTGCTTTTATGCACCCG	25773	53714	Mo17gain	CMCM002	No	Centromeric satellite repeats	9	64.481	419.125	37.9	46057096	NA	NA	NA	NA	NA	NA	NA	NA	NA	NA	NA	NA	NA	NA	NA	1
AAAAACTCGTGCTTTTATGCACCTC	3037	26356	Mo17gain	CMCM002	No	Centromeric satellite repeats	7	47.984	311.898	30.6	40914613	NA	NA	NA	NA	NA	NA	NA	NA	NA	NA	NA	NA	NA	NA	NA	1
AAAAAGCCAAGTCCAAGCGTGTGCA	21005	0	B73gain	RGRR000	B73uniq	45S rDNA	6	16.77	109.008	55.9	13496476	NA	NA	NA	NA	NA	NA	NA	NA	NA	NA	NA	NA	NA	NA	NA	1
AAAAAGCCAAGTCCCAGCCTGCGGA	9	90189	Mo17gain	RGRR000	Mo17uniq	45S rDNA	6	16.716	108.651	55.1	13371476	NA	NA	NA	NA	NA	NA	NA	NA	NA	NA	NA	NA	NA	NA	NA	1
AAAAAGCCAAGTCCCAGCGTGTGGA	85301	39581	B73gain	RGRR000	No	45S rDNA	6	16.716	108.651	49.3	13371476	NA	NA	NA	NA	NA	NA	NA	NA	NA	NA	NA	NA	NA	NA	NA	1
AAAAAGCTAAGTCCAAGCGTGTGGA	70031	32614	B73gain	RGRR000	No	45S rDNA	6	16.716	108.651	49.5	13371476	NA	NA	NA	NA	NA	NA	NA	NA	NA	NA	NA	NA	NA	NA	NA	1
AAAAAGGGGGTTGTGTGGCCATTGA	19769	8899	B73gain	OTKN000	No	knob	7	84.445	548.894	10.8	147961989	NA	NA	NA	NA	NA	NA	NA	NA	NA	NA	NA	NA	NA	NA	NA	1
AAAAATAAAACCAAAAAAAAAGGAA	17797	43075	Mo17gain	NA	NA	NA	NA	NA	NA	NA	NA	NA	NA	NA	NA	NA	NA	NA	NA	NA	NA	NA	NA	NA	NA	NA	NA
AAAAATACCAAAGGCTAACACATTC	151598	60985	B73gain	OTKN000	No	knob	7	83.895	545.32	11.5	147011989	NA	NA	NA	NA	NA	NA	NA	NA	NA	NA	NA	NA	NA	NA	NA	1
AAAAATACCAAAGGCTAACACCTAC	59456	26279	B73gain	OTKN000	No	knob	7	83.676	543.892	10.2	146271147	1	243.894	1585.313	4	293876942	NA	NA	NA	NA	NA	NA	NA	NA	NA	NA	2
AAAAATACCAAAGGCTAACACGTAC	429316	176146	B73gain	OTKN000	No	knob	7	83.786	544.606	11.5	146411148	1	243.674	1583.884	4.3	293776942	NA	NA	NA	NA	NA	NA	NA	NA	NA	NA	2
AAAAATACCAAAGGCTAACACGTAT	42974	17938	B73gain	OTKN000	No	knob	7	83.786	544.606	12.7	146411148	NA	NA	NA	NA	NA	NA	NA	NA	NA	NA	NA	NA	NA	NA	NA	1
AAAAATACCGAAGGCTAACACATTC	23769	10097	B73gain	OTKN000	No	knob	7	83.895	545.32	10.2	147011989	5	122.204	794.324	6.8	194777919	NA	NA	NA	NA	NA	NA	NA	NA	NA	NA	2
AAAAATACCGAAGGCTAACACCTAC	39632	17897	B73gain	OTKN000	No	knob	7	83.786	544.606	11.7	146411148	NA	NA	NA	NA	NA	NA	NA	NA	NA	NA	NA	NA	NA	NA	NA	1
AAAAATAGCCATGAACGACCATTTT	178248	77414	B73gain	OTKN000	No	knob	7	83.895	545.32	13.4	147011989	NA	NA	NA	NA	NA	NA	NA	NA	NA	NA	NA	NA	NA	NA	NA	1
AAAAATAGCCATGAATGACCATTTT	110260	46421	B73gain	OTKN000	No	knob	7	83.895	545.32	12.4	147011989	NA	NA	NA	NA	NA	NA	NA	NA	NA	NA	NA	NA	NA	NA	NA	1
AAAAATAGGGTTGTGTGGCCATTGA	30764	12920	B73gain	OTKN000	No	knob	7	84.06	546.392	12.2	147236989	NA	NA	NA	NA	NA	NA	NA	NA	NA	NA	NA	NA	NA	NA	NA	1
AAAAATATGTGGGGTGAGGTGTATG	16707	7492	B73gain	OTKN000	No	knob	7	83.895	545.32	8.8	147011989	1	242.347	1575.255	4	293576942	NA	NA	NA	NA	NA	NA	NA	NA	NA	NA	2
AAAAATCAGTAGGTGTTAGCCTTCG	50981	21297	B73gain	OTKN000	No	knob	7	83.676	543.892	10.8	146271147	NA	NA	NA	NA	NA	NA	NA	NA	NA	NA	NA	NA	NA	NA	NA	1
AAAAATCCAAGAATGTAATCTATGG	13877	6364	B73gain	OTKN000	No	knob	7	83.676	543.892	6.7	146271147	1	242.347	1575.255	4.7	293576942	NA	NA	NA	NA	NA	NA	NA	NA	NA	NA	2
AAAAATCCAAGAATGTGATCTATGG	367801	154748	B73gain	OTKN000	No	knob	7	83.84	544.963	12.4	146661989	1	242.347	1575.255	4.2	293576942	NA	NA	NA	NA	NA	NA	NA	NA	NA	NA	2
AAAAATCCATACGTGTTAGCCTTTG	43022	17931	B73gain	CMCMOOT	No	Unclassified Centromere Sequences	7	83.786	544.606	12.7	146411148	1	243.894	1585.313	4	293876942	NA	NA	NA	NA	NA	NA	NA	NA	NA	NA	2
AAAAATCCATAGGTGTTAGCCTTCA	83370	35688	B73gain	OTKN000	No	knob	7	84.445	548.894	9.8	147961989	5	122.204	794.324	7.8	194777919	NA	NA	NA	NA	NA	NA	NA	NA	NA	NA	2
AAAAATCCATAGGTGTTAGCCTTCG	132423	63416	B73gain	OTKN000	No	knob	7	83.895	545.32	12.4	147011989	NA	NA	NA	NA	NA	NA	NA	NA	NA	NA	NA	NA	NA	NA	NA	1
AAAAATCCGAACGTGTTAGCCTTCG	28512	14000	B73gain	OTKN000	No	knob	7	83.84	544.963	10.5	146661989	NA	NA	NA	NA	NA	NA	NA	NA	NA	NA	NA	NA	NA	NA	NA	1
AAAAATCCGAATGTGTTAGCCTTCG	87921	36202	B73gain	OTKN000	No	knob	5	121.041	786.767	11.3	194652919	7	83.895	545.32	7.1	147011989	NA	NA	NA	NA	NA	NA	NA	NA	NA	NA	2
AAAAATCCGAATGTGTTAGCCTTTG	148161	59678	B73gain	OTKN000	No	knob	7	83.895	545.32	11.3	147011989	NA	NA	NA	NA	NA	NA	NA	NA	NA	NA	NA	NA	NA	NA	NA	1
AAAAATCCGTACGTGTTAGCCTCTA	40150	18235	B73gain	OTKN000	No	knob	7	83.895	545.32	11.7	147011989	NA	NA	NA	NA	NA	NA	NA	NA	NA	NA	NA	NA	NA	NA	NA	1
AAAAATCCGTACGTGTTAGCCTTCG	173859	70602	B73gain	OTKN000	No	knob	7	84.06	546.392	12.2	147236989	5	122.204	794.324	5.9	194777919	NA	NA	NA	NA	NA	NA	NA	NA	NA	NA	2
AAAAATCCGTACGTGTTAGCCTTTG	398315	163824	B73gain	OTKN000	No	knob	7	83.84	544.963	12	146661989	1	243.51	1582.812	4.1	293676942	NA	NA	NA	NA	NA	NA	NA	NA	NA	NA	2
AAAAATCCGTAGGTCTTAGCCTCTA	482834	214308	B73gain	OTKN000	No	knob	7	83.786	544.606	10.9	146411148	NA	NA	NA	NA	NA	NA	NA	NA	NA	NA	NA	NA	NA	NA	NA	1
AAAAATCCGTAGGTCTTAGCCTTCG	40506	20247	B73gain	OTKN000	No	knob	7	83.895	545.32	11.2	147011989	NA	NA	NA	NA	NA	NA	NA	NA	NA	NA	NA	NA	NA	NA	NA	1
AAAAATCCGTAGGTGTTAGCCTCTA	121359	58109	B73gain	OTKN000	No	knob	7	83.895	545.32	12.6	147011989	NA	NA	NA	NA	NA	NA	NA	NA	NA	NA	NA	NA	NA	NA	NA	1
AAAAATCCGTAGGTGTTAGCCTCTG	14863	7269	B73gain	OTKN000	No	knob	5	121.041	786.767	8.6	194652919	7	84.5	549.251	6.9	148636989	NA	NA	NA	NA	NA	NA	NA	NA	NA	NA	2
AAAAATCCGTAGGTGTTAGCCTTAG	33813	13841	B73gain	OTKN000	No	knob	7	83.786	544.606	9.9	146411148	NA	NA	NA	NA	NA	NA	NA	NA	NA	NA	NA	NA	NA	NA	NA	1
AAAAATCCGTAGGTGTTAGCCTTCA	578504	238718	B73gain	OTKN000	No	knob	7	83.84	544.963	12.4	146661989	NA	NA	NA	NA	NA	NA	NA	NA	NA	NA	NA	NA	NA	NA	NA	1
AAAAATCCGTAGGTGTTAGCCTTCG	3112225	1343938	B73gain	OTKN000	No	knob	7	83.84	544.963	12.1	146661989	NA	NA	NA	NA	NA	NA	NA	NA	NA	NA	NA	NA	NA	NA	NA	1
AAAAATCCGTAGGTGTTAGCCTTCT	29357	13748	B73gain	OTKN000	No	knob	7	84.06	546.392	14.5	147236989	NA	NA	NA	NA	NA	NA	NA	NA	NA	NA	NA	NA	NA	NA	NA	1
AAAAATCCGTAGGTGTTAGCCTTTA	26255	11510	B73gain	OTKN000	No	knob	7	83.895	545.32	8.1	147011989	NA	NA	NA	NA	NA	NA	NA	NA	NA	NA	NA	NA	NA	NA	NA	1
AAAAATCCGTAGGTGTTAGCCTTTG	150401	69818	B73gain	OTKN000	No	knob	7	83.84	544.963	11.6	146661989	NA	NA	NA	NA	NA	NA	NA	NA	NA	NA	NA	NA	NA	NA	NA	1
AAAAATCCGTAGGTGTTAGCTTTCG	19540	7951	B73gain	OTKN000	No	knob	7	83.676	543.892	8.3	146271147	NA	NA	NA	NA	NA	NA	NA	NA	NA	NA	NA	NA	NA	NA	NA	1
AAAAATCCGTAGTTGTTAGCCTTCG	20225	8770	B73gain	OTKN000	No	knob	7	83.676	543.892	11.3	146271147	NA	NA	NA	NA	NA	NA	NA	NA	NA	NA	NA	NA	NA	NA	NA	1
AAAAATCCGTTGGTGTTAGCCTTCG	47159	21900	B73gain	OTKN000	No	knob	7	84.5	549.251	10.1	148636989	5	122.204	794.324	7.8	194777919	NA	NA	NA	NA	NA	NA	NA	NA	NA	NA	2
AAAAATCGTAGGTGTTAGCCTTCGG	16171	7332	B73gain	OTKN000	No	knob	7	83.676	543.892	13.6	146271147	NA	NA	NA	NA	NA	NA	NA	NA	NA	NA	NA	NA	NA	NA	NA	1
AAAAATCTGAATGTGTTAGCCTTCG	21677	9699	B73gain	OTKN000	No	knob	5	121.041	786.767	7.4	194652919	7	84.445	548.894	6.6	147961989	NA	NA	NA	NA	NA	NA	NA	NA	NA	NA	2
AAAAATCTGAATGTTTTAGCCTTCG	15937	7178	B73gain	NA	NA	NA	NA	NA	NA	NA	NA	NA	NA	NA	NA	NA	NA	NA	NA	NA	NA	NA	NA	NA	NA	NA	NA
AAAAATCTGTACGTGTTAGCCTTTG	19532	8603	B73gain	OTKN000	No	knob	7	83.786	544.606	9.2	146411148	1	243.51	1582.812	4.4	293676942	NA	NA	NA	NA	NA	NA	NA	NA	NA	NA	2
AAAAATCTGTAGGTCTTAGCCTCTA	30814	14125	B73gain	OTKN000	No	knob	7	83.84	544.963	11	146661989	NA	NA	NA	NA	NA	NA	NA	NA	NA	NA	NA	NA	NA	NA	NA	1
AAAAATCTGTAGGTGTTAGCCTTCA	24438	11802	B73gain	OTKN000	No	knob	7	84.06	546.392	12.4	147236989	NA	NA	NA	NA	NA	NA	NA	NA	NA	NA	NA	NA	NA	NA	NA	1
AAAAATCTGTAGGTGTTAGCCTTCG	165319	78170	B73gain	OTKN000	No	knob	7	83.84	544.963	12.6	146661989	NA	NA	NA	NA	NA	NA	NA	NA	NA	NA	NA	NA	NA	NA	NA	1
AAAAATCTGTTGGTGTTAGCCTTCG	39353	17177	B73gain	OTKN000	No	knob	5	121.041	786.767	10.1	194652919	7	84.445	548.894	7.5	147961989	NA	NA	NA	NA	NA	NA	NA	NA	NA	NA	2
AAAAATGCCATAACGGCCTCCCCGG	26309	5658	B73gain	NA	NA	NA	NA	NA	NA	NA	NA	NA	NA	NA	NA	NA	NA	NA	NA	NA	NA	NA	NA	NA	NA	NA	NA
AAAAATGGAGCTTGTGTGGCCATTT	30362	13532	B73gain	NA	NA	NA	NA	NA	NA	NA	NA	NA	NA	NA	NA	NA	NA	NA	NA	NA	NA	NA	NA	NA	NA	NA	NA
AAAAATGGAGGTTGTGTGGCCATTG	70678	29202	B73gain	OTKN000	No	knob	7	83.786	544.606	10.9	146411148	NA	NA	NA	NA	NA	NA	NA	NA	NA	NA	NA	NA	NA	NA	NA	1
AAAAATGGGCGTTGTGTGGCCATTG	22344	9859	B73gain	OTKN000	No	knob	5	122.204	794.324	6.7	194777919	7	83.895	545.32	6.7	147011989	NA	NA	NA	NA	NA	NA	NA	NA	NA	NA	2
AAAAATGGGGATTGTGTGGCCATTG	15204	6730	B73gain	OTKN000	No	knob	7	83.895	545.32	9.4	147011989	NA	NA	NA	NA	NA	NA	NA	NA	NA	NA	NA	NA	NA	NA	NA	1
AAAAATGGGGGCTGTGTGGCCATTG	39444	16536	B73gain	NA	NA	NA	NA	NA	NA	NA	NA	NA	NA	NA	NA	NA	NA	NA	NA	NA	NA	NA	NA	NA	NA	NA	NA
AAAAATGGGGGTGTGTGGCCATTGA	28341	12055	B73gain	OTKN000	No	knob	7	83.786	544.606	12.6	146411148	1	241.466	1569.527	4.7	293301942	NA	NA	NA	NA	NA	NA	NA	NA	NA	NA	2
AAAAATGGGGGTTGTCTGGCCATTG	16632	6758	B73gain	OTKN000	No	knob	7	83.895	545.32	11.8	147011989	NA	NA	NA	NA	NA	NA	NA	NA	NA	NA	NA	NA	NA	NA	NA	1
AAAAATGGGGGTTGTGTCGCCATTG	22155	9065	B73gain	OTKN000	No	knob	7	84.06	546.392	10	147236989	5	122.204	794.324	4.9	194777919	NA	NA	NA	NA	NA	NA	NA	NA	NA	NA	2
AAAAATGGGGGTTGTGTGGACATTG	15449	6661	B73gain	OTKN000	No	knob	7	84.06	546.392	7.2	147236989	NA	NA	NA	NA	NA	NA	NA	NA	NA	NA	NA	NA	NA	NA	NA	1
AAAAATGGGGGTTGTGTGGCAATTG	46093	20023	B73gain	OTKN000	No	knob	7	83.895	545.32	12.1	147011989	NA	NA	NA	NA	NA	NA	NA	NA	NA	NA	NA	NA	NA	NA	NA	1
AAAAATGGGGGTTGTGTGGCCAATG	41102	17446	B73gain	OTKN000	No	knob	7	84.06	546.392	9.7	147236989	NA	NA	NA	NA	NA	NA	NA	NA	NA	NA	NA	NA	NA	NA	NA	1
AAAAATGGGGGTTGTGTGGCCATTA	46190	22597	B73gain	OTKN000	No	knob	7	83.895	545.32	12	147011989	NA	NA	NA	NA	NA	NA	NA	NA	NA	NA	NA	NA	NA	NA	NA	1
AAAAATGGGGGTTGTGTGGCCATTC	22143	9643	B73gain	OTKN000	No	knob	7	83.895	545.32	12.2	147011989	NA	NA	NA	NA	NA	NA	NA	NA	NA	NA	NA	NA	NA	NA	NA	1
AAAAATGGGGGTTGTGTGGCCATTG	4985085	2158828	B73gain	OTKN000	No	knob	7	83.84	544.963	12.6	146661989	NA	NA	NA	NA	NA	NA	NA	NA	NA	NA	NA	NA	NA	NA	NA	1
AAAAATGGGGGTTGTGTGGCCATTT	1499590	640835	B73gain	OTKN000	No	knob	7	83.84	544.963	11.8	146661989	NA	NA	NA	NA	NA	NA	NA	NA	NA	NA	NA	NA	NA	NA	NA	1
AAAAATGGGGGTTGTGTGGCTATTG	16003	7688	B73gain	OTKN000	No	knob	7	83.895	545.32	8	147011989	NA	NA	NA	NA	NA	NA	NA	NA	NA	NA	NA	NA	NA	NA	NA	1
AAAAATGGGGGTTGTGTGGTCATTG	15215	7162	B73gain	OTKN000	No	knob	7	84.06	546.392	6.9	147236989	NA	NA	NA	NA	NA	NA	NA	NA	NA	NA	NA	NA	NA	NA	NA	1
AAAAATGGGGGTTGTGTGTCCATTG	48731	21672	B73gain	OTKN000	No	knob	7	83.84	544.963	12.7	146661989	NA	NA	NA	NA	NA	NA	NA	NA	NA	NA	NA	NA	NA	NA	NA	1
AAAAATGGGGGTTGTGTTGCCATTG	53717	19931	B73gain	OTKN000	No	knob	7	84.445	548.894	15	147961989	5	122.204	794.324	8	194777919	NA	NA	NA	NA	NA	NA	NA	NA	NA	NA	2
AAAAATGGGGGTTGTTTGGCCATTG	15918	7720	B73gain	OTKN000	No	knob	7	83.895	545.32	7.3	147011989	NA	NA	NA	NA	NA	NA	NA	NA	NA	NA	NA	NA	NA	NA	NA	1
AAAAATGGGGGTTTTGTGGCCATTG	23684	10289	B73gain	OTKN000	No	knob	7	84.06	546.392	8	147236989	NA	NA	NA	NA	NA	NA	NA	NA	NA	NA	NA	NA	NA	NA	NA	1
AAAAATGGGGTTGTGTGGCCATTGA	36085	16574	B73gain	OTKN000	No	knob	7	84.06	546.392	13.3	147236989	5	122.204	794.324	6.4	194777919	NA	NA	NA	NA	NA	NA	NA	NA	NA	NA	2
AAAAATGGGGTTTGTGTGGCCATTG	32932	14724	B73gain	OTKN000	No	knob	7	84.06	546.392	11	147236989	5	122.204	794.324	7	194777919	NA	NA	NA	NA	NA	NA	NA	NA	NA	NA	2
AAAAATGGGTGTTGTGTGGCCATTG	27390	13680	B73gain	OTKN000	No	knob	7	83.676	543.892	7.3	146271147	NA	NA	NA	NA	NA	NA	NA	NA	NA	NA	NA	NA	NA	NA	NA	1
AAAAATGGTCGCTCGACCATGAAAA	23124	11368	B73gain	TRTM000	No	Telomere	5	0.11	0.714	16	200000	2	0.055	0.357	7.3	100000	4	0.055	0.357	6	250000	NA	NA	NA	NA	NA	3
AAAAATGGTCGCTGGGCCATGAAAA	20880	8027	B73gain	TRTM000	No	Telomere	5	0.11	0.714	44.3	200000	4	0.055	0.357	5.5	250000	NA	NA	NA	NA	NA	NA	NA	NA	NA	NA	2
AAAAATGGTCGTTCATGGCTATTTT	27247	12036	B73gain	OTKN000	No	knob	7	83.84	544.963	10.6	146661989	NA	NA	NA	NA	NA	NA	NA	NA	NA	NA	NA	NA	NA	NA	NA	1
AAAAATGGTCTCCACCAGAAATCCA	65913	30951	B73gain	OTKN000	No	knob	7	83.84	544.963	14.8	146661989	NA	NA	NA	NA	NA	NA	NA	NA	NA	NA	NA	NA	NA	NA	NA	1
AAAAATGGTGGTTGTGTGGCCATTG	19834	8327	B73gain	OTKN000	No	knob	7	83.895	545.32	8.3	147011989	NA	NA	NA	NA	NA	NA	NA	NA	NA	NA	NA	NA	NA	NA	NA	1
AAAAATGTGATATATGGCAAGGAAA	25417	12612	B73gain	OTKN000	No	knob	7	83.676	543.892	14.3	146271147	NA	NA	NA	NA	NA	NA	NA	NA	NA	NA	NA	NA	NA	NA	NA	1
AAAAATGTGATCTATGGAAAGGAAA	32088	12272	B73gain	OTKN000	No	knob	7	83.84	544.963	13.4	146661989	NA	NA	NA	NA	NA	NA	NA	NA	NA	NA	NA	NA	NA	NA	NA	1
AAAAATGTGATCTATGGCAAGGAAA	35237	15315	B73gain	OTKN000	No	knob	7	84.06	546.392	13.7	147236989	NA	NA	NA	NA	NA	NA	NA	NA	NA	NA	NA	NA	NA	NA	NA	1
AAAAATTAGGGTTGTGTGGCCATTG	465138	190900	B73gain	OTKN000	No	knob	7	83.84	544.963	11.3	146661989	NA	NA	NA	NA	NA	NA	NA	NA	NA	NA	NA	NA	NA	NA	NA	1
AAAAATTCGTACGTGTTAGCCTTCA	13642	6580	B73gain	OTKN000	No	knob	7	83.895	545.32	7.3	147011989	5	122.204	794.324	5.5	194777919	NA	NA	NA	NA	NA	NA	NA	NA	NA	NA	2
AAAAATTCGTACGTGTTAGCCTTCG	62368	25630	B73gain	OTKN000	No	knob	5	122.204	794.324	11.4	194777919	7	84.06	546.392	7.4	147236989	NA	NA	NA	NA	NA	NA	NA	NA	NA	NA	2
AAAAATTCGTAGGTGTTAGCCTTCA	47001	20152	B73gain	OTKN000	No	knob	7	84.06	546.392	12.8	147236989	NA	NA	NA	NA	NA	NA	NA	NA	NA	NA	NA	NA	NA	NA	NA	1
AAAAATTCGTAGGTGTTAGCCTTCG	101752	49292	B73gain	OTKN000	No	knob	7	83.895	545.32	13.3	147011989	NA	NA	NA	NA	NA	NA	NA	NA	NA	NA	NA	NA	NA	NA	NA	1
AAAAATTGCCATGAACGACTATTTT	17373	8080	B73gain	OTKN000	No	knob	7	83.84	544.963	12.2	146661989	NA	NA	NA	NA	NA	NA	NA	NA	NA	NA	NA	NA	NA	NA	NA	1
AAAAATTGGGGGTTGTGTGGCCATT	27661	12973	B73gain	OTKN000	No	knob	7	83.84	544.963	9.1	146661989	1	242.347	1575.255	4	293576942	NA	NA	NA	NA	NA	NA	NA	NA	NA	NA	2
AAAAATTGGGGTTGTGTGGCCATTG	29217	12389	B73gain	OTKN000	No	knob	7	83.895	545.32	8.9	147011989	1	242.347	1575.255	4.2	293576942	NA	NA	NA	NA	NA	NA	NA	NA	NA	NA	2
AAAAATTGGGGTTGTGTGGCCATTT	17161	7389	B73gain	OTKN000	No	knob	7	84.06	546.392	10.9	147236989	NA	NA	NA	NA	NA	NA	NA	NA	NA	NA	NA	NA	NA	NA	NA	1
AAAACAACACGGAGGCACGCGACGA	22473	246	B73gain	RGRR000	No	45S rDNA	6	16.88	109.722	49.7	13596476	NA	NA	NA	NA	NA	NA	NA	NA	NA	NA	NA	NA	NA	NA	NA	1
AAAACAACGGTTCGGCCACGGCCTC	144647	48959	B73gain	RGRR000	No	45S rDNA	6	16.77	109.008	49.3	13496476	NA	NA	NA	NA	NA	NA	NA	NA	NA	NA	NA	NA	NA	NA	NA	1
AAAACAACGGTTCGGGCACGGCCTC	25849	596	B73gain	RGRR000	No	45S rDNA	6	16.77	109.008	56.9	13496476	NA	NA	NA	NA	NA	NA	NA	NA	NA	NA	NA	NA	NA	NA	NA	1
AAAACAAGAATGTGACCTATGGCAA	19705	8660	B73gain	NA	NA	NA	NA	NA	NA	NA	NA	NA	NA	NA	NA	NA	NA	NA	NA	NA	NA	NA	NA	NA	NA	NA	NA
AAAACAAGGGGTTCGCCATGGCGCG	68348	28369	B73gain	RGRR000	No	45S rDNA	6	16.716	108.651	49.3	13371476	NA	NA	NA	NA	NA	NA	NA	NA	NA	NA	NA	NA	NA	NA	NA	1
AAAACACGTGTGGCGGAACGCGGAC	17691	8697	B73gain	NA	NA	NA	NA	NA	NA	NA	NA	NA	NA	NA	NA	NA	NA	NA	NA	NA	NA	NA	NA	NA	NA	NA	NA
AAAACAGCCATGAACGACCATTTTC	19530	7767	B73gain	OTKN000	No	knob	7	84.06	546.392	10.9	147236989	NA	NA	NA	NA	NA	NA	NA	NA	NA	NA	NA	NA	NA	NA	NA	1
AAAACAGCCTTACCAGTCTCAATGG	18404	7783	B73gain	TRTM000	No	Telomere	5	0.11	0.714	62.6	200000	NA	NA	NA	NA	NA	NA	NA	NA	NA	NA	NA	NA	NA	NA	NA	1
AAAACAGGTATCGAGGTGCATAAAA	2399	17901	Mo17gain	NA	NA	NA	NA	NA	NA	NA	NA	NA	NA	NA	NA	NA	NA	NA	NA	NA	NA	NA	NA	NA	NA	NA	NA
AAAACATACACATTAGCTTCGGTGT	19	99877	Mo17gain	RGRR000	No	45S rDNA	6	16.88	109.722	60.9	13596476	NA	NA	NA	NA	NA	NA	NA	NA	NA	NA	NA	NA	NA	NA	NA	1
AAAACATATGTGGGGTGAAGTGTAC	105463	45227	B73gain	OTKN000	No	knob	7	83.895	545.32	11.5	147011989	5	122.204	794.324	6	194777919	NA	NA	NA	NA	NA	NA	NA	NA	NA	NA	2
AAAACATATGTGTAGTGAGGTGTAT	31702	11904	B73gain	OTKN000	No	knob	7	84.06	546.392	11.6	147236989	5	122.204	794.324	8.8	194777919	NA	NA	NA	NA	NA	NA	NA	NA	NA	NA	2
AAAACATGTGCTATAGCTCACTTGT	15673	7208	B73gain	NA	NA	NA	NA	NA	NA	NA	NA	NA	NA	NA	NA	NA	NA	NA	NA	NA	NA	NA	NA	NA	NA	NA	NA
AAAACATGTGTCACGGGAGGCCCTA	16011	7983	B73gain	TRTM000	No	Telomere	5	0.11	0.714	46.6	200000	1	0	0	4.6	747871	NA	NA	NA	NA	NA	NA	NA	NA	NA	NA	2
AAAACATTCAGATTTTTGACCAAGA	14291	6224	B73gain	OTKN000	No	knob	5	121.041	786.767	9.9	194652919	7	84.5	549.251	4.1	148636989	NA	NA	NA	NA	NA	NA	NA	NA	NA	NA	2
AAAACCAAAAAAAAAGGAATGCAAC	18218	44004	Mo17gain	NA	NA	NA	NA	NA	NA	NA	NA	NA	NA	NA	NA	NA	NA	NA	NA	NA	NA	NA	NA	NA	NA	NA	NA
AAAACCAAGAATGTGATCTATGGCA	21290	10600	B73gain	OTKN000	No	knob	7	83.895	545.32	8.2	147011989	NA	NA	NA	NA	NA	NA	NA	NA	NA	NA	NA	NA	NA	NA	NA	1
AAAACCAGGGCATTTTCCCAGGACC	4769	128082	Mo17gain	RGRR000	No	45S rDNA	6	16.88	109.722	59.6	13596476	NA	NA	NA	NA	NA	NA	NA	NA	NA	NA	NA	NA	NA	NA	NA	1
AAAACCAGGGCATTTTCCCAGTACC	121795	35697	B73gain	RGRR000	No	45S rDNA	6	16.77	109.008	47.2	13496476	NA	NA	NA	NA	NA	NA	NA	NA	NA	NA	NA	NA	NA	NA	NA	1
AAAACCCCCATTTTTGTCGAAAATA	18969	9010	B73gain	OTKN000	No	knob	7	84.445	548.894	7.9	147961989	NA	NA	NA	NA	NA	NA	NA	NA	NA	NA	NA	NA	NA	NA	NA	1
AAAACCCGTACGTGTTAGCCTTCGG	15018	5937	B73gain	OTKN000	No	knob	7	83.07	539.955	5.1	146136148	1	244.059	1586.384	5	294076942	NA	NA	NA	NA	NA	NA	NA	NA	NA	NA	2
AAAACCCTAAACCCTAAACCCTAAA	5367	43727	Mo17gain	CMCMOOT	No	Unclassified Centromere Sequences	3	66.403	431.621	15.8	60602081	1	170.3	1106.952	5.8	235659518	NA	NA	NA	NA	NA	NA	NA	NA	NA	NA	2
AAAACCGAGGTTCGGGCACGACCCC	79	93691	Mo17gain	RGRR000	No	45S rDNA	6	16.88	109.722	61.7	13596476	NA	NA	NA	NA	NA	NA	NA	NA	NA	NA	NA	NA	NA	NA	NA	1
AAAACCGAGGTTCGGGCATGGCCCC	198228	70171	B73gain	RGRR000	No	45S rDNA	6	16.77	109.008	54.8	13496476	NA	NA	NA	NA	NA	NA	NA	NA	NA	NA	NA	NA	NA	NA	NA	1
AAAACCGTAGGTGTTAGCCTTCGAT	23740	9693	B73gain	OTKN000	No	knob	7	83.676	543.892	13	146271147	NA	NA	NA	NA	NA	NA	NA	NA	NA	NA	NA	NA	NA	NA	NA	1
AAAACCTCACCCCACATATGTTTCC	72592	35156	B73gain	OTKN000	No	knob	7	83.84	544.963	11.3	146661989	NA	NA	NA	NA	NA	NA	NA	NA	NA	NA	NA	NA	NA	NA	NA	1
AAAACGAAGAAATGGTTCCGCTGGC	4076	21133	Mo17gain	CMCM002	No	Centromeric satellite repeats	7	47.929	311.541	29	40389813	NA	NA	NA	NA	NA	NA	NA	NA	NA	NA	NA	NA	NA	NA	NA	1
AAAACGACACGGAGGCACGCGGCGA	26038	1929	B73gain	RGRR000	No	45S rDNA	6	16.77	109.008	55.3	13496476	NA	NA	NA	NA	NA	NA	NA	NA	NA	NA	NA	NA	NA	NA	NA	1
AAAACGACACGGAGGCGCGCCACGA	393	109829	Mo17gain	RGRR000	No	45S rDNA	6	16.88	109.722	58.6	13596476	NA	NA	NA	NA	NA	NA	NA	NA	NA	NA	NA	NA	NA	NA	NA	1
AAAACGACACGGAGGCGCGCGACGA	3258	130531	Mo17gain	RGRR000	No	45S rDNA	6	16.88	109.722	59.2	13596476	NA	NA	NA	NA	NA	NA	NA	NA	NA	NA	NA	NA	NA	NA	NA	1
AAAACGACACGGAGGCGCGCGGCGA	22696	7740	B73gain	RGRR000	No	45S rDNA	6	16.88	109.722	52.9	13596476	NA	NA	NA	NA	NA	NA	NA	NA	NA	NA	NA	NA	NA	NA	NA	1
AAAACGACACGGAGGCGTGCGGCGA	240	128498	Mo17gain	RGRR000	No	45S rDNA	6	16.88	109.722	58.6	13596476	NA	NA	NA	NA	NA	NA	NA	NA	NA	NA	NA	NA	NA	NA	NA	1
AAAACGAGCTAAGTCCCGGCGTGTG	21154	350	B73gain	NA	NA	NA	NA	NA	NA	NA	NA	NA	NA	NA	NA	NA	NA	NA	NA	NA	NA	NA	NA	NA	NA	NA	NA
AAAACGAGGAGTTCGCCATGGCGCG	80323	39295	B73gain	RGRR000	No	45S rDNA	6	16.716	108.651	52	13371476	NA	NA	NA	NA	NA	NA	NA	NA	NA	NA	NA	NA	NA	NA	NA	1
AAAACGAGGCGTTCGCCATGTCGCG	20786	72	B73gain	RGRR000	No	45S rDNA	6	16.77	109.008	58	13496476	NA	NA	NA	NA	NA	NA	NA	NA	NA	NA	NA	NA	NA	NA	NA	1
AAAACGAGGCGTTCGCCATTGTGCG	20814	0	B73gain	RGRR000	B73uniq	45S rDNA	6	16.77	109.008	56.8	13496476	NA	NA	NA	NA	NA	NA	NA	NA	NA	NA	NA	NA	NA	NA	NA	1
AAAACGAGGGGTTCGCCATGGCGCA	122859	274443	Mo17gain	RGRR000	No	45S rDNA	6	16.88	109.722	43.2	13596476	NA	NA	NA	NA	NA	NA	NA	NA	NA	NA	NA	NA	NA	NA	NA	1
AAAACGAGGGGTTCGCCCATGGCGC	110534	279963	Mo17gain	RGRR000	No	45S rDNA	6	17.376	112.941	52.7	13721476	NA	NA	NA	NA	NA	NA	NA	NA	NA	NA	NA	NA	NA	NA	NA	1
AAAACGAGTGGTTCGCCATGGCGCG	961	96926	Mo17gain	RGRR000	No	45S rDNA	6	16.88	109.722	57.4	13596476	NA	NA	NA	NA	NA	NA	NA	NA	NA	NA	NA	NA	NA	NA	NA	1
AAAACGCAAGGCCGAACAGCCCTGC	24181	93146	Mo17gain	RGRR000	No	45S rDNA	6	16.88	109.722	57.9	13596476	NA	NA	NA	NA	NA	NA	NA	NA	NA	NA	NA	NA	NA	NA	NA	1
AAAACGCATCGAGCAACGGGCCATC	107805	50610	B73gain	RGRR000	No	45S rDNA	6	16.88	109.722	27.6	13596476	NA	NA	NA	NA	NA	NA	NA	NA	NA	NA	NA	NA	NA	NA	NA	1
AAAACGCATCGAGCAACGGGTCATC	51	88535	Mo17gain	RGRR000	No	45S rDNA	6	16.551	107.579	50.5	13221476	NA	NA	NA	NA	NA	NA	NA	NA	NA	NA	NA	NA	NA	NA	NA	1
AAAACGCGTACGTGTTAGCCTTCGG	22821	8925	B73gain	OTKN000	No	knob	7	83.786	544.606	12.3	146411148	NA	NA	NA	NA	NA	NA	NA	NA	NA	NA	NA	NA	NA	NA	NA	1
AAAACGGAGGCTCGCGCACGAACTC	46	36631	Mo17gain	RGRR000	No	45S rDNA	6	17.376	112.941	60.1	13721476	NA	NA	NA	NA	NA	NA	NA	NA	NA	NA	NA	NA	NA	NA	NA	1
AAAACGGAGGCTCGGGCACGACCTC	2715	20646	Mo17gain	RGRR000	No	45S rDNA	6	17.376	112.941	20.9	13721476	NA	NA	NA	NA	NA	NA	NA	NA	NA	NA	NA	NA	NA	NA	NA	1
AAAACGGAGGCTTGGGCACGAACTC	20476	602	B73gain	RGRR000	No	45S rDNA	6	16.77	109.008	57	13496476	NA	NA	NA	NA	NA	NA	NA	NA	NA	NA	NA	NA	NA	NA	NA	1
AAAACGGAGTCTCGGGCACGACCTC	1398	105010	Mo17gain	RGRR000	No	45S rDNA	6	16.88	109.722	54.3	13596476	NA	NA	NA	NA	NA	NA	NA	NA	NA	NA	NA	NA	NA	NA	NA	1
AAAACGGCACGGAGGCGCAAGGCGA	201705	65646	B73gain	RGRR000	No	45S rDNA	6	16.77	109.008	54.3	13496476	NA	NA	NA	NA	NA	NA	NA	NA	NA	NA	NA	NA	NA	NA	NA	1
AAAACGGCACGGAGGCGCGCGGCGA	3441	101490	Mo17gain	RGRR000	No	45S rDNA	6	16.88	109.722	55	13596476	NA	NA	NA	NA	NA	NA	NA	NA	NA	NA	NA	NA	NA	NA	NA	1
AAAACGGGCACGCGGAAGGGCACGG	222	99958	Mo17gain	RGRR000	No	45S rDNA	6	16.88	109.722	59.9	13596476	NA	NA	NA	NA	NA	NA	NA	NA	NA	NA	NA	NA	NA	NA	NA	1
AAAACGGGCACGTGGAAGGGCACAG	21282	28	B73gain	RGRR000	No	45S rDNA	6	16.77	109.008	55.3	13496476	NA	NA	NA	NA	NA	NA	NA	NA	NA	NA	NA	NA	NA	NA	NA	1
AAAACGGGTATCGGGGTGCATACAA	48106	10132	B73gain	CMCM002	No	Centromeric satellite repeats	6	21.991	142.943	52.9	62784200	NA	NA	NA	NA	NA	NA	NA	NA	NA	NA	NA	NA	NA	NA	NA	1
AAAACGGGTATCGGGTGCATACAAA	56254	4805	B73gain	CMCM002	No	Centromeric satellite repeats	6	21.991	142.943	53.8	62784200	NA	NA	NA	NA	NA	NA	NA	NA	NA	NA	NA	NA	NA	NA	NA	1
AAAACGGGTCACGCTAGCGAAACCC	120843	47858	B73gain	RGRR000	No	45S rDNA	6	16.77	109.008	53.5	13496476	NA	NA	NA	NA	NA	NA	NA	NA	NA	NA	NA	NA	NA	NA	NA	1
AAAACGGGTGTCAGGTGCATACAAA	2551	20876	Mo17gain	CMCM002	No	Centromeric satellite repeats	8	60.519	393.374	25.8	70542157	7	47.434	308.322	6.7	39789813	NA	NA	NA	NA	NA	NA	NA	NA	NA	NA	2
AAAACGGGTGTCGGGTGCATAAAAG	12060	34831	Mo17gain	CMCM002	No	Centromeric satellite repeats	9	64.481	419.125	42.8	46057096	NA	NA	NA	NA	NA	NA	NA	NA	NA	NA	NA	NA	NA	NA	NA	1
AAAACGGGTGTCGGGTGCATACAAA	93466	253711	Mo17gain	CMCM002	No	Centromeric satellite repeats	8	59.747	388.357	23.8	69890792	NA	NA	NA	NA	NA	NA	NA	NA	NA	NA	NA	NA	NA	NA	NA	1
AAAACGGTTCGGCCACGGCCGCGAA	110578	43405	B73gain	RGRR000	No	45S rDNA	6	16.77	109.008	50.4	13496476	NA	NA	NA	NA	NA	NA	NA	NA	NA	NA	NA	NA	NA	NA	NA	1
AAAACGGTTGTCGGGGGTGCATACA	6976	16351	Mo17gain	CMCM002	No	Centromeric satellite repeats	9	64.481	419.125	27.9	46057096	NA	NA	NA	NA	NA	NA	NA	NA	NA	NA	NA	NA	NA	NA	NA	1
AAAACGGTTGTCGGGGTGCATACAA	28484	65696	Mo17gain	CMCM002	No	Centromeric satellite repeats	8	60.519	393.374	23.3	70542157	6	40.059	260.384	4.5	95563050	NA	NA	NA	NA	NA	NA	NA	NA	NA	NA	2
AAAACGGTTGTCGGGTGCATACAAA	5534	14749	Mo17gain	CMCM002	No	Centromeric satellite repeats	8	60.519	393.374	27.6	70542157	6	41.104	267.175	4.4	97014818	NA	NA	NA	NA	NA	NA	NA	NA	NA	NA	2
AAAACTAAGGTTCGGGCACGACCCC	840	112677	Mo17gain	RGRR000	No	45S rDNA	6	16.88	109.722	59.4	13596476	NA	NA	NA	NA	NA	NA	NA	NA	NA	NA	NA	NA	NA	NA	NA	1
AAAACTCATACGTGTTAGCCTTCGG	23110	10178	B73gain	OTKN000	No	knob	7	83.895	545.32	12.7	147011989	NA	NA	NA	NA	NA	NA	NA	NA	NA	NA	NA	NA	NA	NA	NA	1
AAAACTCATGTTTGAGGTGGTTTCG	10757	32102	Mo17gain	CMCM002	No	Centromeric satellite repeats	7	47.929	311.541	22.9	40389813	NA	NA	NA	NA	NA	NA	NA	NA	NA	NA	NA	NA	NA	NA	NA	1
AAAACTCATGTTTGGGGTGGTTTCG	387745	807390	Mo17gain	CMCM002	No	Centromeric satellite repeats	8	60.519	393.374	14.6	70542157	9	64.481	419.125	8.3	46057096	7	46.995	305.466	4.7	36162459	NA	NA	NA	NA	NA	3
AAAACTCATGTTTGGGTTGATTTCG	51723	2279	B73gain	CMCM002	No	Centromeric satellite repeats	6	21.991	142.943	52.8	62784200	NA	NA	NA	NA	NA	NA	NA	NA	NA	NA	NA	NA	NA	NA	NA	1
AAAACTCATGTTTGGGTTGGTTTCG	10122	21144	Mo17gain	CMCM002	No	Centromeric satellite repeats	9	61.59	400.335	25.7	36631780	8	58.758	381.93	4.2	37605960	NA	NA	NA	NA	NA	NA	NA	NA	NA	NA	2
AAAACTCATGTTTGGTGTGGTTTCG	10599	30753	Mo17gain	CMCM002	No	Centromeric satellite repeats	8	59.582	387.286	38.3	66915792	NA	NA	NA	NA	NA	NA	NA	NA	NA	NA	NA	NA	NA	NA	NA	1
AAAACTCGTACGTGTTAGCCTTCAG	25398	10307	B73gain	OTKN000	No	knob	7	83.786	544.606	10.1	146411148	NA	NA	NA	NA	NA	NA	NA	NA	NA	NA	NA	NA	NA	NA	NA	1
AAAACTCGTACGTGTTAGCCTTCGA	43934	19727	B73gain	OTKN000	No	knob	7	83.84	544.963	10.7	146661989	1	243.51	1582.812	4.5	293676942	NA	NA	NA	NA	NA	NA	NA	NA	NA	NA	2
AAAACTCGTACGTGTTAGCCTTCGG	1447827	598830	B73gain	OTKN000	No	knob	7	83.786	544.606	11.9	146411148	NA	NA	NA	NA	NA	NA	NA	NA	NA	NA	NA	NA	NA	NA	NA	1
AAAACTCGTACGTGTTAGCCTTTGG	42521	18989	B73gain	OTKN000	No	knob	7	83.676	543.892	8.2	146271147	1	244.169	1587.098	5.5	294278217	NA	NA	NA	NA	NA	NA	NA	NA	NA	NA	2
AAAACTCGTAGGTGTTAGCCTCTAA	56840	27380	B73gain	OTKN000	No	knob	7	83.84	544.963	11.6	146661989	NA	NA	NA	NA	NA	NA	NA	NA	NA	NA	NA	NA	NA	NA	NA	1
AAAACTCGTAGGTGTTAGCCTTCGG	44215	18998	B73gain	OTKN000	No	knob	7	83.84	544.963	12.4	146661989	1	243.51	1582.812	4.1	293676942	NA	NA	NA	NA	NA	NA	NA	NA	NA	NA	2
AAAACTCGTATGTGTTAGCCTTCGG	18425	8107	B73gain	OTKN000	No	knob	7	83.84	544.963	8.3	146661989	NA	NA	NA	NA	NA	NA	NA	NA	NA	NA	NA	NA	NA	NA	NA	1
AAAACTCGTGCTTTGTATGCACCCG	132331	265446	Mo17gain	CMCM002	No	Centromeric satellite repeats	8	59.747	388.357	23	69890792	6	22.486	146.162	11.7	70060891	NA	NA	NA	NA	NA	NA	NA	NA	NA	NA	2
AAAACTCGTGCTTTGTATGCACCTG	3884	22410	Mo17gain	CMCM002	No	Centromeric satellite repeats	8	60.519	393.374	34.1	70542157	NA	NA	NA	NA	NA	NA	NA	NA	NA	NA	NA	NA	NA	NA	NA	1
AAAACTCGTGCTTTTATGCACCCGA	25232	53714	Mo17gain	CMCM002	No	Centromeric satellite repeats	9	64.481	419.125	38.5	46057096	NA	NA	NA	NA	NA	NA	NA	NA	NA	NA	NA	NA	NA	NA	NA	1
AAAACTCGTGCTTTTATGCACCTCG	3020	26224	Mo17gain	CMCM002	No	Centromeric satellite repeats	7	47.984	311.898	30.6	40914613	NA	NA	NA	NA	NA	NA	NA	NA	NA	NA	NA	NA	NA	NA	NA	1
AAAACTGAGGCCCGGGCACGACCCC	110847	42137	B73gain	RGRR000	No	45S rDNA	6	16.77	109.008	55	13496476	NA	NA	NA	NA	NA	NA	NA	NA	NA	NA	NA	NA	NA	NA	NA	1
AAAAGCACGAGTTTTTGCCACCGGA	57681	122920	Mo17gain	CMCM002	No	Centromeric satellite repeats	9	64.536	419.482	24.2	53710720	7	47.434	308.322	6.8	39789813	NA	NA	NA	NA	NA	NA	NA	NA	NA	NA	2
AAAAGCCAAGTCCAAGCGTGTGCAA	21039	0	B73gain	RGRR000	B73uniq	45S rDNA	6	16.77	109.008	55.7	13496476	NA	NA	NA	NA	NA	NA	NA	NA	NA	NA	NA	NA	NA	NA	NA	1
AAAAGCCAAGTCCCAGCCTGCGGAA	9	90373	Mo17gain	RGRR000	Mo17uniq	45S rDNA	6	16.716	108.651	54.8	13371476	NA	NA	NA	NA	NA	NA	NA	NA	NA	NA	NA	NA	NA	NA	NA	1
AAAAGCCAAGTCCCAGCGTGTGGAA	85437	39588	B73gain	RGRR000	No	45S rDNA	6	16.716	108.651	49.3	13371476	NA	NA	NA	NA	NA	NA	NA	NA	NA	NA	NA	NA	NA	NA	NA	1
AAAAGCTAAGTCCAAGCGTGTGGAA	70143	32671	B73gain	RGRR000	No	45S rDNA	6	16.716	108.651	49.4	13371476	NA	NA	NA	NA	NA	NA	NA	NA	NA	NA	NA	NA	NA	NA	NA	1
AAAAGGAGGGAGACTGGGCATTGTA	25255	847	B73gain	TERTOOT	No	Unclassified Retrotransposons	6	16.716	108.651	51.9	13371476	NA	NA	NA	NA	NA	NA	NA	NA	NA	NA	NA	NA	NA	NA	NA	1
AAAAGGGGGTTGTGTGGCCATTGAT	19886	9113	B73gain	OTKN000	No	knob	7	84.445	548.894	10.7	147961989	NA	NA	NA	NA	NA	NA	NA	NA	NA	NA	NA	NA	NA	NA	NA	1
AAAAGGTCTCCACCAGAAATCCAAG	38201	18145	B73gain	OTKN000	No	knob	7	83.676	543.892	9.9	146271147	1	242.347	1575.255	4.3	293576942	NA	NA	NA	NA	NA	NA	NA	NA	NA	NA	2
AAAATAAAACCAAAAAAAAAGGAAT	17658	43058	Mo17gain	NA	NA	NA	NA	NA	NA	NA	NA	NA	NA	NA	NA	NA	NA	NA	NA	NA	NA	NA	NA	NA	NA	NA	NA
AAAATAACCATGAACGACCATTTTC	25809	11972	B73gain	OTKN000	No	knob	7	84.06	546.392	10.8	147236989	NA	NA	NA	NA	NA	NA	NA	NA	NA	NA	NA	NA	NA	NA	NA	1
AAAATAAGCTAAGTCCAAGCATGTG	32427	5867	B73gain	RGRR000	No	45S rDNA	6	16.77	109.008	54.7	13496476	NA	NA	NA	NA	NA	NA	NA	NA	NA	NA	NA	NA	NA	NA	NA	1
AAAATAAGCTAAGTCCAAGCGCGTA	23225	22	B73gain	RGRR000	No	45S rDNA	6	16.77	109.008	57	13496476	NA	NA	NA	NA	NA	NA	NA	NA	NA	NA	NA	NA	NA	NA	NA	1
AAAATAAGCTAAGTCCAAGCGTGTG	175016	549995	Mo17gain	RGRR000	No	45S rDNA	6	16.88	109.722	53.3	13596476	NA	NA	NA	NA	NA	NA	NA	NA	NA	NA	NA	NA	NA	NA	NA	1
AAAATAAGCTAAGTCCCAGCCTGTG	11	101990	Mo17gain	RGRR000	No	45S rDNA	6	16.88	109.722	59.1	13596476	NA	NA	NA	NA	NA	NA	NA	NA	NA	NA	NA	NA	NA	NA	NA	1
AAAATAAGCTAAGTCGAAGCATGTG	69232	32965	B73gain	RGRR000	No	45S rDNA	6	16.716	108.651	47.9	13371476	NA	NA	NA	NA	NA	NA	NA	NA	NA	NA	NA	NA	NA	NA	NA	1
AAAATAAGCTAAGTTCAAGCATGTG	25117	0	B73gain	RGRR000	B73uniq	45S rDNA	6	16.88	109.722	56.7	13596476	NA	NA	NA	NA	NA	NA	NA	NA	NA	NA	NA	NA	NA	NA	NA	1
AAAATAAGCTTAGTGCAAGCGTGTG	23575	4	B73gain	NA	NA	NA	NA	NA	NA	NA	NA	NA	NA	NA	NA	NA	NA	NA	NA	NA	NA	NA	NA	NA	NA	NA	NA
AAAATACCAAAGGCTAACACATTCG	143733	58110	B73gain	OTKN000	No	knob	7	83.895	545.32	11.3	147011989	NA	NA	NA	NA	NA	NA	NA	NA	NA	NA	NA	NA	NA	NA	NA	1
AAAATACCAAAGGCTAACACCTACG	55696	24156	B73gain	OTKN000	No	knob	7	83.676	543.892	10.1	146271147	1	243.894	1585.313	4	293876942	NA	NA	NA	NA	NA	NA	NA	NA	NA	NA	2
AAAATACCAAAGGCTAACACGTACA	19118	8269	B73gain	OTKN000	No	knob	7	83.676	543.892	10	146271147	1	243.674	1583.884	4.2	293776942	NA	NA	NA	NA	NA	NA	NA	NA	NA	NA	2
AAAATACCAAAGGCTAACACGTACG	408954	168049	B73gain	OTKN000	No	knob	7	83.786	544.606	11.6	146411148	1	243.674	1583.884	4.3	293776942	NA	NA	NA	NA	NA	NA	NA	NA	NA	NA	2
AAAATACCAAAGGCTAACACGTATG	42585	17849	B73gain	OTKN000	No	knob	7	83.786	544.606	12.8	146411148	NA	NA	NA	NA	NA	NA	NA	NA	NA	NA	NA	NA	NA	NA	NA	1
AAAATACCGAAGGCTAACACATTCG	21329	9185	B73gain	OTKN000	No	knob	7	83.895	545.32	10.5	147011989	5	122.204	794.324	6.1	194777919	NA	NA	NA	NA	NA	NA	NA	NA	NA	NA	2
AAAATACCGAAGGCTAACACCTACG	38666	17159	B73gain	OTKN000	No	knob	7	83.786	544.606	12.3	146411148	NA	NA	NA	NA	NA	NA	NA	NA	NA	NA	NA	NA	NA	NA	NA	1
AAAATAGACATGAACGACCATTTTC	18467	8972	B73gain	OTKN000	No	knob	7	84.06	546.392	14.9	147236989	NA	NA	NA	NA	NA	NA	NA	NA	NA	NA	NA	NA	NA	NA	NA	1
AAAATAGAGGTTCTGTGGCCATTGA	19091	7954	B73gain	NA	NA	NA	NA	NA	NA	NA	NA	NA	NA	NA	NA	NA	NA	NA	NA	NA	NA	NA	NA	NA	NA	NA	NA
AAAATAGCAATGAACGACCATTTTC	28629	13616	B73gain	OTKN000	No	knob	7	84.06	546.392	9.4	147236989	NA	NA	NA	NA	NA	NA	NA	NA	NA	NA	NA	NA	NA	NA	NA	1
AAAATAGCCATAAACGACCATTTTC	18379	9167	B73gain	OTKN000	No	knob	7	84.06	546.392	5.7	147236989	NA	NA	NA	NA	NA	NA	NA	NA	NA	NA	NA	NA	NA	NA	NA	1
AAAATAGCCATAAATGACCATTTTC	14413	5661	B73gain	OTKN000	No	knob	7	84.06	546.392	11.8	147236989	5	122.204	794.324	4.5	194777919	NA	NA	NA	NA	NA	NA	NA	NA	NA	NA	2
AAAATAGCCATGAAAGACCATTTTC	20625	8777	B73gain	OTKN000	No	knob	7	83.895	545.32	7.2	147011989	NA	NA	NA	NA	NA	NA	NA	NA	NA	NA	NA	NA	NA	NA	NA	1
AAAATAGCCATGAACAACCATTTTC	55820	23289	B73gain	OTKN000	No	knob	7	83.786	544.606	10.8	146411148	5	122.204	794.324	7.6	194777919	NA	NA	NA	NA	NA	NA	NA	NA	NA	NA	2
AAAATAGCCATGAACGAACATTTTC	14047	5987	B73gain	OTKN000	No	knob	7	84.06	546.392	9	147236989	NA	NA	NA	NA	NA	NA	NA	NA	NA	NA	NA	NA	NA	NA	NA	1
AAAATAGCCATGAACGACAATTTTC	40356	19781	B73gain	OTKN000	No	knob	7	84.06	546.392	11.2	147236989	NA	NA	NA	NA	NA	NA	NA	NA	NA	NA	NA	NA	NA	NA	NA	1
AAAATAGCCATGAACGACATTTTCA	20572	9741	B73gain	OTKN000	No	knob	7	83.84	544.963	13.7	146661989	NA	NA	NA	NA	NA	NA	NA	NA	NA	NA	NA	NA	NA	NA	NA	1
AAAATAGCCATGAACGACCATTTAC	44761	18255	B73gain	OTKN000	No	knob	7	84.06	546.392	12.3	147236989	NA	NA	NA	NA	NA	NA	NA	NA	NA	NA	NA	NA	NA	NA	NA	1
AAAATAGCCATGAACGACCATTTTA	21164	9237	B73gain	OTKN000	No	knob	7	83.676	543.892	6.5	146271147	NA	NA	NA	NA	NA	NA	NA	NA	NA	NA	NA	NA	NA	NA	NA	1
AAAATAGCCATGAACGACCATTTTC	4422834	1882665	B73gain	OTKN000	No	knob	7	83.84	544.963	12.2	146661989	NA	NA	NA	NA	NA	NA	NA	NA	NA	NA	NA	NA	NA	NA	NA	1
AAAATAGCCATGAACGACCATTTTG	13635	6636	B73gain	OTKN000	No	knob	7	84.06	546.392	10.2	147236989	NA	NA	NA	NA	NA	NA	NA	NA	NA	NA	NA	NA	NA	NA	NA	1
AAAATAGCCATGAACGACCTTGAAA	25052	11209	B73gain	OTKN000	No	knob	7	83.07	539.955	8.7	146136148	1	244.169	1587.098	4.3	294278217	NA	NA	NA	NA	NA	NA	NA	NA	NA	NA	2
AAAATAGCCATGAACGACTATTTTC	55683	23569	B73gain	OTKN000	No	knob	7	83.676	543.892	9.9	146271147	NA	NA	NA	NA	NA	NA	NA	NA	NA	NA	NA	NA	NA	NA	NA	1
AAAATAGCCATGAACGATCATTTAC	20337	7913	B73gain	OTKN000	No	knob	7	83.895	545.32	11.2	147011989	1	248.911	1617.922	4	296629991	NA	NA	NA	NA	NA	NA	NA	NA	NA	NA	2
AAAATAGCCATGAACGGCCATTTTC	32442	11430	B73gain	OTKN000	No	knob	7	84.06	546.392	14.8	147236989	5	122.204	794.324	4.6	194777919	NA	NA	NA	NA	NA	NA	NA	NA	NA	NA	2
AAAATAGCCATGAACTACCATTTTC	14651	6015	B73gain	OTKN000	No	knob	7	84.06	546.392	8.7	147236989	NA	NA	NA	NA	NA	NA	NA	NA	NA	NA	NA	NA	NA	NA	NA	1
AAAATAGCCATGAAGGACCATTTTC	17908	7469	B73gain	OTKN000	No	knob	7	84.06	546.392	6.8	147236989	NA	NA	NA	NA	NA	NA	NA	NA	NA	NA	NA	NA	NA	NA	NA	1
AAAATAGCCATGAATAACCATTTTC	20129	8379	B73gain	OTKN000	No	knob	7	84.06	546.392	10.1	147236989	NA	NA	NA	NA	NA	NA	NA	NA	NA	NA	NA	NA	NA	NA	NA	1
AAAATAGCCATGAATGACAATTTTC	18963	8754	B73gain	OTKN000	No	knob	7	83.895	545.32	6.5	147011989	NA	NA	NA	NA	NA	NA	NA	NA	NA	NA	NA	NA	NA	NA	NA	1
AAAATAGCCATGAATGACCATTTAC	509373	210474	B73gain	OTKN000	No	knob	7	83.84	544.963	11.7	146661989	NA	NA	NA	NA	NA	NA	NA	NA	NA	NA	NA	NA	NA	NA	NA	1
AAAATAGCCATGAATGACCATTTTA	18148	7987	B73gain	OTKN000	No	knob	7	83.895	545.32	11.9	147011989	NA	NA	NA	NA	NA	NA	NA	NA	NA	NA	NA	NA	NA	NA	NA	1
AAAATAGCCATGAATGACCATTTTC	2476652	1046885	B73gain	OTKN000	No	knob	7	83.84	544.963	11.7	146661989	NA	NA	NA	NA	NA	NA	NA	NA	NA	NA	NA	NA	NA	NA	NA	1
AAAATAGCCATGAATGATCATTTTC	40736	17269	B73gain	OTKN000	No	knob	7	83.84	544.963	11.4	146661989	NA	NA	NA	NA	NA	NA	NA	NA	NA	NA	NA	NA	NA	NA	NA	1
AAAATAGCCATGAGAGACCATTTTC	31215	14341	B73gain	OTKN000	No	knob	7	83.895	545.32	9.5	147011989	NA	NA	NA	NA	NA	NA	NA	NA	NA	NA	NA	NA	NA	NA	NA	1
AAAATAGCCATGAGCGACCATTTTC	1843048	802992	B73gain	OTKN000	No	knob	7	83.84	544.963	11.1	146661989	NA	NA	NA	NA	NA	NA	NA	NA	NA	NA	NA	NA	NA	NA	NA	1
AAAATAGCCATGAGCGACCTTGAAA	1139025	483428	B73gain	OTKN000	No	knob	7	83.84	544.963	11.2	146661989	NA	NA	NA	NA	NA	NA	NA	NA	NA	NA	NA	NA	NA	NA	NA	1
AAAATAGCCATGAGCGACCTTGAGA	20125	8572	B73gain	OTKN000	No	knob	7	83.895	545.32	12.4	147011989	NA	NA	NA	NA	NA	NA	NA	NA	NA	NA	NA	NA	NA	NA	NA	1
AAAATAGCCATGAGTGACCATTTTC	20298	9342	B73gain	OTKN000	No	knob	7	83.895	545.32	8.4	147011989	NA	NA	NA	NA	NA	NA	NA	NA	NA	NA	NA	NA	NA	NA	NA	1
AAAATAGCCATGATCGACCATTTTC	15583	6908	B73gain	OTKN000	No	knob	7	83.84	544.963	7	146661989	NA	NA	NA	NA	NA	NA	NA	NA	NA	NA	NA	NA	NA	NA	NA	1
AAAATAGCCATTAACGACCATTTTC	15815	6861	B73gain	OTKN000	No	knob	7	84.06	546.392	11.5	147236989	NA	NA	NA	NA	NA	NA	NA	NA	NA	NA	NA	NA	NA	NA	NA	1
AAAATAGCTATGAACGACCATTTTC	29886	11924	B73gain	OTKN000	No	knob	7	84.445	548.894	15.3	147961989	5	122.204	794.324	4.2	194777919	NA	NA	NA	NA	NA	NA	NA	NA	NA	NA	2
AAAATAGGGTTGTGTGGCCATTGAT	30912	12902	B73gain	OTKN000	No	knob	7	84.06	546.392	12.3	147236989	NA	NA	NA	NA	NA	NA	NA	NA	NA	NA	NA	NA	NA	NA	NA	1
AAAATAGTCATGAACGACCATTTTC	14819	7191	B73gain	OTKN000	No	knob	7	83.676	543.892	7.6	146271147	5	122.204	794.324	5.4	194777919	NA	NA	NA	NA	NA	NA	NA	NA	NA	NA	2
AAAATAGTCGTTCATGGCTATTTTC	54270	22812	B73gain	OTKN000	No	knob	7	83.676	543.892	10.2	146271147	NA	NA	NA	NA	NA	NA	NA	NA	NA	NA	NA	NA	NA	NA	NA	1
AAAATAGTGATCAACGACCATTTTC	15193	6750	B73gain	OTKN000	No	knob	7	83.84	544.963	8.3	146661989	NA	NA	NA	NA	NA	NA	NA	NA	NA	NA	NA	NA	NA	NA	NA	1
AAAATATCCATGAACGACCATTTTC	13987	6280	B73gain	OTKN000	No	knob	7	83.895	545.32	7.1	147011989	NA	NA	NA	NA	NA	NA	NA	NA	NA	NA	NA	NA	NA	NA	NA	1
AAAATATCCATGAATGACCATTTTC	14565	6654	B73gain	OTKN000	No	knob	7	84.06	546.392	6.4	147236989	1	242.347	1575.255	4.2	293576942	NA	NA	NA	NA	NA	NA	NA	NA	NA	NA	2
AAAATATGTGGGGTGAGGTGTATGA	16801	7652	B73gain	OTKN000	No	knob	7	83.84	544.963	8.3	146661989	NA	NA	NA	NA	NA	NA	NA	NA	NA	NA	NA	NA	NA	NA	NA	1
AAAATCAGTAGGTGTTAGCCTTCGA	32636	13004	B73gain	OTKN000	No	knob	7	83.786	544.606	10.8	146411148	1	243.674	1583.884	4.1	293776942	NA	NA	NA	NA	NA	NA	NA	NA	NA	NA	2
AAAATCAGTAGGTGTTAGCCTTCGG	19111	8732	B73gain	OTKN000	No	knob	7	83.786	544.606	9.5	146411148	NA	NA	NA	NA	NA	NA	NA	NA	NA	NA	NA	NA	NA	NA	NA	1
AAAATCCAAGAATGTAATCTATGGC	14738	6762	B73gain	OTKN000	No	knob	7	83.676	543.892	6.8	146271147	1	242.182	1574.183	4.1	293451942	NA	NA	NA	NA	NA	NA	NA	NA	NA	NA	2
AAAATCCAAGAATGTGATCTATGGC	369654	155999	B73gain	OTKN000	No	knob	7	83.84	544.963	12.5	146661989	1	242.347	1575.255	4.2	293576942	NA	NA	NA	NA	NA	NA	NA	NA	NA	NA	2
AAAATCCATACGTGTTAGCCTTCGG	19820	8760	B73gain	OTKN000	No	knob	7	83.895	545.32	10	147011989	NA	NA	NA	NA	NA	NA	NA	NA	NA	NA	NA	NA	NA	NA	NA	1
AAAATCCATACGTGTTAGCCTTTGG	43163	18023	B73gain	CMCMOOT	No	Unclassified Centromere Sequences	7	83.786	544.606	12.7	146411148	NA	NA	NA	NA	NA	NA	NA	NA	NA	NA	NA	NA	NA	NA	NA	1
AAAATCCATAGGTGTTAGCCTCTAG	95051	40728	B73gain	CMCMOOT	No	Unclassified Centromere Sequences	7	83.786	544.606	11.7	146411148	NA	NA	NA	NA	NA	NA	NA	NA	NA	NA	NA	NA	NA	NA	NA	1
AAAATCCATAGGTGTTAGCCTTCAG	77667	32675	B73gain	OTKN000	No	knob	7	84.06	546.392	10	147236989	5	121.041	786.767	8	194652919	NA	NA	NA	NA	NA	NA	NA	NA	NA	NA	2
AAAATCCATAGGTGTTAGCCTTCGA	50027	22397	B73gain	OTKN000	No	knob	7	83.84	544.963	10.7	146661989	NA	NA	NA	NA	NA	NA	NA	NA	NA	NA	NA	NA	NA	NA	NA	1
AAAATCCGAACGTGTTAGCCTTCGG	28340	14030	B73gain	OTKN000	No	knob	7	83.84	544.963	10.8	146661989	NA	NA	NA	NA	NA	NA	NA	NA	NA	NA	NA	NA	NA	NA	NA	1
AAAATCCGAATGTGTTAGCCTTCGG	85558	35475	B73gain	OTKN000	No	knob	5	121.041	786.767	11.5	194652919	7	84.06	546.392	7.3	147236989	NA	NA	NA	NA	NA	NA	NA	NA	NA	NA	2
AAAATCCGAATGTGTTAGCCTTTGG	146760	59556	B73gain	OTKN000	No	knob	7	83.895	545.32	11.3	147011989	NA	NA	NA	NA	NA	NA	NA	NA	NA	NA	NA	NA	NA	NA	NA	1
AAAATCCGGAGGACCGAATACCGTC	32797	154207	Mo17gain	NA	NA	NA	NA	NA	NA	NA	NA	NA	NA	NA	NA	NA	NA	NA	NA	NA	NA	NA	NA	NA	NA	NA	NA
AAAATCCGGAGGACCGAATTCCGTC	83655	44	B73gain	NA	NA	NA	NA	NA	NA	NA	NA	NA	NA	NA	NA	NA	NA	NA	NA	NA	NA	NA	NA	NA	NA	NA	NA
AAAATCCGTACGTGTTAGCCTCTAG	42157	18977	B73gain	OTKN000	No	knob	7	83.895	545.32	11.1	147011989	NA	NA	NA	NA	NA	NA	NA	NA	NA	NA	NA	NA	NA	NA	NA	1
AAAATCCGTACGTGTTAGCCTTCGG	185578	78347	B73gain	OTKN000	No	knob	7	83.895	545.32	12.5	147011989	5	122.204	794.324	4.9	194777919	NA	NA	NA	NA	NA	NA	NA	NA	NA	NA	2
AAAATCCGTACGTGTTAGCCTTTGG	398192	163541	B73gain	OTKN000	No	knob	7	83.84	544.963	12	146661989	1	243.51	1582.812	4.1	293676942	NA	NA	NA	NA	NA	NA	NA	NA	NA	NA	2
AAAATCCGTAGGTCTTAGCCTCTAA	272010	119419	B73gain	OTKN000	No	knob	7	83.786	544.606	10.4	146411148	NA	NA	NA	NA	NA	NA	NA	NA	NA	NA	NA	NA	NA	NA	NA	1
AAAATCCGTAGGTCTTAGCCTCTAG	262054	116355	B73gain	OTKN000	No	knob	7	83.84	544.963	11.7	146661989	NA	NA	NA	NA	NA	NA	NA	NA	NA	NA	NA	NA	NA	NA	NA	1
AAAATCCGTAGGTGTTAGCCTCTAA	32990	15013	B73gain	OTKN000	No	knob	7	83.676	543.892	9.1	146271147	NA	NA	NA	NA	NA	NA	NA	NA	NA	NA	NA	NA	NA	NA	NA	1
AAAATCCGTAGGTGTTAGCCTCTAG	1169769	527355	B73gain	OTKN000	No	knob	7	83.84	544.963	11.7	146661989	NA	NA	NA	NA	NA	NA	NA	NA	NA	NA	NA	NA	NA	NA	NA	1
AAAATCCGTAGGTGTTAGCCTCTGG	20091	9374	B73gain	OTKN000	No	knob	5	121.041	786.767	8.4	194652919	7	84.445	548.894	7.1	147961989	NA	NA	NA	NA	NA	NA	NA	NA	NA	NA	2
AAAATCCGTAGGTGTTAGCCTTAGG	36047	14765	B73gain	OTKN000	No	knob	7	83.676	543.892	10.4	146271147	NA	NA	NA	NA	NA	NA	NA	NA	NA	NA	NA	NA	NA	NA	NA	1
AAAATCCGTAGGTGTTAGCCTTCAA	52647	23555	B73gain	OTKN000	No	knob	7	83.786	544.606	9.8	146411148	NA	NA	NA	NA	NA	NA	NA	NA	NA	NA	NA	NA	NA	NA	NA	1
AAAATCCGTAGGTGTTAGCCTTCAG	528193	216509	B73gain	OTKN000	No	knob	7	83.84	544.963	12.5	146661989	NA	NA	NA	NA	NA	NA	NA	NA	NA	NA	NA	NA	NA	NA	NA	1
AAAATCCGTAGGTGTTAGCCTTCGA	799321	348632	B73gain	OTKN000	No	knob	7	83.786	544.606	11.4	146411148	1	243.51	1582.812	4	293676942	NA	NA	NA	NA	NA	NA	NA	NA	NA	NA	2
AAAATCCGTAGGTGTTAGCCTTCGG	2346523	1014896	B73gain	OTKN000	No	knob	7	83.84	544.963	12.3	146661989	NA	NA	NA	NA	NA	NA	NA	NA	NA	NA	NA	NA	NA	NA	NA	1
AAAATCCGTAGGTGTTAGCCTTCGT	16756	6791	B73gain	OTKN000	No	knob	7	83.895	545.32	10.9	147011989	NA	NA	NA	NA	NA	NA	NA	NA	NA	NA	NA	NA	NA	NA	NA	1
AAAATCCGTAGGTGTTAGCCTTCTG	26869	12585	B73gain	OTKN000	No	knob	7	84.06	546.392	14.2	147236989	NA	NA	NA	NA	NA	NA	NA	NA	NA	NA	NA	NA	NA	NA	NA	1
AAAATCCGTAGGTGTTAGCCTTTAG	31614	14464	B73gain	CMCMOOT	No	Unclassified Centromere Sequences	7	83.895	545.32	8.2	147011989	NA	NA	NA	NA	NA	NA	NA	NA	NA	NA	NA	NA	NA	NA	NA	1
AAAATCCGTAGGTGTTAGCCTTTGA	15050	6646	B73gain	OTKN000	No	knob	7	83.676	543.892	9.7	146271147	NA	NA	NA	NA	NA	NA	NA	NA	NA	NA	NA	NA	NA	NA	NA	1
AAAATCCGTAGGTGTTAGCCTTTGG	140664	66512	B73gain	OTKN000	No	knob	7	83.84	544.963	11.6	146661989	NA	NA	NA	NA	NA	NA	NA	NA	NA	NA	NA	NA	NA	NA	NA	1
AAAATCCGTAGGTGTTATCCTCTAG	31369	13189	B73gain	OTKN000	No	knob	7	83.84	544.963	11.4	146661989	NA	NA	NA	NA	NA	NA	NA	NA	NA	NA	NA	NA	NA	NA	NA	1
AAAATCCGTTGGTGTTAGCCTTCGG	41042	19254	B73gain	OTKN000	No	knob	5	122.204	794.324	9	194777919	7	84.665	550.323	8.4	149536689	NA	NA	NA	NA	NA	NA	NA	NA	NA	NA	2
AAAATCGTAGGTGTTAGCCTTCGGT	16116	7320	B73gain	OTKN000	No	knob	7	83.786	544.606	13.4	146411148	NA	NA	NA	NA	NA	NA	NA	NA	NA	NA	NA	NA	NA	NA	NA	1
AAAATCTGAATGTGTTAGCCTTCGG	21317	9357	B73gain	OTKN000	No	knob	7	84.445	548.894	7.4	147961989	5	121.041	786.767	6.8	194652919	NA	NA	NA	NA	NA	NA	NA	NA	NA	NA	2
AAAATCTGAATGTTTTAGCCTTCGG	15480	6904	B73gain	NA	NA	NA	NA	NA	NA	NA	NA	NA	NA	NA	NA	NA	NA	NA	NA	NA	NA	NA	NA	NA	NA	NA	NA
AAAATCTGTACGTGTTAGCCTTTGG	19449	8590	B73gain	OTKN000	No	knob	7	83.786	544.606	9.2	146411148	1	243.51	1582.812	4.3	293676942	NA	NA	NA	NA	NA	NA	NA	NA	NA	NA	2
AAAATCTGTAGGTCTTAGCCTCTAA	21198	9909	B73gain	OTKN000	No	knob	7	83.895	545.32	12	147011989	NA	NA	NA	NA	NA	NA	NA	NA	NA	NA	NA	NA	NA	NA	NA	1
AAAATCTGTAGGTGTTAGCCTCTAG	22638	10571	B73gain	OTKN000	No	knob	7	83.895	545.32	11.3	147011989	1	242.347	1575.255	4.4	293576942	NA	NA	NA	NA	NA	NA	NA	NA	NA	NA	2
AAAATCTGTAGGTGTTAGCCTTCAG	23016	11178	B73gain	OTKN000	No	knob	7	84.06	546.392	12.1	147236989	NA	NA	NA	NA	NA	NA	NA	NA	NA	NA	NA	NA	NA	NA	NA	1
AAAATCTGTAGGTGTTAGCCTTCGA	27992	12227	B73gain	OTKN000	No	knob	7	83.895	545.32	12.2	147011989	NA	NA	NA	NA	NA	NA	NA	NA	NA	NA	NA	NA	NA	NA	NA	1
AAAATCTGTAGGTGTTAGCCTTCGG	134135	65032	B73gain	OTKN000	No	knob	7	83.84	544.963	12.3	146661989	NA	NA	NA	NA	NA	NA	NA	NA	NA	NA	NA	NA	NA	NA	NA	1
AAAATCTGTTGGTGTTAGCCTTCGG	37676	16392	B73gain	OTKN000	No	knob	5	121.041	786.767	10.4	194652919	7	84.06	546.392	7.3	147236989	NA	NA	NA	NA	NA	NA	NA	NA	NA	NA	2
AAAATGAGGGGTTCGCCCATGGCGC	103892	28765	B73gain	RGRR000	No	45S rDNA	6	16.77	109.008	56	13496476	NA	NA	NA	NA	NA	NA	NA	NA	NA	NA	NA	NA	NA	NA	NA	1
AAAATGATCATTCATGGCTATTTTC	41103	17049	B73gain	OTKN000	No	knob	7	83.84	544.963	12	146661989	NA	NA	NA	NA	NA	NA	NA	NA	NA	NA	NA	NA	NA	NA	NA	1
AAAATGCCATAACGGCCTCCCCGGT	26208	5652	B73gain	NA	NA	NA	NA	NA	NA	NA	NA	NA	NA	NA	NA	NA	NA	NA	NA	NA	NA	NA	NA	NA	NA	NA	NA
AAAATGGACCATTTCTTGGTCAAAA	14413	5651	B73gain	OTKN000	No	knob	7	83.84	544.963	13.4	146661989	NA	NA	NA	NA	NA	NA	NA	NA	NA	NA	NA	NA	NA	NA	NA	1
AAAATGGAGCTTGTGTGGCCATTTA	30772	13855	B73gain	NA	NA	NA	NA	NA	NA	NA	NA	NA	NA	NA	NA	NA	NA	NA	NA	NA	NA	NA	NA	NA	NA	NA	NA
AAAATGGAGGTTGTGTGACCATTGA	13721	6379	B73gain	NA	NA	NA	NA	NA	NA	NA	NA	NA	NA	NA	NA	NA	NA	NA	NA	NA	NA	NA	NA	NA	NA	NA	NA
AAAATGGAGGTTGTGTGGCCATTGA	76976	31736	B73gain	OTKN000	No	knob	7	83.786	544.606	10.6	146411148	NA	NA	NA	NA	NA	NA	NA	NA	NA	NA	NA	NA	NA	NA	NA	1
AAAATGGCCACACAACCCCCATTTT	18092	7143	B73gain	OTKN000	No	knob	7	83.676	543.892	9.9	146271147	NA	NA	NA	NA	NA	NA	NA	NA	NA	NA	NA	NA	NA	NA	NA	1
AAAATGGCCATGAACGACCATTTTC	34653	13600	B73gain	OTKN000	No	knob	7	83.895	545.32	10	147011989	NA	NA	NA	NA	NA	NA	NA	NA	NA	NA	NA	NA	NA	NA	NA	1
AAAATGGCCGTTCATGGCTATTTTC	33273	11242	B73gain	OTKN000	No	knob	7	84.06	546.392	15.6	147236989	5	122.204	794.324	4.6	194777919	NA	NA	NA	NA	NA	NA	NA	NA	NA	NA	2
AAAATGGCGGTTGTGTGGCCATTGA	14321	6907	B73gain	OTKN000	No	knob	7	83.895	545.32	6.7	147011989	5	122.204	794.324	4	194777919	NA	NA	NA	NA	NA	NA	NA	NA	NA	NA	2
AAAATGGGCGTTGTGTGGCCATTGA	24852	10637	B73gain	OTKN000	No	knob	7	83.895	545.32	7.2	147011989	5	121.041	786.767	5.8	194652919	NA	NA	NA	NA	NA	NA	NA	NA	NA	NA	2
AAAATGGGGATTGTGTGGCCATTGA	20270	8739	B73gain	NA	NA	NA	NA	NA	NA	NA	NA	NA	NA	NA	NA	NA	NA	NA	NA	NA	NA	NA	NA	NA	NA	NA	NA
AAAATGGGGGCTGTGTGGCCATTGA	43128	18396	B73gain	NA	NA	NA	NA	NA	NA	NA	NA	NA	NA	NA	NA	NA	NA	NA	NA	NA	NA	NA	NA	NA	NA	NA	NA
AAAATGGGGGGTGTGTGGCCATTGA	20103	7960	B73gain	NA	NA	NA	NA	NA	NA	NA	NA	NA	NA	NA	NA	NA	NA	NA	NA	NA	NA	NA	NA	NA	NA	NA	NA
AAAATGGGGGTGTGTGGCCATTGAT	28755	12321	B73gain	OTKN000	No	knob	7	83.84	544.963	12.5	146661989	1	241.466	1569.527	4.9	293301942	NA	NA	NA	NA	NA	NA	NA	NA	NA	NA	2
AAAATGGGGGTTCTGTGGCCATTGA	275412	112997	B73gain	OTKN000	No	knob	7	83.84	544.963	12.9	146661989	1	242.347	1575.255	4.1	293576942	NA	NA	NA	NA	NA	NA	NA	NA	NA	NA	2
AAAATGGGGGTTGCGTGGCCATTGA	15330	6165	B73gain	OTKN000	No	knob	7	83.84	544.963	8.9	146661989	5	122.204	794.324	7.2	194777919	NA	NA	NA	NA	NA	NA	NA	NA	NA	NA	2
AAAATGGGGGTTGGGTGGCCATTGA	14567	6295	B73gain	OTKN000	No	knob	7	85.05	552.823	7.8	150736689	NA	NA	NA	NA	NA	NA	NA	NA	NA	NA	NA	NA	NA	NA	NA	1
AAAATGGGGGTTGTCTGGCCATTGA	24531	10217	B73gain	OTKN000	No	knob	7	84.06	546.392	13.7	147236989	NA	NA	NA	NA	NA	NA	NA	NA	NA	NA	NA	NA	NA	NA	NA	1
AAAATGGGGGTTGTGTCGCCATTGA	23690	9518	B73gain	OTKN000	No	knob	7	84.445	548.894	9.3	147961989	5	122.204	794.324	4.6	194777919	NA	NA	NA	NA	NA	NA	NA	NA	NA	NA	2
AAAATGGGGGTTGTGTGACCATTCA	22728	9028	B73gain	OTKN000	No	knob	7	83.676	543.892	9.1	146271147	NA	NA	NA	NA	NA	NA	NA	NA	NA	NA	NA	NA	NA	NA	NA	1
AAAATGGGGGTTGTGTGGACATTGA	18574	8121	B73gain	OTKN000	No	knob	7	84.06	546.392	6.2	147236989	NA	NA	NA	NA	NA	NA	NA	NA	NA	NA	NA	NA	NA	NA	NA	1
AAAATGGGGGTTGTGTGGCAATTGA	109872	47791	B73gain	OTKN000	No	knob	7	83.84	544.963	11.7	146661989	NA	NA	NA	NA	NA	NA	NA	NA	NA	NA	NA	NA	NA	NA	NA	1
AAAATGGGGGTTGTGTGGCCAATGA	45593	19182	B73gain	OTKN000	No	knob	7	84.06	546.392	10.3	147236989	NA	NA	NA	NA	NA	NA	NA	NA	NA	NA	NA	NA	NA	NA	NA	1
AAAATGGGGGTTGTGTGGCCACTGA	15490	7179	B73gain	OTKN000	No	knob	7	83.676	543.892	8	146271147	NA	NA	NA	NA	NA	NA	NA	NA	NA	NA	NA	NA	NA	NA	NA	1
AAAATGGGGGTTGTGTGGCCATTAA	46515	22876	B73gain	OTKN000	No	knob	7	83.84	544.963	12.1	146661989	NA	NA	NA	NA	NA	NA	NA	NA	NA	NA	NA	NA	NA	NA	NA	1
AAAATGGGGGTTGTGTGGCCATTCA	59364	23869	B73gain	OTKN000	No	knob	7	83.895	545.32	14.1	147011989	NA	NA	NA	NA	NA	NA	NA	NA	NA	NA	NA	NA	NA	NA	NA	1
AAAATGGGGGTTGTGTGGCCATTGA	6686790	2868206	B73gain	OTKN000	No	knob	7	83.84	544.963	12.4	146661989	NA	NA	NA	NA	NA	NA	NA	NA	NA	NA	NA	NA	NA	NA	NA	1
AAAATGGGGGTTGTGTGGCCATTGT	16579	7695	B73gain	OTKN000	No	knob	7	83.895	545.32	9.8	147011989	NA	NA	NA	NA	NA	NA	NA	NA	NA	NA	NA	NA	NA	NA	NA	1
AAAATGGGGGTTGTGTGGCCATTTA	1606899	691419	B73gain	OTKN000	No	knob	7	83.84	544.963	11.9	146661989	NA	NA	NA	NA	NA	NA	NA	NA	NA	NA	NA	NA	NA	NA	NA	1
AAAATGGGGGTTGTGTGGCTATTGA	25563	11873	B73gain	OTKN000	No	knob	7	83.786	544.606	8.5	146411148	NA	NA	NA	NA	NA	NA	NA	NA	NA	NA	NA	NA	NA	NA	NA	1
AAAATGGGGGTTGTGTGGTCATTGA	21070	9783	B73gain	OTKN000	No	knob	7	83.895	545.32	8.7	147011989	NA	NA	NA	NA	NA	NA	NA	NA	NA	NA	NA	NA	NA	NA	NA	1
AAAATGGGGGTTGTGTGTCCATTGA	55740	25220	B73gain	OTKN000	No	knob	7	83.84	544.963	12.9	146661989	NA	NA	NA	NA	NA	NA	NA	NA	NA	NA	NA	NA	NA	NA	NA	1
AAAATGGGGGTTGTGTTGCCATTGA	58824	22134	B73gain	OTKN000	No	knob	7	84.06	546.392	15.1	147236989	5	122.204	794.324	7.9	194777919	NA	NA	NA	NA	NA	NA	NA	NA	NA	NA	2
AAAATGGGGGTTGTTTGGCCATTGA	19594	9490	B73gain	OTKN000	No	knob	7	84.06	546.392	9.2	147236989	NA	NA	NA	NA	NA	NA	NA	NA	NA	NA	NA	NA	NA	NA	NA	1
AAAATGGGGGTTTTGTGGCCATTGA	34121	14715	B73gain	OTKN000	No	knob	7	83.895	545.32	9.1	147011989	NA	NA	NA	NA	NA	NA	NA	NA	NA	NA	NA	NA	NA	NA	NA	1
AAAATGGGGTTGTGTGGCCATTGAT	40828	18154	B73gain	OTKN000	No	knob	7	84.06	546.392	14.6	147236989	5	122.204	794.324	5.3	194777919	NA	NA	NA	NA	NA	NA	NA	NA	NA	NA	2
AAAATGGGGTTTGTGTGGCCATTGA	37811	17273	B73gain	OTKN000	No	knob	7	84.06	546.392	12.8	147236989	5	122.204	794.324	5.7	194777919	NA	NA	NA	NA	NA	NA	NA	NA	NA	NA	2
AAAATGGGTGTTGTGTGGCCATTGA	34470	16539	B73gain	OTKN000	No	knob	7	83.676	543.892	7.9	146271147	NA	NA	NA	NA	NA	NA	NA	NA	NA	NA	NA	NA	NA	NA	NA	1
AAAATGGGTGTTGTGTGGCCATTTA	16040	6307	B73gain	OTKN000	No	knob	7	84.06	546.392	10.7	147236989	NA	NA	NA	NA	NA	NA	NA	NA	NA	NA	NA	NA	NA	NA	NA	1
AAAATGGTCACTCATGGCTATTTTC	20023	9243	B73gain	OTKN000	No	knob	7	83.895	545.32	8.4	147011989	NA	NA	NA	NA	NA	NA	NA	NA	NA	NA	NA	NA	NA	NA	NA	1
AAAATGGTCATTCATGGATATTTTC	14116	6429	B73gain	OTKN000	No	knob	7	83.895	545.32	6.3	147011989	1	242.347	1575.255	4.4	293576942	NA	NA	NA	NA	NA	NA	NA	NA	NA	NA	2
AAAATGGTCATTCATGGCTATTTTC	2385074	1008691	B73gain	OTKN000	No	knob	7	83.84	544.963	11.6	146661989	NA	NA	NA	NA	NA	NA	NA	NA	NA	NA	NA	NA	NA	NA	NA	1
AAAATGGTCCTTCATGGCTATTTTC	18123	7359	B73gain	OTKN000	No	knob	7	84.06	546.392	6.8	147236989	NA	NA	NA	NA	NA	NA	NA	NA	NA	NA	NA	NA	NA	NA	NA	1
AAAATGGTCGATCATGGCTATTTTC	15306	6889	B73gain	OTKN000	No	knob	7	83.84	544.963	7.4	146661989	NA	NA	NA	NA	NA	NA	NA	NA	NA	NA	NA	NA	NA	NA	NA	1
AAAATGGTCGCTCATGGCTATTCTC	21235	8928	B73gain	OTKN000	No	knob	7	83.84	544.963	11.6	146661989	NA	NA	NA	NA	NA	NA	NA	NA	NA	NA	NA	NA	NA	NA	NA	1
AAAATGGTCGCTCATGGCTATTTTC	1833155	796065	B73gain	OTKN000	No	knob	7	83.84	544.963	11.1	146661989	NA	NA	NA	NA	NA	NA	NA	NA	NA	NA	NA	NA	NA	NA	NA	1
AAAATGGTCGCTCGACCATGAAAAC	24969	10364	B73gain	TRTM000	No	Telomere	2	0.055	0.357	18.8	100000	5	0.11	0.714	9.8	200000	4	0.055	0.357	4.9	250000	NA	NA	NA	NA	NA	3
AAAATGGTCGCTGGGCCATGAAAAC	20804	8055	B73gain	TRTM000	No	Telomere	5	0.11	0.714	43.9	200000	4	0.055	0.357	5.6	250000	NA	NA	NA	NA	NA	NA	NA	NA	NA	NA	2
AAAATGGTCGTTAATGGCTATTTTC	15085	6603	B73gain	OTKN000	No	knob	7	84.06	546.392	11	147236989	NA	NA	NA	NA	NA	NA	NA	NA	NA	NA	NA	NA	NA	NA	NA	1
AAAATGGTCGTTCATAGCTATTTTC	28462	11221	B73gain	OTKN000	No	knob	7	84.445	548.894	14.9	147961989	5	122.204	794.324	4.1	194777919	NA	NA	NA	NA	NA	NA	NA	NA	NA	NA	2
AAAATGGTCGTTCATGGCAATTTTC	15848	5869	B73gain	OTKN000	No	knob	7	83.676	543.892	10.1	146271147	NA	NA	NA	NA	NA	NA	NA	NA	NA	NA	NA	NA	NA	NA	NA	1
AAAATGGTCGTTCATGGCCATTTTC	34323	13552	B73gain	OTKN000	No	knob	7	83.895	545.32	9.9	147011989	NA	NA	NA	NA	NA	NA	NA	NA	NA	NA	NA	NA	NA	NA	NA	1
AAAATGGTCGTTCATGGCTACTTTC	15475	7372	B73gain	OTKN000	No	knob	7	84.06	546.392	10	147236989	NA	NA	NA	NA	NA	NA	NA	NA	NA	NA	NA	NA	NA	NA	NA	1
AAAATGGTCGTTCATGGCTATTTTC	4267154	1815160	B73gain	OTKN000	No	knob	7	83.84	544.963	12.2	146661989	NA	NA	NA	NA	NA	NA	NA	NA	NA	NA	NA	NA	NA	NA	NA	1
AAAATGGTCGTTCATGGCTATTTTG	18028	7438	B73gain	OTKN000	No	knob	7	84.445	548.894	8.5	147961989	5	122.204	794.324	6.3	194777919	NA	NA	NA	NA	NA	NA	NA	NA	NA	NA	2
AAAATGGTCGTTCATGGCTGTTTTC	19054	7483	B73gain	OTKN000	No	knob	7	84.06	546.392	10.9	147236989	1	242.182	1574.183	4	293451942	NA	NA	NA	NA	NA	NA	NA	NA	NA	NA	2
AAAATGGTCGTTCATGGCTTGGTCG	25490	9799	B73gain	OTKN000	No	knob	7	83.786	544.606	10.6	146411148	NA	NA	NA	NA	NA	NA	NA	NA	NA	NA	NA	NA	NA	NA	NA	1
AAAATGGTCGTTCATGGTTATTTTC	24530	11236	B73gain	OTKN000	No	knob	7	84.06	546.392	11.1	147236989	NA	NA	NA	NA	NA	NA	NA	NA	NA	NA	NA	NA	NA	NA	NA	1
AAAATGGTCGTTCATTGCTATTTTC	27370	13118	B73gain	OTKN000	No	knob	7	83.895	545.32	9.3	147011989	NA	NA	NA	NA	NA	NA	NA	NA	NA	NA	NA	NA	NA	NA	NA	1
AAAATGGTCGTTGATCACTATTTTC	14834	6675	B73gain	OTKN000	No	knob	7	83.84	544.963	9	146661989	NA	NA	NA	NA	NA	NA	NA	NA	NA	NA	NA	NA	NA	NA	NA	1
AAAATGGTCTCCACCAGAAATCCAA	67548	31947	B73gain	OTKN000	No	knob	7	83.84	544.963	15.3	146661989	NA	NA	NA	NA	NA	NA	NA	NA	NA	NA	NA	NA	NA	NA	NA	1
AAAATGGTCTCTCATGGCTATTTTC	31208	14362	B73gain	OTKN000	No	knob	7	83.84	544.963	9.5	146661989	NA	NA	NA	NA	NA	NA	NA	NA	NA	NA	NA	NA	NA	NA	NA	1
AAAATGGTCTTTCATGGCTATTTTC	20378	8650	B73gain	OTKN000	No	knob	7	83.895	545.32	7.1	147011989	NA	NA	NA	NA	NA	NA	NA	NA	NA	NA	NA	NA	NA	NA	NA	1
AAAATGGTGGTTGTGTGGCCATTGA	33811	13903	B73gain	OTKN000	No	knob	7	83.895	545.32	11.1	147011989	NA	NA	NA	NA	NA	NA	NA	NA	NA	NA	NA	NA	NA	NA	NA	1
AAAATGGTTATTCATGGCTATTTTC	19673	8104	B73gain	OTKN000	No	knob	7	84.445	548.894	10.1	147961989	NA	NA	NA	NA	NA	NA	NA	NA	NA	NA	NA	NA	NA	NA	NA	1
AAAATGGTTGTTCATGGCTATTTTC	53070	22539	B73gain	OTKN000	No	knob	7	83.895	545.32	11.6	147011989	5	122.204	794.324	6.9	194777919	NA	NA	NA	NA	NA	NA	NA	NA	NA	NA	2
AAAATGTCGTTCATGGCTATTTTCG	17534	8372	B73gain	OTKN000	No	knob	7	83.84	544.963	12.9	146661989	NA	NA	NA	NA	NA	NA	NA	NA	NA	NA	NA	NA	NA	NA	NA	1
AAAATGTGATCTATGGAAAGGAAAC	32641	12317	B73gain	OTKN000	No	knob	7	83.84	544.963	13.3	146661989	NA	NA	NA	NA	NA	NA	NA	NA	NA	NA	NA	NA	NA	NA	NA	1
AAAATGTGATCTATGGCAAGGAAAC	50698	21848	B73gain	OTKN000	No	knob	7	84.06	546.392	15.1	147236989	NA	NA	NA	NA	NA	NA	NA	NA	NA	NA	NA	NA	NA	NA	NA	1
AAAATTAGCTAAGTCCAAGCATGTG	2619	113360	Mo17gain	RGRR000	No	45S rDNA	6	16.88	109.722	56	13596476	NA	NA	NA	NA	NA	NA	NA	NA	NA	NA	NA	NA	NA	NA	NA	1
AAAATTAGGGTTGTGTGGCCATTGA	467521	192321	B73gain	OTKN000	No	knob	7	83.84	544.963	11.3	146661989	NA	NA	NA	NA	NA	NA	NA	NA	NA	NA	NA	NA	NA	NA	NA	1
AAAATTCCGTAGGTGTTAGCCTTCG	39569	15854	B73gain	OTKN000	No	knob	7	83.84	544.963	11.6	146661989	NA	NA	NA	NA	NA	NA	NA	NA	NA	NA	NA	NA	NA	NA	NA	1
AAAATTCGTACGTGTTAGCCTTCGG	59578	24605	B73gain	OTKN000	No	knob	5	122.204	794.324	10.7	194777919	7	83.895	545.32	7.5	147011989	NA	NA	NA	NA	NA	NA	NA	NA	NA	NA	2
AAAATTCGTAGGTGTTAGCCTCTAG	23104	10656	B73gain	OTKN000	No	knob	7	83.84	544.963	11.5	146661989	NA	NA	NA	NA	NA	NA	NA	NA	NA	NA	NA	NA	NA	NA	NA	1
AAAATTCGTAGGTGTTAGCCTTCAG	44297	19480	B73gain	OTKN000	No	knob	7	83.895	545.32	12.5	147011989	NA	NA	NA	NA	NA	NA	NA	NA	NA	NA	NA	NA	NA	NA	NA	1
AAAATTCGTAGGTGTTAGCCTTCGA	27610	11868	B73gain	OTKN000	No	knob	7	83.84	544.963	12.8	146661989	1	243.51	1582.812	5	293676942	NA	NA	NA	NA	NA	NA	NA	NA	NA	NA	2
AAAATTGCCATGAACGACCATTTTC	17271	7110	B73gain	OTKN000	No	knob	7	83.786	544.606	10	146411148	NA	NA	NA	NA	NA	NA	NA	NA	NA	NA	NA	NA	NA	NA	NA	1
AAAATTGCCATGAACGACTATTTTC	25339	10483	B73gain	OTKN000	No	knob	7	83.895	545.32	13.2	147011989	NA	NA	NA	NA	NA	NA	NA	NA	NA	NA	NA	NA	NA	NA	NA	1
AAAATTGGAGGAGGCGCGCCTCGAC	21161	0	B73gain	NA	NA	NA	NA	NA	NA	NA	NA	NA	NA	NA	NA	NA	NA	NA	NA	NA	NA	NA	NA	NA	NA	NA	NA
AAAATTGGCTGTTTGGCCACGGAAA	15943	7152	B73gain	NA	NA	NA	NA	NA	NA	NA	NA	NA	NA	NA	NA	NA	NA	NA	NA	NA	NA	NA	NA	NA	NA	NA	NA
AAAATTGGGGGTTGTGTGGCCATTG	33880	15523	B73gain	OTKN000	No	knob	7	83.84	544.963	9.4	146661989	NA	NA	NA	NA	NA	NA	NA	NA	NA	NA	NA	NA	NA	NA	NA	1
AAAATTGGGGTTGTGTGGCCATTGA	36997	15917	B73gain	OTKN000	No	knob	7	83.895	545.32	8.3	147011989	1	242.182	1574.183	4.9	293451942	NA	NA	NA	NA	NA	NA	NA	NA	NA	NA	2
AAAATTGGGGTTGTGTGGCCATTTA	18573	8233	B73gain	OTKN000	No	knob	7	84.06	546.392	10.6	147236989	NA	NA	NA	NA	NA	NA	NA	NA	NA	NA	NA	NA	NA	NA	NA	1
AAAATTGTCATTCATGGCTATTTTC	19016	8438	B73gain	OTKN000	No	knob	7	83.84	544.963	6.2	146661989	NA	NA	NA	NA	NA	NA	NA	NA	NA	NA	NA	NA	NA	NA	NA	1
AAAATTGTCGTTCATGGCTATTTTC	39688	18893	B73gain	OTKN000	No	knob	7	84.06	546.392	11.9	147236989	NA	NA	NA	NA	NA	NA	NA	NA	NA	NA	NA	NA	NA	NA	NA	1
AAACAAAAATAAAACCAAAAAAAAA	21859	45983	Mo17gain	NA	NA	NA	NA	NA	NA	NA	NA	NA	NA	NA	NA	NA	NA	NA	NA	NA	NA	NA	NA	NA	NA	NA	NA
AAACAAATGTGGGGTGAGGTGTATG	42451	19092	B73gain	OTKN000	No	knob	7	83.895	545.32	11.9	147011989	1	242.347	1575.255	4.4	293576942	NA	NA	NA	NA	NA	NA	NA	NA	NA	NA	2
AAACAACACGGAGGCACGCGACGAA	22171	135	B73gain	RGRR000	No	45S rDNA	6	16.88	109.722	49.7	13596476	NA	NA	NA	NA	NA	NA	NA	NA	NA	NA	NA	NA	NA	NA	NA	1
AAACAACGGCTGGGGCACGACCTCG	40	118622	Mo17gain	RGRR000	No	45S rDNA	6	16.88	109.722	55.7	13596476	NA	NA	NA	NA	NA	NA	NA	NA	NA	NA	NA	NA	NA	NA	NA	1
AAACAACGGTTCGGCCACGGCCTCG	144196	48589	B73gain	RGRR000	No	45S rDNA	6	16.77	109.008	49.3	13496476	NA	NA	NA	NA	NA	NA	NA	NA	NA	NA	NA	NA	NA	NA	NA	1
AAACAACGGTTCGGGCACGGCCTCG	25599	628	B73gain	RGRR000	No	45S rDNA	6	16.77	109.008	56.8	13496476	NA	NA	NA	NA	NA	NA	NA	NA	NA	NA	NA	NA	NA	NA	NA	1
AAACAAGAATGTGACCTATGGCAAG	19693	8674	B73gain	NA	NA	NA	NA	NA	NA	NA	NA	NA	NA	NA	NA	NA	NA	NA	NA	NA	NA	NA	NA	NA	NA	NA	NA
AAACAAGGGGTTCGCCATGGCGCGC	68442	28378	B73gain	RGRR000	No	45S rDNA	6	16.716	108.651	49.1	13371476	NA	NA	NA	NA	NA	NA	NA	NA	NA	NA	NA	NA	NA	NA	NA	1
AAACACCTCACCCCACATATGTTTC	15077	6609	B73gain	OTKN000	No	knob	7	84.06	546.392	8.5	147236989	NA	NA	NA	NA	NA	NA	NA	NA	NA	NA	NA	NA	NA	NA	NA	1
AAACACGTGTGGCGGAACGCGGACA	17607	8685	B73gain	NA	NA	NA	NA	NA	NA	NA	NA	NA	NA	NA	NA	NA	NA	NA	NA	NA	NA	NA	NA	NA	NA	NA	NA
AAACAGCCATGAACGACCATTTTCA	19689	7814	B73gain	OTKN000	No	knob	7	84.06	546.392	11.3	147236989	NA	NA	NA	NA	NA	NA	NA	NA	NA	NA	NA	NA	NA	NA	NA	1
AAACAGCCTTACCAGTCTCAATGGT	18729	8280	B73gain	TRTM000	No	Telomere	5	0.11	0.714	61.6	200000	NA	NA	NA	NA	NA	NA	NA	NA	NA	NA	NA	NA	NA	NA	NA	1
AAACAGGTATCGAGGTGCATAAAAG	2365	18028	Mo17gain	CMCM002	No	Centromeric satellite repeats	7	47.929	311.541	29.1	40389813	NA	NA	NA	NA	NA	NA	NA	NA	NA	NA	NA	NA	NA	NA	NA	1
AAACATACACATTAGCTTCGGTGTC	18	101334	Mo17gain	RGRR000	No	45S rDNA	6	16.88	109.722	61	13596476	NA	NA	NA	NA	NA	NA	NA	NA	NA	NA	NA	NA	NA	NA	NA	1
AAACATACGTGGGGTGAGGTGTATG	17006	8037	B73gain	OTKN000	No	knob	7	83.676	543.892	5.8	146271147	NA	NA	NA	NA	NA	NA	NA	NA	NA	NA	NA	NA	NA	NA	NA	1
AAACATAGGTGGGGTGAGGTGTATG	14233	5865	B73gain	OTKN000	No	knob	7	83.676	543.892	6.1	146271147	NA	NA	NA	NA	NA	NA	NA	NA	NA	NA	NA	NA	NA	NA	NA	1
AAACATATATGGGGTGAGGTGTATG	18537	8692	B73gain	OTKN000	No	knob	7	84.06	546.392	11.7	147236989	NA	NA	NA	NA	NA	NA	NA	NA	NA	NA	NA	NA	NA	NA	NA	1
AAACATATGAGGGGTGAGATTTATG	35850	13849	B73gain	NA	NA	NA	NA	NA	NA	NA	NA	NA	NA	NA	NA	NA	NA	NA	NA	NA	NA	NA	NA	NA	NA	NA	NA
AAACATATGGGGGGTGAGGTGGACG	17640	7344	B73gain	NA	NA	NA	NA	NA	NA	NA	NA	NA	NA	NA	NA	NA	NA	NA	NA	NA	NA	NA	NA	NA	NA	NA	NA
AAACATATGGGGGGTGAGGTGTATG	16122	6613	B73gain	OTKN000	No	knob	7	84.06	546.392	4.3	147236989	1	242.347	1575.255	4.1	293576942	NA	NA	NA	NA	NA	NA	NA	NA	NA	NA	2
AAACATATGTAGGGTGAGGTGTATG	16449	6937	B73gain	OTKN000	No	knob	7	83.786	544.606	9	146411148	NA	NA	NA	NA	NA	NA	NA	NA	NA	NA	NA	NA	NA	NA	NA	1
AAACATATGTGAGGTGAGGTGTACG	21253	10037	B73gain	OTKN000	No	knob	7	83.676	543.892	10.9	146271147	NA	NA	NA	NA	NA	NA	NA	NA	NA	NA	NA	NA	NA	NA	NA	1
AAACATATGTGAGGTGAGGTGTATG	26259	11394	B73gain	OTKN000	No	knob	7	83.676	543.892	7.9	146271147	1	243.51	1582.812	4.2	293676942	NA	NA	NA	NA	NA	NA	NA	NA	NA	NA	2
AAACATATGTGGAGTGAGGTGTATG	28994	13802	B73gain	OTKN000	No	knob	7	83.676	543.892	6.1	146271147	1	242.182	1574.183	5.3	293451942	NA	NA	NA	NA	NA	NA	NA	NA	NA	NA	2
AAACATATGTGGGGCGAGGTTTATG	60921	24151	B73gain	OTKN000	No	knob	7	83.895	545.32	12.9	147011989	1	243.51	1582.812	4.9	293676942	NA	NA	NA	NA	NA	NA	NA	NA	NA	NA	2
AAACATATGTGGGGTAAGGTGTATG	16920	7888	B73gain	OTKN000	No	knob	7	84.06	546.392	6.2	147236989	NA	NA	NA	NA	NA	NA	NA	NA	NA	NA	NA	NA	NA	NA	NA	1
AAACATATGTGGGGTGAAGTGTACG	117195	51292	B73gain	OTKN000	No	knob	7	83.895	545.32	11.7	147011989	5	121.041	786.767	5.6	194652919	NA	NA	NA	NA	NA	NA	NA	NA	NA	NA	2
AAACATATGTGGGGTGAAGTGTATG	19776	8665	B73gain	OTKN000	No	knob	7	83.676	543.892	10.5	146271147	NA	NA	NA	NA	NA	NA	NA	NA	NA	NA	NA	NA	NA	NA	NA	1
AAACATATGTGGGGTGAGATGTATG	13719	6378	B73gain	OTKN000	No	knob	7	83.84	544.963	11.7	146661989	NA	NA	NA	NA	NA	NA	NA	NA	NA	NA	NA	NA	NA	NA	NA	1
AAACATATGTGGGGTGAGATTTATG	157630	65702	B73gain	OTKN000	No	knob	7	83.84	544.963	11.3	146661989	1	242.347	1575.255	4.5	293576942	NA	NA	NA	NA	NA	NA	NA	NA	NA	NA	2
AAACATATGTGGGGTGAGGGGTATG	18341	7394	B73gain	OTKN000	No	knob	7	84.995	552.466	4.9	150246688	NA	NA	NA	NA	NA	NA	NA	NA	NA	NA	NA	NA	NA	NA	NA	1
AAACATATGTGGGGTGAGGTCTATG	43754	21278	B73gain	OTKN000	No	knob	7	83.676	543.892	10.8	146271147	1	243.51	1582.812	4.5	293676942	NA	NA	NA	NA	NA	NA	NA	NA	NA	NA	2
AAACATATGTGGGGTGAGGTGAATG	13536	6724	B73gain	OTKN000	No	knob	7	84.06	546.392	9.7	147236989	NA	NA	NA	NA	NA	NA	NA	NA	NA	NA	NA	NA	NA	NA	NA	1
AAACATATGTGGGGTGAGGTGTAAG	16196	7224	B73gain	OTKN000	No	knob	7	83.676	543.892	10	146271147	NA	NA	NA	NA	NA	NA	NA	NA	NA	NA	NA	NA	NA	NA	NA	1
AAACATATGTGGGGTGAGGTGTACG	1533111	662947	B73gain	OTKN000	No	knob	7	83.84	544.963	14	146661989	NA	NA	NA	NA	NA	NA	NA	NA	NA	NA	NA	NA	NA	NA	NA	1
AAACATATGTGGGGTGAGGTGTAGG	18295	8546	B73gain	OTKN000	No	knob	7	84.06	546.392	6.3	147236989	NA	NA	NA	NA	NA	NA	NA	NA	NA	NA	NA	NA	NA	NA	NA	1
AAACATATGTGGGGTGAGGTGTATA	18017	8183	B73gain	OTKN000	No	knob	7	84.06	546.392	13.6	147236989	NA	NA	NA	NA	NA	NA	NA	NA	NA	NA	NA	NA	NA	NA	NA	1
AAACATATGTGGGGTGAGGTGTATG	6270666	2703723	B73gain	OTKN000	No	knob	7	83.786	544.606	12.3	146411148	1	242.347	1575.255	4	293576942	NA	NA	NA	NA	NA	NA	NA	NA	NA	NA	2
AAACATATGTGGGGTGAGGTGTATT	20352	8433	B73gain	OTKN000	No	knob	7	84.06	546.392	12.8	147236989	NA	NA	NA	NA	NA	NA	NA	NA	NA	NA	NA	NA	NA	NA	NA	1
AAACATATGTGGGGTGAGGTGTTTG	15152	6654	B73gain	OTKN000	No	knob	7	84.06	546.392	8.8	147236989	NA	NA	NA	NA	NA	NA	NA	NA	NA	NA	NA	NA	NA	NA	NA	1
AAACATATGTGGGGTGAGGTTTACG	53728	25204	B73gain	OTKN000	No	knob	5	122.204	794.324	8.1	194777919	7	84.06	546.392	7	147236989	NA	NA	NA	NA	NA	NA	NA	NA	NA	NA	2
AAACATATGTGGGGTGAGGTTTATG	1237124	540459	B73gain	OTKN000	No	knob	7	83.84	544.963	11.8	146661989	1	242.347	1575.255	4.1	293576942	NA	NA	NA	NA	NA	NA	NA	NA	NA	NA	2
AAACATATGTGGGGTGAGGTTTTGA	67367	33048	B73gain	OTKN000	No	knob	7	83.895	545.32	11	147011989	NA	NA	NA	NA	NA	NA	NA	NA	NA	NA	NA	NA	NA	NA	NA	1
AAACATATGTGGGGTGAGTTGTATG	23515	10002	B73gain	OTKN000	No	knob	7	83.84	544.963	9	146661989	NA	NA	NA	NA	NA	NA	NA	NA	NA	NA	NA	NA	NA	NA	NA	1
AAACATATGTGGGGTGATGTGTATG	15149	6030	B73gain	OTKN000	No	knob	1	242.347	1575.255	4.9	293576942	7	83.676	543.892	4.5	146271147	NA	NA	NA	NA	NA	NA	NA	NA	NA	NA	2
AAACATATGTGGGGTGTGGTGTATG	18494	8845	B73gain	OTKN000	No	knob	7	83.676	543.892	8	146271147	NA	NA	NA	NA	NA	NA	NA	NA	NA	NA	NA	NA	NA	NA	NA	1
AAACATATGTGGGGTTAGGTGTATG	26340	11674	B73gain	OTKN000	No	knob	7	84.06	546.392	9.3	147236989	1	242.347	1575.255	4.6	293576942	NA	NA	NA	NA	NA	NA	NA	NA	NA	NA	2
AAACATATGTGGGTGAGGTGTACGA	24484	11626	B73gain	OTKN000	No	knob	5	122.204	794.324	11.1	194777919	7	84.445	548.894	8.9	147961989	NA	NA	NA	NA	NA	NA	NA	NA	NA	NA	2
AAACATATGTGGGTGAGGTGTATGA	43116	19373	B73gain	OTKN000	No	knob	7	83.786	544.606	12.4	146411148	NA	NA	NA	NA	NA	NA	NA	NA	NA	NA	NA	NA	NA	NA	NA	1
AAACATATGTGGGTGTCGAAAATAG	17635	8278	B73gain	NA	NA	NA	NA	NA	NA	NA	NA	NA	NA	NA	NA	NA	NA	NA	NA	NA	NA	NA	NA	NA	NA	NA	NA
AAACATATGTGGGTTGAGGTGTATG	17980	8141	B73gain	OTKN000	No	knob	7	84.445	548.894	9.4	147961989	NA	NA	NA	NA	NA	NA	NA	NA	NA	NA	NA	NA	NA	NA	NA	1
AAACATATGTGTAGTGAGGTGTACG	61186	25689	B73gain	OTKN000	No	knob	7	83.84	544.963	13.5	146661989	NA	NA	NA	NA	NA	NA	NA	NA	NA	NA	NA	NA	NA	NA	NA	1
AAACATATGTGTAGTGAGGTGTATG	586290	244960	B73gain	OTKN000	No	knob	7	83.84	544.963	12.8	146661989	NA	NA	NA	NA	NA	NA	NA	NA	NA	NA	NA	NA	NA	NA	NA	1
AAACATATGTGTGGTGAGGTGTATG	26010	11281	B73gain	OTKN000	No	knob	7	83.676	543.892	8	146271147	1	241.466	1569.527	4.2	293301942	NA	NA	NA	NA	NA	NA	NA	NA	NA	NA	2
AAACATATGTTGGGTGAGGTGTATG	16605	6588	B73gain	OTKN000	No	knob	7	83.676	543.892	6.8	146271147	NA	NA	NA	NA	NA	NA	NA	NA	NA	NA	NA	NA	NA	NA	NA	1
AAACATGAGTTTAGGACCTAAAGTA	22337	4160	B73gain	CMCM002	No	Centromeric satellite repeats	6	21.991	142.943	51.2	62784200	NA	NA	NA	NA	NA	NA	NA	NA	NA	NA	NA	NA	NA	NA	NA	1
AAACATGAGTTTTGGAACTAAAGTA	5944	37779	Mo17gain	CMCM002	No	Centromeric satellite repeats	2	94.012	611.075	49.8	65430403	8	NA	635.731	7.3	NA	NA	NA	NA	NA	NA	NA	NA	NA	NA	NA	2
AAACATGAGTTTTGGACCTAAATTA	34903	9763	B73gain	CMCM002	No	Centromeric satellite repeats	6	21.991	142.943	51.5	62784200	9	84.449	548.916	4	132903243	NA	NA	NA	NA	NA	NA	NA	NA	NA	NA	2
AAACATGTGCTATAGCTCACTTGTG	15588	7220	B73gain	NA	NA	NA	NA	NA	NA	NA	NA	NA	NA	NA	NA	NA	NA	NA	NA	NA	NA	NA	NA	NA	NA	NA	NA
AAACATGTGTCACGGGAGGCCCTAA	16124	7979	B73gain	TRTM000	No	Telomere	5	0.11	0.714	46.7	200000	1	0	0	4.5	747871	NA	NA	NA	NA	NA	NA	NA	NA	NA	NA	2
AAACATTAGTTTTGGACCTAAAGTA	6561	13727	Mo17gain	CMCM002	No	Centromeric satellite repeats	8	56.992	370.45	21.5	52592466	NA	NA	NA	NA	NA	NA	NA	NA	NA	NA	NA	NA	NA	NA	NA	1
AAACATTCAGATTTTTGACCAAGAA	14324	6219	B73gain	OTKN000	No	knob	5	121.041	786.767	10.2	194652919	7	84.445	548.894	4.1	147961989	NA	NA	NA	NA	NA	NA	NA	NA	NA	NA	2
AAACATTTGTGGGGTGAGGTGTATG	47765	20544	B73gain	OTKN000	No	knob	7	83.895	545.32	11.8	147011989	NA	NA	NA	NA	NA	NA	NA	NA	NA	NA	NA	NA	NA	NA	NA	1
AAACCAAAAAAAAAGGAATGCAACA	18208	43814	Mo17gain	NA	NA	NA	NA	NA	NA	NA	NA	NA	NA	NA	NA	NA	NA	NA	NA	NA	NA	NA	NA	NA	NA	NA	NA
AAACCACACCAAACATGAGTTTTGG	11357	32913	Mo17gain	CMCM002	No	Centromeric satellite repeats	8	59.582	387.286	40.2	66915792	NA	NA	NA	NA	NA	NA	NA	NA	NA	NA	NA	NA	NA	NA	NA	1
AAACCACCCCAAACATGAGTTTTGG	410267	843883	Mo17gain	CMCM002	No	Centromeric satellite repeats	8	60.519	393.374	18.5	70542157	9	64.481	419.125	6	64109887	NA	NA	NA	NA	NA	NA	NA	NA	NA	NA	2
AAACCACCCCAAACATGTGTTTTGG	8004	17602	Mo17gain	CMCM002	No	Centromeric satellite repeats	4	77.696	505.022	17.6	83201312	9	66.075	429.489	4	73783580	NA	NA	NA	NA	NA	NA	NA	NA	NA	NA	2
AAACCACCTCAAACATGAGTTTTGG	13099	35730	Mo17gain	CMCM002	No	Centromeric satellite repeats	7	47.929	311.541	22.8	40389813	NA	NA	NA	NA	NA	NA	NA	NA	NA	NA	NA	NA	NA	NA	NA	1
AAACCAGGGCATTTTCCCAGGACCC	4789	128361	Mo17gain	RGRR000	No	45S rDNA	6	16.88	109.722	59.7	13596476	NA	NA	NA	NA	NA	NA	NA	NA	NA	NA	NA	NA	NA	NA	NA	1
AAACCAGGGCATTTTCCCAGTACCC	122031	35780	B73gain	RGRR000	No	45S rDNA	6	16.77	109.008	47.3	13496476	NA	NA	NA	NA	NA	NA	NA	NA	NA	NA	NA	NA	NA	NA	NA	1
AAACCATTTCTTGGTCAAAAATCCG	59991	27778	B73gain	OTKN000	No	knob	7	83.84	544.963	12.1	146661989	NA	NA	NA	NA	NA	NA	NA	NA	NA	NA	NA	NA	NA	NA	NA	1
AAACCATTTCTTGGTCTAAAATCCG	23708	11082	B73gain	OTKN000	No	knob	7	83.676	543.892	7.4	146271147	1	243.894	1585.313	5.1	293876942	NA	NA	NA	NA	NA	NA	NA	NA	NA	NA	2
AAACCATTTCTTGGTTAAAAACGCG	25549	10110	B73gain	OTKN000	No	knob	7	83.786	544.606	11.6	146411148	1	243.51	1582.812	4.4	293676942	NA	NA	NA	NA	NA	NA	NA	NA	NA	NA	2
AAACCATTTCTTGGTTAAAAACTCG	711341	295830	B73gain	OTKN000	No	knob	7	83.786	544.606	11.2	146411148	1	243.51	1582.812	4.2	293676942	NA	NA	NA	NA	NA	NA	NA	NA	NA	NA	2
AAACCCAAGAATGTGATCTATGGCA	17483	7648	B73gain	OTKN000	No	knob	7	84.445	548.894	7.5	147961989	5	122.204	794.324	4	194777919	NA	NA	NA	NA	NA	NA	NA	NA	NA	NA	2
AAACCCCATTTTTGTCGAAAATAGC	28541	13192	B73gain	OTKN000	No	knob	7	83.895	545.32	12.5	147011989	5	122.204	794.324	6	194777919	NA	NA	NA	NA	NA	NA	NA	NA	NA	NA	2
AAACCCCCATTTTGCCGAAAATAGC	14134	6634	B73gain	OTKN000	No	knob	7	83.895	545.32	7.6	147011989	NA	NA	NA	NA	NA	NA	NA	NA	NA	NA	NA	NA	NA	NA	NA	1
AAACCCCCATTTTTGTCGAAAATAG	20675	9744	B73gain	OTKN000	No	knob	7	84.445	548.894	8.4	147961989	NA	NA	NA	NA	NA	NA	NA	NA	NA	NA	NA	NA	NA	NA	NA	1
AAACCCGTACGTGTTAGCCTTCGGT	14948	5899	B73gain	OTKN000	No	knob	7	83.676	543.892	5.4	146271147	1	244.059	1586.384	5.1	294076942	NA	NA	NA	NA	NA	NA	NA	NA	NA	NA	2
AAACCCTAAAACCCTAAACCCTAAA	4832	31925	Mo17gain	CMCMOOT	No	Unclassified Centromere Sequences	3	66.403	431.621	15.3	60602081	1	170.3	1106.952	5.5	235659518	NA	NA	NA	NA	NA	NA	NA	NA	NA	NA	2
AAACCCTAAACCCTAAAACCCTAAA	4682	32013	Mo17gain	CMCMOOT	No	Unclassified Centromere Sequences	3	66.403	431.621	16.2	60602081	1	170.3	1106.952	5.7	235659518	NA	NA	NA	NA	NA	NA	NA	NA	NA	NA	2
AAACCCTAAACCCTAAACCCTAAAA	5394	46190	Mo17gain	CMCMOOT	No	Unclassified Centromere Sequences	3	66.403	431.621	17.8	60602081	1	170.3	1106.952	5.8	235659518	NA	NA	NA	NA	NA	NA	NA	NA	NA	NA	2
AAACCCTAAACCCTAAACCCTAAAC	63491	621284	Mo17gain	CMCMOOT	No	Unclassified Centromere Sequences	3	66.403	431.621	16.5	60602081	1	170.3	1106.952	6.8	235659518	NA	NA	NA	NA	NA	NA	NA	NA	NA	NA	2
AAACCGAAGCTGCTACGTATGCCTT	8	21960	Mo17gain	RGRR000	Mo17uniq	45S rDNA	6	16.88	109.722	57.4	13596476	NA	NA	NA	NA	NA	NA	NA	NA	NA	NA	NA	NA	NA	NA	NA	1
AAACCGAGGTTCGGGCACGACCCCG	77	93832	Mo17gain	RGRR000	No	45S rDNA	6	16.88	109.722	61.8	13596476	NA	NA	NA	NA	NA	NA	NA	NA	NA	NA	NA	NA	NA	NA	NA	1
AAACCGAGGTTCGGGCATGGCCCCG	198036	70261	B73gain	RGRR000	No	45S rDNA	6	16.77	109.008	54.7	13496476	NA	NA	NA	NA	NA	NA	NA	NA	NA	NA	NA	NA	NA	NA	NA	1
AAACCGTAGGTGTTAGCCTTCGATA	23683	9681	B73gain	OTKN000	No	knob	7	83.676	543.892	13	146271147	NA	NA	NA	NA	NA	NA	NA	NA	NA	NA	NA	NA	NA	NA	NA	1
AAACCTAAACATCGACACTAAAGGA	27899	12130	B73gain	NA	NA	NA	NA	NA	NA	NA	NA	NA	NA	NA	NA	NA	NA	NA	NA	NA	NA	NA	NA	NA	NA	NA	NA
AAACCTCACCCCACATATGTTTCAT	96440	38446	B73gain	OTKN000	No	knob	7	83.676	543.892	10.6	146271147	1	242.347	1575.255	4	293576942	NA	NA	NA	NA	NA	NA	NA	NA	NA	NA	2
AAACCTCACCCCACATATGTTTCCT	1252592	554598	B73gain	OTKN000	No	knob	7	83.84	544.963	12	146661989	1	242.347	1575.255	4	293576942	NA	NA	NA	NA	NA	NA	NA	NA	NA	NA	2
AAACCTCACCCCGACCATTTCTTGG	23043	9693	B73gain	NA	NA	NA	NA	NA	NA	NA	NA	NA	NA	NA	NA	NA	NA	NA	NA	NA	NA	NA	NA	NA	NA	NA	NA
AAACCTCGCCCCACATATGTTTCCT	57687	22365	B73gain	OTKN000	No	knob	7	83.895	545.32	12.8	147011989	1	243.894	1585.313	4.6	293876942	NA	NA	NA	NA	NA	NA	NA	NA	NA	NA	2
AAACGAAGAAATGGTTCCGCTGGCA	3625	20382	Mo17gain	CMCM002	No	Centromeric satellite repeats	7	47.929	311.541	29.1	40389813	NA	NA	NA	NA	NA	NA	NA	NA	NA	NA	NA	NA	NA	NA	NA	1
AAACGACACGGAGGCACGCGACGAA	68046	161003	Mo17gain	RGRR000	No	45S rDNA	6	17.376	112.941	39.7	13721476	NA	NA	NA	NA	NA	NA	NA	NA	NA	NA	NA	NA	NA	NA	NA	1
AAACGACACGGAGGCACGCGGCGAC	25828	1267	B73gain	RGRR000	No	45S rDNA	6	16.77	109.008	55.1	13496476	NA	NA	NA	NA	NA	NA	NA	NA	NA	NA	NA	NA	NA	NA	NA	1
AAACGACACGGAGGCGCGCCACGAC	390	109766	Mo17gain	RGRR000	No	45S rDNA	6	16.88	109.722	58.8	13596476	NA	NA	NA	NA	NA	NA	NA	NA	NA	NA	NA	NA	NA	NA	NA	1
AAACGACACGGAGGCGCGCGACGAC	3162	129996	Mo17gain	RGRR000	No	45S rDNA	6	16.88	109.722	59.4	13596476	NA	NA	NA	NA	NA	NA	NA	NA	NA	NA	NA	NA	NA	NA	NA	1
AAACGACACGGAGGCGCGCGGCGAC	22768	7663	B73gain	RGRR000	No	45S rDNA	6	16.88	109.722	53.2	13596476	NA	NA	NA	NA	NA	NA	NA	NA	NA	NA	NA	NA	NA	NA	NA	1
AAACGACACGGAGGCGTGCGGCGAC	244	128416	Mo17gain	RGRR000	No	45S rDNA	6	16.88	109.722	58.9	13596476	NA	NA	NA	NA	NA	NA	NA	NA	NA	NA	NA	NA	NA	NA	NA	1
AAACGAGCTAAGTCCCGGCGTGTGG	21209	350	B73gain	NA	NA	NA	NA	NA	NA	NA	NA	NA	NA	NA	NA	NA	NA	NA	NA	NA	NA	NA	NA	NA	NA	NA	NA
AAACGAGGAGTTCGCCATGGCGCGC	80440	39430	B73gain	RGRR000	No	45S rDNA	6	16.716	108.651	52.1	13371476	NA	NA	NA	NA	NA	NA	NA	NA	NA	NA	NA	NA	NA	NA	NA	1
AAACGAGGCGTTCGCCATGTCGCGC	20813	75	B73gain	RGRR000	No	45S rDNA	6	16.77	109.008	58.1	13496476	NA	NA	NA	NA	NA	NA	NA	NA	NA	NA	NA	NA	NA	NA	NA	1
AAACGAGGCGTTCGCCATTGTGCGC	20897	0	B73gain	RGRR000	B73uniq	45S rDNA	6	16.77	109.008	56.8	13496476	NA	NA	NA	NA	NA	NA	NA	NA	NA	NA	NA	NA	NA	NA	NA	1
AAACGAGGGGTTCGCCATGGCGCAC	122366	246906	Mo17gain	RGRR000	No	45S rDNA	6	16.88	109.722	39.9	13596476	NA	NA	NA	NA	NA	NA	NA	NA	NA	NA	NA	NA	NA	NA	NA	1
AAACGAGGGGTTCGCCATGGCGCAG	84	28412	Mo17gain	RGRR000	No	45S rDNA	6	16.88	109.722	51.4	13596476	NA	NA	NA	NA	NA	NA	NA	NA	NA	NA	NA	NA	NA	NA	NA	1
AAACGAGGGGTTCGCCCATGGCGCT	58	85836	Mo17gain	RGRR000	No	45S rDNA	6	16.88	109.722	61.2	13596476	NA	NA	NA	NA	NA	NA	NA	NA	NA	NA	NA	NA	NA	NA	NA	1
AAACGAGTGGTTCGCCATGGCGCGC	968	96849	Mo17gain	RGRR000	No	45S rDNA	6	16.88	109.722	57.5	13596476	NA	NA	NA	NA	NA	NA	NA	NA	NA	NA	NA	NA	NA	NA	NA	1
AAACGCAAGGACGAACAGCCCTGCC	2476	97382	Mo17gain	RGRR000	No	45S rDNA	6	16.88	109.722	56.6	13596476	NA	NA	NA	NA	NA	NA	NA	NA	NA	NA	NA	NA	NA	NA	NA	1
AAACGCAAGGCCGAACAGCCATGTC	21015	154	B73gain	RGRR000	No	45S rDNA	6	16.77	109.008	56	13496476	NA	NA	NA	NA	NA	NA	NA	NA	NA	NA	NA	NA	NA	NA	NA	1
AAACGCATCGAGCAACGGGCCATCC	108496	50860	B73gain	RGRR000	No	45S rDNA	6	16.88	109.722	27.6	13596476	NA	NA	NA	NA	NA	NA	NA	NA	NA	NA	NA	NA	NA	NA	NA	1
AAACGCATCGAGCAACGGGTCATCC	53	89006	Mo17gain	RGRR000	No	45S rDNA	6	16.551	107.579	50.1	13221476	NA	NA	NA	NA	NA	NA	NA	NA	NA	NA	NA	NA	NA	NA	NA	1
AAACGCGTACGTGTTAGCCTTCGGT	22767	8888	B73gain	OTKN000	No	knob	7	83.786	544.606	12.3	146411148	NA	NA	NA	NA	NA	NA	NA	NA	NA	NA	NA	NA	NA	NA	NA	1
AAACGGAGGCTCGCGCACGAACTCG	45	36844	Mo17gain	RGRR000	No	45S rDNA	6	17.376	112.941	60.1	13721476	NA	NA	NA	NA	NA	NA	NA	NA	NA	NA	NA	NA	NA	NA	NA	1
AAACGGAGGCTCGGGCACGACCTCG	2191	21448	Mo17gain	RGRR000	No	45S rDNA	6	16.88	109.722	33.6	13596476	NA	NA	NA	NA	NA	NA	NA	NA	NA	NA	NA	NA	NA	NA	NA	1
AAACGGAGGCTTGGGCACGAACTCG	20450	250	B73gain	RGRR000	No	45S rDNA	6	16.77	109.008	57.2	13496476	NA	NA	NA	NA	NA	NA	NA	NA	NA	NA	NA	NA	NA	NA	NA	1
AAACGGAGGGAAAACGACACGGAGG	42648	429	B73gain	RGRR000	No	45S rDNA	6	16.77	109.008	54.3	13496476	NA	NA	NA	NA	NA	NA	NA	NA	NA	NA	NA	NA	NA	NA	NA	1
AAACGGAGTCTCGGGCACGACCTCG	1323	105554	Mo17gain	RGRR000	No	45S rDNA	6	16.88	109.722	54.2	13596476	NA	NA	NA	NA	NA	NA	NA	NA	NA	NA	NA	NA	NA	NA	NA	1
AAACGGCACGGAGGCGCAAGGCGAC	201711	65657	B73gain	RGRR000	No	45S rDNA	6	16.77	109.008	54.4	13496476	NA	NA	NA	NA	NA	NA	NA	NA	NA	NA	NA	NA	NA	NA	NA	1
AAACGGCACGGAGGCGCGCGGCGAC	3584	102474	Mo17gain	RGRR000	No	45S rDNA	6	16.88	109.722	55.3	13596476	NA	NA	NA	NA	NA	NA	NA	NA	NA	NA	NA	NA	NA	NA	NA	1
AAACGGCGGCCGGGGCACGACCTCG	59	113724	Mo17gain	RGRR000	No	45S rDNA	6	16.88	109.722	59.4	13596476	NA	NA	NA	NA	NA	NA	NA	NA	NA	NA	NA	NA	NA	NA	NA	1
AAACGGGAGGAGACGCAAGGCAACA	21095	155	B73gain	RGRR000	No	45S rDNA	6	16.77	109.008	58.3	13496476	NA	NA	NA	NA	NA	NA	NA	NA	NA	NA	NA	NA	NA	NA	NA	1
AAACGGGCACGCGGAAGGGCACGGG	221	100339	Mo17gain	RGRR000	No	45S rDNA	6	16.88	109.722	59.9	13596476	NA	NA	NA	NA	NA	NA	NA	NA	NA	NA	NA	NA	NA	NA	NA	1
AAACGGGCACGTGGAAGGGCACAGG	21360	27	B73gain	RGRR000	No	45S rDNA	6	16.77	109.008	55.3	13496476	NA	NA	NA	NA	NA	NA	NA	NA	NA	NA	NA	NA	NA	NA	NA	1
AAACGGGTATCGGGGTGCATACAAA	47870	9614	B73gain	CMCM002	No	Centromeric satellite repeats	6	21.991	142.943	52.8	62784200	NA	NA	NA	NA	NA	NA	NA	NA	NA	NA	NA	NA	NA	NA	NA	1
AAACGGGTATCGGGTGCATACAAAG	44920	3758	B73gain	CMCM002	No	Centromeric satellite repeats	6	21.991	142.943	53.7	62784200	NA	NA	NA	NA	NA	NA	NA	NA	NA	NA	NA	NA	NA	NA	NA	1
AAACGGGTGTCAGGTGCATACAAAG	2617	21209	Mo17gain	CMCM002	No	Centromeric satellite repeats	8	60.519	393.374	26.4	70542157	7	47.434	308.322	6.5	39789813	NA	NA	NA	NA	NA	NA	NA	NA	NA	NA	2
AAACGGGTGTCGGGTGCATAAAAGC	12045	34596	Mo17gain	CMCM002	No	Centromeric satellite repeats	9	64.481	419.125	42.8	64109887	NA	NA	NA	NA	NA	NA	NA	NA	NA	NA	NA	NA	NA	NA	NA	1
AAACGGGTGTCGGGTGCATACAAAG	89229	251949	Mo17gain	CMCM002	No	Centromeric satellite repeats	8	59.747	388.357	24.8	69890792	NA	NA	NA	NA	NA	NA	NA	NA	NA	NA	NA	NA	NA	NA	NA	1
AAACGGTCTCCACCAGAAATCCAAG	23424	9377	B73gain	OTKN000	No	knob	7	83.676	543.892	8.6	146271147	1	243.51	1582.812	5.5	293676942	NA	NA	NA	NA	NA	NA	NA	NA	NA	NA	2
AAACGGTTCGGCCACGGCCGCGAAA	110750	43462	B73gain	RGRR000	No	45S rDNA	6	16.77	109.008	50.2	13496476	NA	NA	NA	NA	NA	NA	NA	NA	NA	NA	NA	NA	NA	NA	NA	1
AAACGGTTGTCGGGGGTGCATACAA	6985	16496	Mo17gain	CMCM002	No	Centromeric satellite repeats	9	64.481	419.125	28	46057096	NA	NA	NA	NA	NA	NA	NA	NA	NA	NA	NA	NA	NA	NA	NA	1
AAACGGTTGTCGGGGTGCATACAAA	27664	63696	Mo17gain	CMCM002	No	Centromeric satellite repeats	8	60.519	393.374	24	70542157	6	40.334	262.17	4.6	96639818	NA	NA	NA	NA	NA	NA	NA	NA	NA	NA	2
AAACGGTTGTCGGGTGCATACAAAG	5560	14622	Mo17gain	CMCM002	No	Centromeric satellite repeats	8	60.519	393.374	26.8	70542157	6	41.104	267.175	4.1	97014818	NA	NA	NA	NA	NA	NA	NA	NA	NA	NA	2
AAACTAAGGTTCGGGCACGACCCCG	840	112336	Mo17gain	RGRR000	No	45S rDNA	6	16.88	109.722	59.3	13596476	NA	NA	NA	NA	NA	NA	NA	NA	NA	NA	NA	NA	NA	NA	NA	1
AAACTACCCCAAACATGAGTTTTGG	5451	15206	Mo17gain	CMCM002	No	Centromeric satellite repeats	8	59.692	388	39.7	68890792	NA	NA	NA	NA	NA	NA	NA	NA	NA	NA	NA	NA	NA	NA	NA	1
AAACTCATACGTGTTAGCCTTCGGT	23085	10158	B73gain	OTKN000	No	knob	7	83.895	545.32	13.1	147011989	NA	NA	NA	NA	NA	NA	NA	NA	NA	NA	NA	NA	NA	NA	NA	1
AAACTCATGTTTGAGGTGGTTTCGC	10445	31067	Mo17gain	CMCM002	No	Centromeric satellite repeats	7	47.929	311.541	22.7	40389813	NA	NA	NA	NA	NA	NA	NA	NA	NA	NA	NA	NA	NA	NA	NA	1
AAACTCATGTTTGGGGTGGTTTCGC	376517	788538	Mo17gain	CMCM002	No	Centromeric satellite repeats	8	60.519	393.374	15	70542157	9	64.481	419.125	8	46057096	7	46.995	305.466	4.2	36162459	NA	NA	NA	NA	NA	3
AAACTCATGTTTGGGTTGATTTCGC	58515	2399	B73gain	CMCM002	No	Centromeric satellite repeats	6	21.991	142.943	52.7	62784200	NA	NA	NA	NA	NA	NA	NA	NA	NA	NA	NA	NA	NA	NA	NA	1
AAACTCATGTTTGGTGTGGTTTCGC	10611	30489	Mo17gain	CMCM002	No	Centromeric satellite repeats	8	59.692	388	39.3	67715792	NA	NA	NA	NA	NA	NA	NA	NA	NA	NA	NA	NA	NA	NA	NA	1
AAACTCGTACGTGTTAGCCTTCAGT	24089	9874	B73gain	OTKN000	No	knob	7	83.786	544.606	10.6	146411148	NA	NA	NA	NA	NA	NA	NA	NA	NA	NA	NA	NA	NA	NA	NA	1
AAACTCGTACGTGTTAGCCTTCGAT	43814	19689	B73gain	OTKN000	No	knob	7	83.84	544.963	10.6	146661989	1	243.51	1582.812	4.3	293676942	NA	NA	NA	NA	NA	NA	NA	NA	NA	NA	2
AAACTCGTACGTGTTAGCCTTCGGT	1444671	596915	B73gain	OTKN000	No	knob	7	83.786	544.606	11.9	146411148	NA	NA	NA	NA	NA	NA	NA	NA	NA	NA	NA	NA	NA	NA	NA	1
AAACTCGTACGTGTTAGCCTTTGGT	42460	19024	B73gain	OTKN000	No	knob	7	83.676	543.892	8.2	146271147	1	244.169	1587.098	5.3	294278217	NA	NA	NA	NA	NA	NA	NA	NA	NA	NA	2
AAACTCGTAGGTGTTAGCCTCTAAT	56800	27365	B73gain	OTKN000	No	knob	7	83.895	545.32	11.8	147011989	NA	NA	NA	NA	NA	NA	NA	NA	NA	NA	NA	NA	NA	NA	NA	1
AAACTCGTAGGTGTTAGCCTTCGGT	44234	18977	B73gain	OTKN000	No	knob	7	83.84	544.963	12.4	146661989	1	243.51	1582.812	4.1	293676942	NA	NA	NA	NA	NA	NA	NA	NA	NA	NA	2
AAACTCGTATGTGTTAGCCTTCGGT	18296	8093	B73gain	OTKN000	No	knob	7	83.84	544.963	8.3	146661989	NA	NA	NA	NA	NA	NA	NA	NA	NA	NA	NA	NA	NA	NA	NA	1
AAACTCGTGCTTTGTATGCACCCCC	16320	35837	Mo17gain	CMCM002	No	Centromeric satellite repeats	9	64.481	419.125	25.5	46057096	NA	NA	NA	NA	NA	NA	NA	NA	NA	NA	NA	NA	NA	NA	NA	1
AAACTCGTGCTTTGTATGCACCCGA	126229	257739	Mo17gain	CMCM002	No	Centromeric satellite repeats	8	59.747	388.357	22.8	69890792	6	22.486	146.162	11.6	70060891	NA	NA	NA	NA	NA	NA	NA	NA	NA	NA	2
AAACTCGTGCTTTGTATGCACCTGA	3756	22190	Mo17gain	CMCM002	No	Centromeric satellite repeats	8	59.747	388.357	34.2	69890792	NA	NA	NA	NA	NA	NA	NA	NA	NA	NA	NA	NA	NA	NA	NA	1
AAACTCGTGCTTTTATGCACCCGAC	24436	53166	Mo17gain	CMCM002	No	Centromeric satellite repeats	9	64.481	419.125	38.7	46057096	NA	NA	NA	NA	NA	NA	NA	NA	NA	NA	NA	NA	NA	NA	NA	1
AAACTCGTGCTTTTATGCACCTCGA	3017	26189	Mo17gain	CMCM002	No	Centromeric satellite repeats	7	47.984	311.898	30.5	40914613	NA	NA	NA	NA	NA	NA	NA	NA	NA	NA	NA	NA	NA	NA	NA	1
AAACTGAGGCCCGGGCACGACCCCG	110060	31484	B73gain	RGRR000	No	45S rDNA	6	16.77	109.008	56.2	13496476	NA	NA	NA	NA	NA	NA	NA	NA	NA	NA	NA	NA	NA	NA	NA	1
AAACTTATGTGGGGTGAGGTGTACG	26369	10302	B73gain	OTKN000	No	knob	7	84.06	546.392	11.1	147236989	5	122.204	794.324	6.7	194777919	NA	NA	NA	NA	NA	NA	NA	NA	NA	NA	2
AAAGAAACATATGTGGGGTGAGGTG	57770	26226	B73gain	OTKN000	No	knob	7	83.676	543.892	11.7	146271147	NA	NA	NA	NA	NA	NA	NA	NA	NA	NA	NA	NA	NA	NA	NA	1
AAAGAAACCGAAGCTGCTACGTATG	8	21905	Mo17gain	RGRR000	Mo17uniq	45S rDNA	6	16.88	109.722	57.3	13596476	NA	NA	NA	NA	NA	NA	NA	NA	NA	NA	NA	NA	NA	NA	NA	1
AAAGAAATGGTCTCCACCAGAAATC	36021	16272	B73gain	OTKN000	No	knob	7	83.676	543.892	10.6	146271147	NA	NA	NA	NA	NA	NA	NA	NA	NA	NA	NA	NA	NA	NA	NA	1
AAAGAATGTGATCTATGGCAAGGAA	87008	39782	B73gain	OTKN000	No	knob	7	84.445	548.894	9.3	147961989	5	122.204	794.324	7.2	194777919	NA	NA	NA	NA	NA	NA	NA	NA	NA	NA	2
AAAGACAACAAAGCTAAGGTGTATG	67294	50	B73gain	RGRR000	No	45S rDNA	6	16.77	109.008	56.2	13496476	NA	NA	NA	NA	NA	NA	NA	NA	NA	NA	NA	NA	NA	NA	NA	1
AAAGACAACGAAGCTAAGGTGTATG	62563	178782	Mo17gain	RGRR000	No	45S rDNA	6	16.88	109.722	54	13596476	NA	NA	NA	NA	NA	NA	NA	NA	NA	NA	NA	NA	NA	NA	NA	1
AAAGACACCGAACATAAAGTCTATG	74149	35545	B73gain	RGRR000	No	45S rDNA	6	16.77	109.008	45.3	13496476	NA	NA	NA	NA	NA	NA	NA	NA	NA	NA	NA	NA	NA	NA	NA	1
AAAGACACCGAACATAATGTGTATG	23991	29	B73gain	RGRR000	No	45S rDNA	6	16.88	109.722	53.9	13596476	NA	NA	NA	NA	NA	NA	NA	NA	NA	NA	NA	NA	NA	NA	NA	1
AAAGACACCGAACATACAGTGTATG	26380	376	B73gain	RGRR000	No	45S rDNA	6	16.77	109.008	56.6	13496476	NA	NA	NA	NA	NA	NA	NA	NA	NA	NA	NA	NA	NA	NA	NA	1
AAAGACACCGAACCTAAAGGGCATG	5424	23397	Mo17gain	RGRR000	No	45S rDNA	6	16.88	109.722	46.2	13596476	NA	NA	NA	NA	NA	NA	NA	NA	NA	NA	NA	NA	NA	NA	NA	1
AAAGACACCGAACCTAAAGTGTATG	1600	109710	Mo17gain	RGRR000	No	45S rDNA	6	16.88	109.722	60	13596476	NA	NA	NA	NA	NA	NA	NA	NA	NA	NA	NA	NA	NA	NA	NA	1
AAAGACACCGAACCTAGAGCGCATG	122129	47909	B73gain	RGRR000	No	45S rDNA	6	16.77	109.008	50.8	13496476	NA	NA	NA	NA	NA	NA	NA	NA	NA	NA	NA	NA	NA	NA	NA	1
AAAGACACCGAAGCTAAGGTGTATG	4444	246350	Mo17gain	RGRR000	No	45S rDNA	6	16.88	109.722	62.4	13596476	NA	NA	NA	NA	NA	NA	NA	NA	NA	NA	NA	NA	NA	NA	NA	1
AAAGACACCGAAGCTAATGTGTAAG	150061	49282	B73gain	RGRR000	No	45S rDNA	6	16.77	109.008	49.1	13496476	NA	NA	NA	NA	NA	NA	NA	NA	NA	NA	NA	NA	NA	NA	NA	1
AAAGACACCGAAGCTAATGTGTATG	25943	122711	Mo17gain	RGRR000	No	45S rDNA	6	16.88	109.722	54.8	13596476	NA	NA	NA	NA	NA	NA	NA	NA	NA	NA	NA	NA	NA	NA	NA	1
AAAGACACCGAAGCTGCTACGTATC	65821	30022	B73gain	RGRR000	No	45S rDNA	6	16.716	108.651	48.8	13371476	NA	NA	NA	NA	NA	NA	NA	NA	NA	NA	NA	NA	NA	NA	NA	1
AAAGACACCGAAGCTGCTACGTATG	25225	96494	Mo17gain	RGRR000	No	45S rDNA	6	16.716	108.651	41.7	13371476	NA	NA	NA	NA	NA	NA	NA	NA	NA	NA	NA	NA	NA	NA	NA	1
AAAGACACCGAAGGTAATATGTATG	186567	73073	B73gain	RGRR000	No	45S rDNA	6	16.716	108.651	53.1	13371476	NA	NA	NA	NA	NA	NA	NA	NA	NA	NA	NA	NA	NA	NA	NA	1
AAAGACACCGAAGGTAATATTTATG	20604	35	B73gain	RGRR000	No	45S rDNA	6	16.77	109.008	56.3	13496476	NA	NA	NA	NA	NA	NA	NA	NA	NA	NA	NA	NA	NA	NA	NA	1
AAAGACATACACATTATGTTCGGTG	23232	15	B73gain	RGRR000	No	45S rDNA	6	16.88	109.722	53.2	13596476	NA	NA	NA	NA	NA	NA	NA	NA	NA	NA	NA	NA	NA	NA	NA	1
AAAGACATACACTGTATGTTCGGTG	25410	322	B73gain	RGRR000	No	45S rDNA	6	16.77	109.008	56.8	13496476	NA	NA	NA	NA	NA	NA	NA	NA	NA	NA	NA	NA	NA	NA	NA	1
AAAGACATAGACTTTATGTTCGGTG	72469	34604	B73gain	RGRR000	No	45S rDNA	6	16.77	109.008	44.6	13496476	NA	NA	NA	NA	NA	NA	NA	NA	NA	NA	NA	NA	NA	NA	NA	1
AAAGATCAATGGCCACACAACCCCC	18965	7285	B73gain	OTKN000	No	knob	7	84.06	546.392	7.9	147236989	5	121.041	786.767	4.1	194652919	NA	NA	NA	NA	NA	NA	NA	NA	NA	NA	2
AAAGCACCCCAAACATGAGTTTTGG	18675	8377	B73gain	CMCM002	No	Centromeric satellite repeats	6	21.991	142.943	46.6	62784200	NA	NA	NA	NA	NA	NA	NA	NA	NA	NA	NA	NA	NA	NA	NA	1
AAAGCACGAGTTTTTGCCAGCGGAA	3286	26413	Mo17gain	CMCM002	No	Centromeric satellite repeats	7	47.929	311.541	29.9	40389813	NA	NA	NA	NA	NA	NA	NA	NA	NA	NA	NA	NA	NA	NA	NA	1
AAAGCCAAGAATGTGATCTATGGCA	37519	17105	B73gain	OTKN000	No	knob	7	83.676	543.892	4.5	146271147	1	244.169	1587.098	4.1	294278217	NA	NA	NA	NA	NA	NA	NA	NA	NA	NA	2
AAAGCCAAGTCCAAGCGTGTGCAAG	21079	0	B73gain	RGRR000	B73uniq	45S rDNA	6	16.77	109.008	55.7	13496476	NA	NA	NA	NA	NA	NA	NA	NA	NA	NA	NA	NA	NA	NA	NA	1
AAAGCCAAGTCCCAGCCTGCGGAAA	9	90535	Mo17gain	RGRR000	Mo17uniq	45S rDNA	6	16.716	108.651	54.7	13371476	NA	NA	NA	NA	NA	NA	NA	NA	NA	NA	NA	NA	NA	NA	NA	1
AAAGCCAAGTCCCAGCGTGTGGAAA	85558	39727	B73gain	RGRR000	No	45S rDNA	6	16.716	108.651	49.1	13371476	NA	NA	NA	NA	NA	NA	NA	NA	NA	NA	NA	NA	NA	NA	NA	1
AAAGCTAACACCTACGGATTTTTGA	21610	9033	B73gain	OTKN000	No	knob	7	83.786	544.606	8.2	146411148	NA	NA	NA	NA	NA	NA	NA	NA	NA	NA	NA	NA	NA	NA	NA	1
AAAGCTAAGGTGTATGTCAGGCTTG	65136	16	B73gain	RGRR000	No	45S rDNA	6	16.77	109.008	56	13496476	NA	NA	NA	NA	NA	NA	NA	NA	NA	NA	NA	NA	NA	NA	NA	1
AAAGCTAAGTCCAAGCGTGTGGAAT	69614	32346	B73gain	RGRR000	No	45S rDNA	6	16.716	108.651	49.5	13371476	NA	NA	NA	NA	NA	NA	NA	NA	NA	NA	NA	NA	NA	NA	NA	1
AAAGGAAACATATGTGGGGTGAGGT	151899	64730	B73gain	OTKN000	No	knob	7	83.895	545.32	13.2	147011989	1	242.347	1575.255	4.2	293576942	NA	NA	NA	NA	NA	NA	NA	NA	NA	NA	2
AAAGGAGGGAGACTGGGCATTGTAG	25325	850	B73gain	NA	NA	NA	NA	NA	NA	NA	NA	NA	NA	NA	NA	NA	NA	NA	NA	NA	NA	NA	NA	NA	NA	NA	NA
AAAGGCACGGTGGAACGGAGGGAAA	95	106485	Mo17gain	RGRR000	No	45S rDNA	6	16.88	109.722	60.1	13596476	NA	NA	NA	NA	NA	NA	NA	NA	NA	NA	NA	NA	NA	NA	NA	1
AAAGGCTAACACATTCGGATTTTTG	143114	57621	B73gain	OTKN000	No	knob	7	83.895	545.32	11.2	147011989	NA	NA	NA	NA	NA	NA	NA	NA	NA	NA	NA	NA	NA	NA	NA	1
AAAGGCTAACACCTACGGATTTTTG	169261	77706	B73gain	OTKN000	No	knob	7	83.84	544.963	11.3	146661989	NA	NA	NA	NA	NA	NA	NA	NA	NA	NA	NA	NA	NA	NA	NA	1
AAAGGCTAACACGTACAGATTTTTG	19655	8754	B73gain	OTKN000	No	knob	7	83.895	545.32	9.7	147011989	NA	NA	NA	NA	NA	NA	NA	NA	NA	NA	NA	NA	NA	NA	NA	1
AAAGGCTAACACGTACGAGTTTTTA	38928	17796	B73gain	OTKN000	No	knob	7	83.676	543.892	8.3	146271147	1	244.169	1587.098	5.4	294278217	NA	NA	NA	NA	NA	NA	NA	NA	NA	NA	2
AAAGGCTAACACGTACGGATTTTTA	115494	48902	B73gain	OTKN000	No	knob	7	83.786	544.606	11.2	146411148	1	243.51	1582.812	4.3	293676942	NA	NA	NA	NA	NA	NA	NA	NA	NA	NA	2
AAAGGCTAACACGTACGGATTTTTG	281599	114306	B73gain	OTKN000	No	knob	7	83.84	544.963	12.1	146661989	1	243.674	1583.884	4	293776942	NA	NA	NA	NA	NA	NA	NA	NA	NA	NA	2
AAAGGCTAACACGTATGGATTTTTG	42004	17477	B73gain	OTKN000	No	knob	7	83.84	544.963	12.5	146661989	1	243.674	1583.884	4.1	293776942	NA	NA	NA	NA	NA	NA	NA	NA	NA	NA	2
AAAGGCTCATACACCTCACCCCACA	77409	32205	B73gain	OTKN000	No	knob	7	83.895	545.32	12.9	147011989	NA	NA	NA	NA	NA	NA	NA	NA	NA	NA	NA	NA	NA	NA	NA	1
AAAGGCTCATACACCTCACTACACA	25173	11046	B73gain	OTKN000	No	knob	7	83.895	545.32	6.8	147011989	5	122.204	794.324	6.7	194777919	NA	NA	NA	NA	NA	NA	NA	NA	NA	NA	2
AAAGGCTCGTACACCTCACCCCACA	89385	37783	B73gain	OTKN000	No	knob	7	83.895	545.32	14.3	147011989	NA	NA	NA	NA	NA	NA	NA	NA	NA	NA	NA	NA	NA	NA	NA	1
AAAGGGCATGTCTTGAGTGAAGGGC	4104	103206	Mo17gain	RGRR000	No	45S rDNA	6	16.88	109.722	59.1	13596476	NA	NA	NA	NA	NA	NA	NA	NA	NA	NA	NA	NA	NA	NA	NA	1
AAAGGGGGTTGTGTGGCCATTGATC	19352	8869	B73gain	OTKN000	No	knob	7	84.445	548.894	10.1	147961989	NA	NA	NA	NA	NA	NA	NA	NA	NA	NA	NA	NA	NA	NA	NA	1
AAAGGGTCTCCACCAGAAATCCAAG	17714	8101	B73gain	OTKN000	No	knob	1	242.347	1575.255	4.1	293576942	NA	NA	NA	NA	NA	NA	NA	NA	NA	NA	NA	NA	NA	NA	NA	1
AAAGGTCTCCACCAGAAATCCAAGA	38765	18410	B73gain	OTKN000	No	knob	7	83.676	543.892	10	146271147	1	242.347	1575.255	4.4	293576942	NA	NA	NA	NA	NA	NA	NA	NA	NA	NA	2
AAAGTAGCCATGAACGACCATTTTC	15842	7291	B73gain	OTKN000	No	knob	7	84.06	546.392	10.7	147236989	NA	NA	NA	NA	NA	NA	NA	NA	NA	NA	NA	NA	NA	NA	NA	1
AAAGTAGTGGAGTGGGCATGTTCGT	52196	6491	B73gain	CMCM002	No	Centromeric satellite repeats	6	21.991	142.943	52.6	62784200	NA	NA	NA	NA	NA	NA	NA	NA	NA	NA	NA	NA	NA	NA	NA	1
AAAGTAGTGGATTGGGCATGTTCAT	15470	31759	Mo17gain	CMCM002	No	Centromeric satellite repeats	8	59.747	388.357	29	69890792	6	40.389	262.527	4	96764818	NA	NA	NA	NA	NA	NA	NA	NA	NA	NA	2
AAAGTCTATGTCTTTGGTGAAGGGC	72488	34992	B73gain	RGRR000	No	45S rDNA	6	16.77	109.008	42.1	13496476	NA	NA	NA	NA	NA	NA	NA	NA	NA	NA	NA	NA	NA	NA	NA	1
AAAGTGCATGTCTGGAGTGAAGGTC	3130	110896	Mo17gain	RGRR000	No	45S rDNA	6	16.88	109.722	56.8	13596476	NA	NA	NA	NA	NA	NA	NA	NA	NA	NA	NA	NA	NA	NA	NA	1
AAAGTGCATGTCTTGAGTGAAGGAC	23578	13	B73gain	RGRR000	No	45S rDNA	6	16.77	109.008	51.2	13496476	NA	NA	NA	NA	NA	NA	NA	NA	NA	NA	NA	NA	NA	NA	NA	1
AAAGTGCATGTCTTGAGTGAAGGGC	39649	18207	B73gain	RGRR000	No	45S rDNA	6	16.77	109.008	48.3	13496476	NA	NA	NA	NA	NA	NA	NA	NA	NA	NA	NA	NA	NA	NA	NA	1
AAAGTGCATGTCTTGATTGAAGCGC	74206	35441	B73gain	RGRR000	No	45S rDNA	6	16.716	108.651	40.3	13371476	NA	NA	NA	NA	NA	NA	NA	NA	NA	NA	NA	NA	NA	NA	NA	1
AAAGTGTATGTCTTCGGTGAAGGGC	833	120154	Mo17gain	RGRR000	No	45S rDNA	6	16.88	109.722	59.7	13596476	NA	NA	NA	NA	NA	NA	NA	NA	NA	NA	NA	NA	NA	NA	NA	1
AAATAAAACCAAAAAAAAAGGAATG	17606	43057	Mo17gain	NA	NA	NA	NA	NA	NA	NA	NA	NA	NA	NA	NA	NA	NA	NA	NA	NA	NA	NA	NA	NA	NA	NA	NA
AAATAACCATGAACGACCATTTTCA	26650	12754	B73gain	OTKN000	No	knob	7	83.895	545.32	10.5	147011989	NA	NA	NA	NA	NA	NA	NA	NA	NA	NA	NA	NA	NA	NA	NA	1
AAATAAGCTAAGTCCAAGCATGTGG	33369	6131	B73gain	RGRR000	No	45S rDNA	6	16.77	109.008	54.5	13496476	NA	NA	NA	NA	NA	NA	NA	NA	NA	NA	NA	NA	NA	NA	NA	1
AAATAAGCTAAGTCCAAGCGCGTAG	23870	695	B73gain	RGRR000	No	45S rDNA	6	16.77	109.008	57.1	13496476	NA	NA	NA	NA	NA	NA	NA	NA	NA	NA	NA	NA	NA	NA	NA	1
AAATAAGCTAAGTCCAAGCGTGTGT	1142	98560	Mo17gain	RGRR000	No	45S rDNA	6	16.88	109.722	61	13596476	NA	NA	NA	NA	NA	NA	NA	NA	NA	NA	NA	NA	NA	NA	NA	1
AAATAAGCTAAGTCCCAGCCTGTGG	10	102908	Mo17gain	RGRR000	No	45S rDNA	6	16.88	109.722	59.3	13596476	NA	NA	NA	NA	NA	NA	NA	NA	NA	NA	NA	NA	NA	NA	NA	1
AAATAAGCTAAGTCGAAGCATGTGG	70184	33385	B73gain	RGRR000	No	45S rDNA	6	16.716	108.651	47.7	13371476	NA	NA	NA	NA	NA	NA	NA	NA	NA	NA	NA	NA	NA	NA	NA	1
AAATAAGCTAAGTTCAAGCATGTGG	25370	0	B73gain	RGRR000	B73uniq	45S rDNA	6	16.77	109.008	56.9	13496476	NA	NA	NA	NA	NA	NA	NA	NA	NA	NA	NA	NA	NA	NA	NA	1
AAATAAGCTTAGTGCAAGCGTGTGG	23733	4	B73gain	NA	NA	NA	NA	NA	NA	NA	NA	NA	NA	NA	NA	NA	NA	NA	NA	NA	NA	NA	NA	NA	NA	NA	NA
AAATACAAGAATGTGATCTATGGCA	29698	13206	B73gain	OTKN000	No	knob	7	84.06	546.392	10.2	147236989	NA	NA	NA	NA	NA	NA	NA	NA	NA	NA	NA	NA	NA	NA	NA	1
AAATACCAAAGGCTAACACATTCGG	141814	57329	B73gain	OTKN000	No	knob	7	83.895	545.32	11.2	147011989	NA	NA	NA	NA	NA	NA	NA	NA	NA	NA	NA	NA	NA	NA	NA	1
AAATACCAAAGGCTAACACCTACGG	54447	23713	B73gain	OTKN000	No	knob	7	83.676	543.892	10	146271147	1	244.169	1587.098	4.1	294278217	NA	NA	NA	NA	NA	NA	NA	NA	NA	NA	2
AAATACCAAAGGCTAACACGTACAG	18598	7993	B73gain	OTKN000	No	knob	7	83.786	544.606	10.3	146411148	NA	NA	NA	NA	NA	NA	NA	NA	NA	NA	NA	NA	NA	NA	NA	1
AAATACCAAAGGCTAACACGTACGA	18114	8209	B73gain	OTKN000	No	knob	1	244.169	1587.098	6.3	294278217	7	83.07	539.955	5.5	146136148	NA	NA	NA	NA	NA	NA	NA	NA	NA	NA	2
AAATACCAAAGGCTAACACGTACGG	390074	159497	B73gain	OTKN000	No	knob	7	83.84	544.963	11.8	146661989	1	243.674	1583.884	4.1	293776942	NA	NA	NA	NA	NA	NA	NA	NA	NA	NA	2
AAATACCAAAGGCTAACACGTATGG	41924	17542	B73gain	OTKN000	No	knob	7	83.786	544.606	12.6	146411148	1	243.894	1585.313	4	293876942	NA	NA	NA	NA	NA	NA	NA	NA	NA	NA	2
AAATACCGAAGGCTAACACATTCGG	20810	8925	B73gain	OTKN000	No	knob	7	83.895	545.32	11.1	147011989	5	122.204	794.324	5.6	194777919	NA	NA	NA	NA	NA	NA	NA	NA	NA	NA	2
AAATACCGAAGGCTAACACCTACGG	40016	17500	B73gain	OTKN000	No	knob	7	83.786	544.606	12.3	146411148	NA	NA	NA	NA	NA	NA	NA	NA	NA	NA	NA	NA	NA	NA	NA	1
AAATAGACATGAACGACCATTTTCA	18422	9189	B73gain	OTKN000	No	knob	7	84.06	546.392	14	147236989	NA	NA	NA	NA	NA	NA	NA	NA	NA	NA	NA	NA	NA	NA	NA	1
AAATAGAGGTTCTGTGGCCATTGAT	18967	7897	B73gain	NA	NA	NA	NA	NA	NA	NA	NA	NA	NA	NA	NA	NA	NA	NA	NA	NA	NA	NA	NA	NA	NA	NA	NA
AAATAGCAATGAACGACCATTTTCA	28722	13622	B73gain	OTKN000	No	knob	7	84.06	546.392	9.2	147236989	NA	NA	NA	NA	NA	NA	NA	NA	NA	NA	NA	NA	NA	NA	NA	1
AAATAGCCATGAAAGACCATTTTCA	20740	8847	B73gain	OTKN000	No	knob	7	83.895	545.32	7.3	147011989	NA	NA	NA	NA	NA	NA	NA	NA	NA	NA	NA	NA	NA	NA	NA	1
AAATAGCCATGAACAACCATTTTCA	57211	23825	B73gain	OTKN000	No	knob	7	83.786	544.606	10.9	146411148	5	122.204	794.324	6.9	194777919	NA	NA	NA	NA	NA	NA	NA	NA	NA	NA	2
AAATAGCCATGAACGAACATTTTCA	14088	5941	B73gain	OTKN000	No	knob	7	84.06	546.392	9.2	147236989	NA	NA	NA	NA	NA	NA	NA	NA	NA	NA	NA	NA	NA	NA	NA	1
AAATAGCCATGAACGACAATTTTCA	41185	20199	B73gain	OTKN000	No	knob	7	84.06	546.392	11	147236989	NA	NA	NA	NA	NA	NA	NA	NA	NA	NA	NA	NA	NA	NA	NA	1
AAATAGCCATGAACGACATTTTCAA	20863	9761	B73gain	OTKN000	No	knob	7	83.84	544.963	13.8	146661989	NA	NA	NA	NA	NA	NA	NA	NA	NA	NA	NA	NA	NA	NA	NA	1
AAATAGCCATGAACGACCATTTACA	45049	18323	B73gain	OTKN000	No	knob	7	84.06	546.392	12	147236989	NA	NA	NA	NA	NA	NA	NA	NA	NA	NA	NA	NA	NA	NA	NA	1
AAATAGCCATGAACGACCATTTTAA	20724	9217	B73gain	OTKN000	No	knob	7	83.676	543.892	6.3	146271147	NA	NA	NA	NA	NA	NA	NA	NA	NA	NA	NA	NA	NA	NA	NA	1
AAATAGCCATGAACGACCATTTTCA	4460960	1904354	B73gain	OTKN000	No	knob	7	83.84	544.963	12.2	146661989	NA	NA	NA	NA	NA	NA	NA	NA	NA	NA	NA	NA	NA	NA	NA	1
AAATAGCCATGAACGACCATTTTGA	13769	6790	B73gain	OTKN000	No	knob	7	84.06	546.392	9.9	147236989	NA	NA	NA	NA	NA	NA	NA	NA	NA	NA	NA	NA	NA	NA	NA	1
AAATAGCCATGAACGACCATTTTTA	22770	9926	B73gain	OTKN000	No	knob	7	83.786	544.606	9.1	146411148	NA	NA	NA	NA	NA	NA	NA	NA	NA	NA	NA	NA	NA	NA	NA	1
AAATAGCCATGAACGACCTTGAAAA	24650	11042	B73gain	OTKN000	No	knob	7	83.07	539.955	9.3	146136148	1	244.004	1586.027	4.1	293976942	NA	NA	NA	NA	NA	NA	NA	NA	NA	NA	2
AAATAGCCATGAACGACTATTTTCA	56160	23683	B73gain	OTKN000	No	knob	7	83.676	543.892	9.8	146271147	NA	NA	NA	NA	NA	NA	NA	NA	NA	NA	NA	NA	NA	NA	NA	1
AAATAGCCATGAACGATCATTTACA	20490	7951	B73gain	OTKN000	No	knob	7	83.895	545.32	10.5	147011989	NA	NA	NA	NA	NA	NA	NA	NA	NA	NA	NA	NA	NA	NA	NA	1
AAATAGCCATGAACGGCCATTTTCA	32891	11770	B73gain	OTKN000	No	knob	7	84.06	546.392	14.5	147236989	5	122.204	794.324	4.3	194777919	NA	NA	NA	NA	NA	NA	NA	NA	NA	NA	2
AAATAGCCATGAACTACCATTTTCA	14988	6227	B73gain	OTKN000	No	knob	7	84.06	546.392	8.8	147236989	NA	NA	NA	NA	NA	NA	NA	NA	NA	NA	NA	NA	NA	NA	NA	1
AAATAGCCATGAAGGACCATTTTCA	17919	7509	B73gain	OTKN000	No	knob	7	84.06	546.392	7.6	147236989	NA	NA	NA	NA	NA	NA	NA	NA	NA	NA	NA	NA	NA	NA	NA	1
AAATAGCCATGAATAACCATTTTCA	19857	8180	B73gain	OTKN000	No	knob	7	84.06	546.392	9.7	147236989	NA	NA	NA	NA	NA	NA	NA	NA	NA	NA	NA	NA	NA	NA	NA	1
AAATAGCCATGAATGACAATTTTCA	18958	8776	B73gain	OTKN000	No	knob	7	83.895	545.32	6.4	147011989	NA	NA	NA	NA	NA	NA	NA	NA	NA	NA	NA	NA	NA	NA	NA	1
AAATAGCCATGAATGACCATTTACA	511397	211597	B73gain	OTKN000	No	knob	7	83.84	544.963	11.6	146661989	NA	NA	NA	NA	NA	NA	NA	NA	NA	NA	NA	NA	NA	NA	NA	1
AAATAGCCATGAATGACCATTTTAA	17773	7808	B73gain	OTKN000	No	knob	7	83.895	545.32	12.5	147011989	NA	NA	NA	NA	NA	NA	NA	NA	NA	NA	NA	NA	NA	NA	NA	1
AAATAGCCATGAATGACCATTTTCA	2483164	1049408	B73gain	OTKN000	No	knob	7	83.84	544.963	11.6	146661989	NA	NA	NA	NA	NA	NA	NA	NA	NA	NA	NA	NA	NA	NA	NA	1
AAATAGCCATGAATGATCATTTTCA	40993	17495	B73gain	OTKN000	No	knob	7	83.84	544.963	11	146661989	NA	NA	NA	NA	NA	NA	NA	NA	NA	NA	NA	NA	NA	NA	NA	1
AAATAGCCATGAGAGACCATTTTCA	31274	14360	B73gain	OTKN000	No	knob	7	83.895	545.32	9.3	147011989	NA	NA	NA	NA	NA	NA	NA	NA	NA	NA	NA	NA	NA	NA	NA	1
AAATAGCCATGAGCGACCATTTTCA	1855456	809581	B73gain	OTKN000	No	knob	7	83.84	544.963	11.1	146661989	NA	NA	NA	NA	NA	NA	NA	NA	NA	NA	NA	NA	NA	NA	NA	1
AAATAGCCATGAGCGACCTTGAAAA	1144761	487155	B73gain	OTKN000	No	knob	7	83.84	544.963	11.3	146661989	NA	NA	NA	NA	NA	NA	NA	NA	NA	NA	NA	NA	NA	NA	NA	1
AAATAGCCATGAGCGACCTTGAGAA	20154	8600	B73gain	OTKN000	No	knob	7	83.895	545.32	12.7	147011989	NA	NA	NA	NA	NA	NA	NA	NA	NA	NA	NA	NA	NA	NA	NA	1
AAATAGCCATGAGTGACCATTTTCA	20311	9359	B73gain	OTKN000	No	knob	7	83.895	545.32	8.5	147011989	NA	NA	NA	NA	NA	NA	NA	NA	NA	NA	NA	NA	NA	NA	NA	1
AAATAGCCATGATCGACCATTTTCA	15814	7033	B73gain	OTKN000	No	knob	7	83.895	545.32	6.6	147011989	NA	NA	NA	NA	NA	NA	NA	NA	NA	NA	NA	NA	NA	NA	NA	1
AAATAGCCATTAACGACCATTTTCA	16183	7023	B73gain	OTKN000	No	knob	7	84.06	546.392	11.4	147236989	NA	NA	NA	NA	NA	NA	NA	NA	NA	NA	NA	NA	NA	NA	NA	1
AAATAGCTATGAACGACCATTTTCA	30091	12058	B73gain	OTKN000	No	knob	7	84.445	548.894	14.9	147961989	5	122.204	794.324	4	194777919	NA	NA	NA	NA	NA	NA	NA	NA	NA	NA	2
AAATAGGGTTGTGTGGCCATTGATC	30807	12869	B73gain	OTKN000	No	knob	7	84.06	546.392	12.2	147236989	NA	NA	NA	NA	NA	NA	NA	NA	NA	NA	NA	NA	NA	NA	NA	1
AAATAGTCATGAACGACCATTTTCA	15179	7500	B73gain	OTKN000	No	knob	7	83.676	543.892	7.8	146271147	5	122.204	794.324	5	194777919	NA	NA	NA	NA	NA	NA	NA	NA	NA	NA	2
AAATAGTCGTTCATGGCAATTTTTG	17213	8076	B73gain	OTKN000	No	knob	7	83.786	544.606	11.6	146411148	NA	NA	NA	NA	NA	NA	NA	NA	NA	NA	NA	NA	NA	NA	NA	1
AAATAGTCGTTCATGGCTATTTTCG	52686	22014	B73gain	OTKN000	No	knob	7	83.676	543.892	10.4	146271147	NA	NA	NA	NA	NA	NA	NA	NA	NA	NA	NA	NA	NA	NA	NA	1
AAATAGTGATCAACGACCATTTTCA	15223	6757	B73gain	OTKN000	No	knob	7	83.84	544.963	8.8	146661989	NA	NA	NA	NA	NA	NA	NA	NA	NA	NA	NA	NA	NA	NA	NA	1
AAATATATGTGGGGTGAGGTGTATG	18789	9225	B73gain	OTKN000	No	knob	7	83.84	544.963	7.2	146661989	1	242.347	1575.255	5.3	293576942	NA	NA	NA	NA	NA	NA	NA	NA	NA	NA	2
AAATATCCATGAACGACCATTTTCA	14812	6857	B73gain	OTKN000	No	knob	7	84.06	546.392	7.3	147236989	NA	NA	NA	NA	NA	NA	NA	NA	NA	NA	NA	NA	NA	NA	NA	1
AAATATCCATGAATGACCATTTTCA	14628	6656	B73gain	OTKN000	No	knob	7	83.895	545.32	5.9	147011989	1	242.347	1575.255	4	293576942	NA	NA	NA	NA	NA	NA	NA	NA	NA	NA	2
AAATATGTGGGGTGAGGTGTATGAG	16829	7495	B73gain	OTKN000	No	knob	7	83.895	545.32	9.3	147011989	NA	NA	NA	NA	NA	NA	NA	NA	NA	NA	NA	NA	NA	NA	NA	1
AAATATGTTTCCTTGCCATAGATCA	25033	10793	B73gain	OTKN000	No	knob	7	84.06	546.392	13.5	147236989	NA	NA	NA	NA	NA	NA	NA	NA	NA	NA	NA	NA	NA	NA	NA	1
AAATATTACCTTCGGTGTCTTTCCA	19969	33	B73gain	RGRR000	No	45S rDNA	6	16.77	109.008	56.3	13496476	NA	NA	NA	NA	NA	NA	NA	NA	NA	NA	NA	NA	NA	NA	NA	1
AAATCAAAGAATGTGATCTATGGCA	94653	43751	B73gain	OTKN000	No	knob	7	84.06	546.392	9.8	147236989	5	122.204	794.324	6.9	194777919	NA	NA	NA	NA	NA	NA	NA	NA	NA	NA	2
AAATCAACCCAAACATGAGTTTTGG	55493	2251	B73gain	CMCM002	No	Centromeric satellite repeats	6	21.991	142.943	52.8	62784200	NA	NA	NA	NA	NA	NA	NA	NA	NA	NA	NA	NA	NA	NA	NA	1
AAATCACATTCTTGGATTATTGGTG	25730	9709	B73gain	OTKN000	No	knob	7	83.676	543.892	11.3	146271147	1	243.894	1585.313	4.7	293876942	NA	NA	NA	NA	NA	NA	NA	NA	NA	NA	2
AAATCAGTAGGTGTTAGCCTTCGAT	32564	12949	B73gain	OTKN000	No	knob	7	83.676	543.892	10.8	146271147	1	243.674	1583.884	4.1	293776942	NA	NA	NA	NA	NA	NA	NA	NA	NA	NA	2
AAATCAGTAGGTGTTAGCCTTCGGT	19015	8646	B73gain	OTKN000	No	knob	7	83.84	544.963	9.5	146661989	NA	NA	NA	NA	NA	NA	NA	NA	NA	NA	NA	NA	NA	NA	NA	1
AAATCCAAAAATGTGATATATGGCA	25176	12507	B73gain	OTKN000	No	knob	7	83.786	544.606	14.2	146411148	NA	NA	NA	NA	NA	NA	NA	NA	NA	NA	NA	NA	NA	NA	NA	1
AAATCCAAAAATGTGATCTATGGAA	31525	11886	B73gain	OTKN000	No	knob	7	83.895	545.32	14.5	147011989	NA	NA	NA	NA	NA	NA	NA	NA	NA	NA	NA	NA	NA	NA	NA	1
AAATCCAAAAATGTGATCTATGGCA	38030	17099	B73gain	OTKN000	No	knob	7	84.06	546.392	12.5	147236989	NA	NA	NA	NA	NA	NA	NA	NA	NA	NA	NA	NA	NA	NA	NA	1
AAATCCAAGAATATGATCTATGGCA	104116	43473	B73gain	OTKN000	No	knob	7	83.895	545.32	15.1	147011989	NA	NA	NA	NA	NA	NA	NA	NA	NA	NA	NA	NA	NA	NA	NA	1
AAATCCAAGAATCTGATCTATGGCA	14826	6426	B73gain	OTKN000	No	knob	7	83.895	545.32	11.5	147011989	1	242.182	1574.183	4.9	293451942	NA	NA	NA	NA	NA	NA	NA	NA	NA	NA	2
AAATCCAAGAATGCGATCTATGGCA	38996	16298	B73gain	OTKN000	No	knob	7	83.895	545.32	13.2	147011989	NA	NA	NA	NA	NA	NA	NA	NA	NA	NA	NA	NA	NA	NA	NA	1
AAATCCAAGAATGGGATCTATGGCA	14557	5498	B73gain	OTKN000	No	knob	1	242.182	1574.183	4.3	293451942	7	84.445	548.894	4.1	147961989	NA	NA	NA	NA	NA	NA	NA	NA	NA	NA	2
AAATCCAAGAATGTAATATATGGCA	14587	6864	B73gain	OTKN000	No	knob	7	80.815	525.298	5.1	142936148	NA	NA	NA	NA	NA	NA	NA	NA	NA	NA	NA	NA	NA	NA	NA	1
AAATCCAAGAATGTAATCTATGGCA	1109340	488833	B73gain	OTKN000	No	knob	7	83.84	544.963	11.9	146661989	1	243.51	1582.812	4.2	293676942	NA	NA	NA	NA	NA	NA	NA	NA	NA	NA	2
AAATCCAAGAATGTAATCTATGGTG	13740	6304	B73gain	OTKN000	No	knob	7	83.676	543.892	7.3	146271147	NA	NA	NA	NA	NA	NA	NA	NA	NA	NA	NA	NA	NA	NA	NA	1
AAATCCAAGAATGTCATCTATGGCA	18626	7672	B73gain	OTKN000	No	knob	7	83.786	544.606	11.7	146411148	NA	NA	NA	NA	NA	NA	NA	NA	NA	NA	NA	NA	NA	NA	NA	1
AAATCCAAGAATGTGATATATGGCA	107281	48541	B73gain	OTKN000	No	knob	7	83.786	544.606	12	146411148	NA	NA	NA	NA	NA	NA	NA	NA	NA	NA	NA	NA	NA	NA	NA	1
AAATCCAAGAATGTGATCAATGGCA	26289	12332	B73gain	OTKN000	No	knob	7	84.06	546.392	9	147236989	NA	NA	NA	NA	NA	NA	NA	NA	NA	NA	NA	NA	NA	NA	NA	1
AAATCCAAGAATGTGATCTACAACA	19883	8436	B73gain	OTKN000	No	knob	7	83.676	543.892	9.2	146271147	NA	NA	NA	NA	NA	NA	NA	NA	NA	NA	NA	NA	NA	NA	NA	1
AAATCCAAGAATGTGATCTACGACA	976288	421764	B73gain	OTKN000	No	knob	7	83.84	544.963	12	146661989	1	243.51	1582.812	4.3	293676942	NA	NA	NA	NA	NA	NA	NA	NA	NA	NA	2
AAATCCAAGAATGTGATCTACGGCA	83329	35317	B73gain	OTKN000	No	knob	7	83.895	545.32	10.6	147011989	5	122.204	794.324	6.8	194777919	NA	NA	NA	NA	NA	NA	NA	NA	NA	NA	2
AAATCCAAGAATGTGATCTAGGGCA	13847	6213	B73gain	OTKN000	No	knob	7	84.06	546.392	6.8	147236989	NA	NA	NA	NA	NA	NA	NA	NA	NA	NA	NA	NA	NA	NA	NA	1
AAATCCAAGAATGTGATCTATAGCA	51280	22088	B73gain	OTKN000	No	knob	7	83.895	545.32	12.7	147011989	NA	NA	NA	NA	NA	NA	NA	NA	NA	NA	NA	NA	NA	NA	NA	1
AAATCCAAGAATGTGATCTATGACA	142316	63327	B73gain	OTKN000	No	knob	7	83.786	544.606	12.8	146411148	1	242.347	1575.255	4	293576942	NA	NA	NA	NA	NA	NA	NA	NA	NA	NA	2
AAATCCAAGAATGTGATCTATGCCA	14510	6311	B73gain	OTKN000	No	knob	7	83.84	544.963	6.6	146661989	NA	NA	NA	NA	NA	NA	NA	NA	NA	NA	NA	NA	NA	NA	NA	1
AAATCCAAGAATGTGATCTATGGAA	148680	65182	B73gain	OTKN000	No	knob	7	84.06	546.392	12	147236989	NA	NA	NA	NA	NA	NA	NA	NA	NA	NA	NA	NA	NA	NA	NA	1
AAATCCAAGAATGTGATCTATGGCA	7394355	3230491	B73gain	OTKN000	No	knob	7	83.786	544.606	12.6	146411148	1	242.347	1575.255	4	293576942	NA	NA	NA	NA	NA	NA	NA	NA	NA	NA	2
AAATCCAAGAATGTGATCTATGGCC	20591	9423	B73gain	OTKN000	No	knob	7	83.895	545.32	12	147011989	NA	NA	NA	NA	NA	NA	NA	NA	NA	NA	NA	NA	NA	NA	NA	1
AAATCCAAGAATGTGATCTATGGCG	33759	16789	B73gain	OTKN000	No	knob	7	83.676	543.892	11.1	146271147	1	243.51	1582.812	4.3	293676942	NA	NA	NA	NA	NA	NA	NA	NA	NA	NA	2
AAATCCAAGAATGTGATCTATGGCT	21950	10326	B73gain	OTKN000	No	knob	7	83.895	545.32	9.4	147011989	NA	NA	NA	NA	NA	NA	NA	NA	NA	NA	NA	NA	NA	NA	NA	1
AAATCCAAGAATGTGATCTATGGGA	14366	6130	B73gain	OTKN000	No	knob	7	83.895	545.32	8	147011989	NA	NA	NA	NA	NA	NA	NA	NA	NA	NA	NA	NA	NA	NA	NA	1
AAATCCAAGAATGTGATCTATTGCA	18439	9144	B73gain	OTKN000	No	knob	7	83.676	543.892	5.4	146271147	NA	NA	NA	NA	NA	NA	NA	NA	NA	NA	NA	NA	NA	NA	NA	1
AAATCCAAGAATGTGATCTGTGGCA	18975	8528	B73gain	OTKN000	No	knob	7	83.676	543.892	9.7	146271147	NA	NA	NA	NA	NA	NA	NA	NA	NA	NA	NA	NA	NA	NA	NA	1
AAATCCAAGAATGTGATTTATGGCA	30108	15018	B73gain	OTKN000	No	knob	7	83.895	545.32	10.3	147011989	NA	NA	NA	NA	NA	NA	NA	NA	NA	NA	NA	NA	NA	NA	NA	1
AAATCCAAGAATGTGGTCTATGGCA	60539	24659	B73gain	OTKN000	No	knob	7	83.895	545.32	13.6	147011989	5	122.204	794.324	4.9	194777919	NA	NA	NA	NA	NA	NA	NA	NA	NA	NA	2
AAATCCAAGAATGTGTTCTATGGCA	19812	9372	B73gain	OTKN000	No	knob	7	84.06	546.392	11.6	147236989	NA	NA	NA	NA	NA	NA	NA	NA	NA	NA	NA	NA	NA	NA	NA	1
AAATCCAAGAATGTTATCTATGGCA	27825	12557	B73gain	OTKN000	No	knob	7	84.06	546.392	12	147236989	1	242.182	1574.183	4.1	293451942	NA	NA	NA	NA	NA	NA	NA	NA	NA	NA	2
AAATCCAAGAATTTGATCTATGGCA	60679	25261	B73gain	OTKN000	No	knob	7	83.895	545.32	10.3	147011989	NA	NA	NA	NA	NA	NA	NA	NA	NA	NA	NA	NA	NA	NA	NA	1
AAATCCAAGATTCTGATCTATGGCA	21802	10733	B73gain	OTKN000	No	knob	7	83.676	543.892	12.3	146271147	NA	NA	NA	NA	NA	NA	NA	NA	NA	NA	NA	NA	NA	NA	NA	1
AAATCCAAGATTGTGATCTATGGCA	39512	17466	B73gain	OTKN000	No	knob	7	84.06	546.392	11.5	147236989	NA	NA	NA	NA	NA	NA	NA	NA	NA	NA	NA	NA	NA	NA	NA	1
AAATCCAATAATGTGATCTATGGCA	41533	18858	B73gain	OTKN000	No	knob	7	83.84	544.963	9.2	146661989	1	242.347	1575.255	5	293576942	NA	NA	NA	NA	NA	NA	NA	NA	NA	NA	2
AAATCCAGGAATGTGATCTATGGCA	15723	7276	B73gain	OTKN000	No	knob	7	83.895	545.32	6.7	147011989	NA	NA	NA	NA	NA	NA	NA	NA	NA	NA	NA	NA	NA	NA	NA	1
AAATCCATACGTGTTAGCCTTCGGT	19677	8734	B73gain	OTKN000	No	knob	7	83.895	545.32	9.5	147011989	NA	NA	NA	NA	NA	NA	NA	NA	NA	NA	NA	NA	NA	NA	NA	1
AAATCCATACGTGTTAGCCTTTGGT	43123	17983	B73gain	CMCMOOT	No	Unclassified Centromere Sequences	7	83.84	544.963	12.9	146661989	1	243.894	1585.313	4	293876942	NA	NA	NA	NA	NA	NA	NA	NA	NA	NA	2
AAATCCATAGGTGTTAGCCTCTAGT	95046	40801	B73gain	CMCMOOT	No	Unclassified Centromere Sequences	7	83.786	544.606	11.6	146411148	NA	NA	NA	NA	NA	NA	NA	NA	NA	NA	NA	NA	NA	NA	NA	1
AAATCCATAGGTGTTAGCCTTCAGT	77926	32769	B73gain	CMCMOOT	No	Unclassified Centromere Sequences	7	84.06	546.392	10.2	147236989	5	121.041	786.767	8.1	194652919	NA	NA	NA	NA	NA	NA	NA	NA	NA	NA	2
AAATCCATAGGTGTTAGCCTTCGAT	50048	22477	B73gain	OTKN000	No	knob	7	83.84	544.963	10.7	146661989	NA	NA	NA	NA	NA	NA	NA	NA	NA	NA	NA	NA	NA	NA	NA	1
AAATCCATAGGTGTTAGCCTTTAGT	21273	8882	B73gain	CMCMOOT	No	Unclassified Centromere Sequences	7	83.895	545.32	8.5	147011989	5	121.041	786.767	7.1	194652919	NA	NA	NA	NA	NA	NA	NA	NA	NA	NA	2
AAATCCATGAATGTGATCTATGGCA	21127	10049	B73gain	OTKN000	No	knob	7	84.06	546.392	10.4	147236989	NA	NA	NA	NA	NA	NA	NA	NA	NA	NA	NA	NA	NA	NA	NA	1
AAATCCGAACGTGTTAGCCTTCGGT	28148	13844	B73gain	OTKN000	No	knob	7	83.84	544.963	10.8	146661989	NA	NA	NA	NA	NA	NA	NA	NA	NA	NA	NA	NA	NA	NA	NA	1
AAATCCGAATGTGTTAGCCTTCGGT	76850	31602	B73gain	OTKN000	No	knob	5	122.204	794.324	11.7	194777919	7	84.06	546.392	7.4	147236989	NA	NA	NA	NA	NA	NA	NA	NA	NA	NA	2
AAATCCGAATGTGTTAGCCTTTGGT	146216	59257	B73gain	OTKN000	No	knob	7	83.895	545.32	11.2	147011989	NA	NA	NA	NA	NA	NA	NA	NA	NA	NA	NA	NA	NA	NA	NA	1
AAATCCGAGAATGTGATCTATGGCA	13977	6067	B73gain	OTKN000	No	knob	7	84.06	546.392	12	147236989	NA	NA	NA	NA	NA	NA	NA	NA	NA	NA	NA	NA	NA	NA	NA	1
AAATCCGGAGGACCGAATACCGTCC	32822	154328	Mo17gain	NA	NA	NA	NA	NA	NA	NA	NA	NA	NA	NA	NA	NA	NA	NA	NA	NA	NA	NA	NA	NA	NA	NA	NA
AAATCCGGAGGACCGAATTCCGTCC	83742	47	B73gain	NA	NA	NA	NA	NA	NA	NA	NA	NA	NA	NA	NA	NA	NA	NA	NA	NA	NA	NA	NA	NA	NA	NA	NA
AAATCCGTACGTGTTAGCCTCTAGT	43826	19904	B73gain	OTKN000	No	knob	7	83.84	544.963	11.4	146661989	NA	NA	NA	NA	NA	NA	NA	NA	NA	NA	NA	NA	NA	NA	NA	1
AAATCCGTACGTGTTAGCCTTCGGT	185514	78361	B73gain	OTKN000	No	knob	7	83.895	545.32	12.6	147011989	5	122.204	794.324	4.9	194777919	NA	NA	NA	NA	NA	NA	NA	NA	NA	NA	2
AAATCCGTACGTGTTAGCCTTTGGT	398039	163614	B73gain	OTKN000	No	knob	7	83.84	544.963	11.9	146661989	1	243.51	1582.812	4.1	293676942	NA	NA	NA	NA	NA	NA	NA	NA	NA	NA	2
AAATCCGTAGGTCTTAGCCTCTAAT	272214	119846	B73gain	OTKN000	No	knob	7	83.84	544.963	10.5	146661989	NA	NA	NA	NA	NA	NA	NA	NA	NA	NA	NA	NA	NA	NA	NA	1
AAATCCGTAGGTCTTAGCCTCTAGT	261966	116218	B73gain	OTKN000	No	knob	7	83.84	544.963	11.8	146661989	NA	NA	NA	NA	NA	NA	NA	NA	NA	NA	NA	NA	NA	NA	NA	1
AAATCCGTAGGTGTTAGCCTCTAAT	33019	15016	B73gain	OTKN000	No	knob	7	83.07	539.955	9	146136148	1	243.894	1585.313	4.1	293876942	NA	NA	NA	NA	NA	NA	NA	NA	NA	NA	2
AAATCCGTAGGTGTTAGCCTCTAGT	1171105	528134	B73gain	OTKN000	No	knob	7	83.84	544.963	11.7	146661989	NA	NA	NA	NA	NA	NA	NA	NA	NA	NA	NA	NA	NA	NA	NA	1
AAATCCGTAGGTGTTAGCCTCTGGT	19887	9193	B73gain	OTKN000	No	knob	5	122.204	794.324	8.2	194777919	7	84.445	548.894	6.9	147961989	NA	NA	NA	NA	NA	NA	NA	NA	NA	NA	2
AAATCCGTAGGTGTTAGCCTTAGGT	35754	14657	B73gain	OTKN000	No	knob	7	83.786	544.606	10.3	146411148	NA	NA	NA	NA	NA	NA	NA	NA	NA	NA	NA	NA	NA	NA	NA	1
AAATCCGTAGGTGTTAGCCTTCAAT	52204	23213	B73gain	OTKN000	No	knob	7	83.786	544.606	9.6	146411148	NA	NA	NA	NA	NA	NA	NA	NA	NA	NA	NA	NA	NA	NA	NA	1
AAATCCGTAGGTGTTAGCCTTCAGT	523606	214632	B73gain	OTKN000	No	knob	7	83.84	544.963	12.5	146661989	NA	NA	NA	NA	NA	NA	NA	NA	NA	NA	NA	NA	NA	NA	NA	1
AAATCCGTAGGTGTTAGCCTTCGAT	797622	348254	B73gain	OTKN000	No	knob	7	83.84	544.963	11.5	146661989	NA	NA	NA	NA	NA	NA	NA	NA	NA	NA	NA	NA	NA	NA	NA	1
AAATCCGTAGGTGTTAGCCTTCGGA	17206	7103	B73gain	OTKN000	No	knob	7	84.06	546.392	12.3	147236989	NA	NA	NA	NA	NA	NA	NA	NA	NA	NA	NA	NA	NA	NA	NA	1
AAATCCGTAGGTGTTAGCCTTCGGT	2340586	1013309	B73gain	OTKN000	No	knob	7	83.84	544.963	12.3	146661989	NA	NA	NA	NA	NA	NA	NA	NA	NA	NA	NA	NA	NA	NA	NA	1
AAATCCGTAGGTGTTAGCCTTCGTT	16069	6382	B73gain	OTKN000	No	knob	7	83.895	545.32	11.7	147011989	NA	NA	NA	NA	NA	NA	NA	NA	NA	NA	NA	NA	NA	NA	NA	1
AAATCCGTAGGTGTTAGCCTTCTGT	25533	12176	B73gain	OTKN000	No	knob	7	83.895	545.32	13.1	147011989	NA	NA	NA	NA	NA	NA	NA	NA	NA	NA	NA	NA	NA	NA	NA	1
AAATCCGTAGGTGTTAGCCTTTAGT	31746	14444	B73gain	CMCMOOT	No	Unclassified Centromere Sequences	7	83.895	545.32	8.4	147011989	NA	NA	NA	NA	NA	NA	NA	NA	NA	NA	NA	NA	NA	NA	NA	1
AAATCCGTAGGTGTTAGCCTTTGAT	15000	6633	B73gain	OTKN000	No	knob	7	83.676	543.892	9.6	146271147	NA	NA	NA	NA	NA	NA	NA	NA	NA	NA	NA	NA	NA	NA	NA	1
AAATCCGTAGGTGTTAGCCTTTGGT	139401	66175	B73gain	OTKN000	No	knob	7	83.84	544.963	11.6	146661989	NA	NA	NA	NA	NA	NA	NA	NA	NA	NA	NA	NA	NA	NA	NA	1
AAATCCGTAGGTGTTATCCTCTAGT	31285	13175	B73gain	OTKN000	No	knob	7	83.786	544.606	11.4	146411148	NA	NA	NA	NA	NA	NA	NA	NA	NA	NA	NA	NA	NA	NA	NA	1
AAATCCGTTGGTGTTAGCCTTCGGT	40939	19109	B73gain	OTKN000	No	knob	5	122.204	794.324	9.3	194777919	7	84.665	550.323	8.4	149536689	NA	NA	NA	NA	NA	NA	NA	NA	NA	NA	2
AAATCCTAGAATGTGATCTATGGCA	20863	10238	B73gain	OTKN000	No	knob	7	83.676	543.892	10	146271147	NA	NA	NA	NA	NA	NA	NA	NA	NA	NA	NA	NA	NA	NA	NA	1
AAATCCTAGAATGTGATCTATTGCA	24622	10659	B73gain	OTKN000	No	knob	7	83.895	545.32	11.4	147011989	NA	NA	NA	NA	NA	NA	NA	NA	NA	NA	NA	NA	NA	NA	NA	1
AAATCGAAGAATGTGATCTATGGCA	22190	9781	B73gain	OTKN000	No	knob	7	83.786	544.606	9.4	146411148	NA	NA	NA	NA	NA	NA	NA	NA	NA	NA	NA	NA	NA	NA	NA	1
AAATCGTAGGTGTTAGCCTTCGGTA	14741	6428	B73gain	OTKN000	No	knob	7	83.786	544.606	14	146411148	NA	NA	NA	NA	NA	NA	NA	NA	NA	NA	NA	NA	NA	NA	NA	1
AAATCGTCTCCACCAGAAATCCAAA	15528	7096	B73gain	OTKN000	No	knob	7	83.676	543.892	14.2	146271147	NA	NA	NA	NA	NA	NA	NA	NA	NA	NA	NA	NA	NA	NA	NA	1
AAATCGTCTCCACCAGAAATCCAAG	42479	16635	B73gain	OTKN000	No	knob	7	84.445	548.894	13.2	147961989	5	122.204	794.324	8.1	194777919	NA	NA	NA	NA	NA	NA	NA	NA	NA	NA	2
AAATCTAAGAATGTGATCTATGGCA	81761	35754	B73gain	OTKN000	No	knob	7	83.786	544.606	12.2	146411148	NA	NA	NA	NA	NA	NA	NA	NA	NA	NA	NA	NA	NA	NA	NA	1
AAATCTCACCCCACATATGTTTCCT	156786	65120	B73gain	OTKN000	No	knob	7	83.84	544.963	11.2	146661989	1	243.51	1582.812	4.3	293676942	NA	NA	NA	NA	NA	NA	NA	NA	NA	NA	2
AAATCTCACCCCTCATATGTTTCCT	35864	13913	B73gain	OTKN000	No	knob	7	83.786	544.606	11.6	146411148	1	243.894	1585.313	4.3	293876942	NA	NA	NA	NA	NA	NA	NA	NA	NA	NA	2
AAATCTGAATGTGTTAGCCTTCGGT	20581	9152	B73gain	OTKN000	No	knob	7	84.445	548.894	7.3	147961989	5	121.041	786.767	6.2	194652919	NA	NA	NA	NA	NA	NA	NA	NA	NA	NA	2
AAATCTGAATGTTTTAGCCTTCGGT	15526	6975	B73gain	NA	NA	NA	NA	NA	NA	NA	NA	NA	NA	NA	NA	NA	NA	NA	NA	NA	NA	NA	NA	NA	NA	NA	NA
AAATCTGTACGTGTTAGCCTTTGGT	19335	8575	B73gain	OTKN000	No	knob	7	83.786	544.606	8.9	146411148	1	243.51	1582.812	4.4	293676942	NA	NA	NA	NA	NA	NA	NA	NA	NA	NA	2
AAATCTGTAGGTCTTAGCCTCTAAT	21270	9921	B73gain	OTKN000	No	knob	7	83.895	545.32	12.2	147011989	NA	NA	NA	NA	NA	NA	NA	NA	NA	NA	NA	NA	NA	NA	NA	1
AAATCTGTAGGTGTTAGCCTCTAGT	22560	10519	B73gain	OTKN000	No	knob	7	83.895	545.32	10.8	147011989	1	242.347	1575.255	4.4	293576942	NA	NA	NA	NA	NA	NA	NA	NA	NA	NA	2
AAATCTGTAGGTGTTAGCCTTCAGT	22555	11117	B73gain	OTKN000	No	knob	7	84.06	546.392	12.1	147236989	NA	NA	NA	NA	NA	NA	NA	NA	NA	NA	NA	NA	NA	NA	NA	1
AAATCTGTAGGTGTTAGCCTTCGAT	27931	12165	B73gain	OTKN000	No	knob	7	83.84	544.963	12	146661989	NA	NA	NA	NA	NA	NA	NA	NA	NA	NA	NA	NA	NA	NA	NA	1
AAATCTGTAGGTGTTAGCCTTCGGT	133159	64477	B73gain	OTKN000	No	knob	7	83.84	544.963	12.3	146661989	NA	NA	NA	NA	NA	NA	NA	NA	NA	NA	NA	NA	NA	NA	NA	1
AAATCTGTTGGTGTTAGCCTTCGGT	37556	16411	B73gain	OTKN000	No	knob	5	121.041	786.767	10.5	194652919	7	83.895	545.32	7.4	147011989	NA	NA	NA	NA	NA	NA	NA	NA	NA	NA	2
AAATGAGGGGTTCGCCCATGGCGCA	102605	28373	B73gain	RGRR000	No	45S rDNA	6	16.77	109.008	56.3	13496476	NA	NA	NA	NA	NA	NA	NA	NA	NA	NA	NA	NA	NA	NA	NA	1
AAATGATCATTCATGGCTATTTTCG	40854	16677	B73gain	OTKN000	No	knob	7	83.84	544.963	12.2	146661989	NA	NA	NA	NA	NA	NA	NA	NA	NA	NA	NA	NA	NA	NA	NA	1
AAATGATCGTTCATGGCTATTTTCG	44842	20143	B73gain	OTKN000	No	knob	7	83.895	545.32	11.9	147011989	NA	NA	NA	NA	NA	NA	NA	NA	NA	NA	NA	NA	NA	NA	NA	1
AAATGATCTCCACCAGAAATCCAAG	43094	19294	B73gain	OTKN000	No	knob	7	83.786	544.606	9.4	146411148	1	242.347	1575.255	4.4	293576942	NA	NA	NA	NA	NA	NA	NA	NA	NA	NA	2
AAATGCAAGAATGTGATCTATGGCA	15037	7468	B73gain	OTKN000	No	knob	7	84.445	548.894	8.6	147961989	NA	NA	NA	NA	NA	NA	NA	NA	NA	NA	NA	NA	NA	NA	NA	1
AAATGCCATAACGGCCTCCCCGGTC	26217	5246	B73gain	NA	NA	NA	NA	NA	NA	NA	NA	NA	NA	NA	NA	NA	NA	NA	NA	NA	NA	NA	NA	NA	NA	NA	NA
AAATGGACCATTTCTTGGTCAAAAA	14383	5669	B73gain	OTKN000	No	knob	7	83.84	544.963	13.3	146661989	NA	NA	NA	NA	NA	NA	NA	NA	NA	NA	NA	NA	NA	NA	NA	1
AAATGGACTCCACCAGAAATCCAAG	26944	12344	B73gain	OTKN000	No	knob	7	83.786	544.606	8.2	146411148	NA	NA	NA	NA	NA	NA	NA	NA	NA	NA	NA	NA	NA	NA	NA	1
AAATGGAGCTTGTGTGGCCATTTAT	32300	14708	B73gain	NA	NA	NA	NA	NA	NA	NA	NA	NA	NA	NA	NA	NA	NA	NA	NA	NA	NA	NA	NA	NA	NA	NA	NA
AAATGGAGGTTGTGTGACCATTGAT	13824	6454	B73gain	NA	NA	NA	NA	NA	NA	NA	NA	NA	NA	NA	NA	NA	NA	NA	NA	NA	NA	NA	NA	NA	NA	NA	NA
AAATGGAGGTTGTGTGGCCATTGAT	78128	32079	B73gain	OTKN000	No	knob	7	83.786	544.606	10.7	146411148	NA	NA	NA	NA	NA	NA	NA	NA	NA	NA	NA	NA	NA	NA	NA	1
AAATGGCCACACAACCCCCATTTTA	65690	26725	B73gain	OTKN000	No	knob	5	121.041	786.767	9.3	194652919	7	84.5	549.251	8.3	148636989	NA	NA	NA	NA	NA	NA	NA	NA	NA	NA	2
AAATGGCCACACAACCCCCATTTTG	54164	26711	B73gain	OTKN000	No	knob	7	83.676	543.892	10.9	146271147	NA	NA	NA	NA	NA	NA	NA	NA	NA	NA	NA	NA	NA	NA	NA	1
AAATGGCCATGAACGACCATTTTCA	34893	13831	B73gain	OTKN000	No	knob	7	83.895	545.32	10.1	147011989	NA	NA	NA	NA	NA	NA	NA	NA	NA	NA	NA	NA	NA	NA	NA	1
AAATGGCCGTTCATGGCTATTTTCG	32118	10648	B73gain	OTKN000	No	knob	7	84.06	546.392	15.2	147236989	5	122.204	794.324	5	194777919	NA	NA	NA	NA	NA	NA	NA	NA	NA	NA	2
AAATGGCCTCCACCAGAAATCCAAG	39366	17671	B73gain	OTKN000	No	knob	7	83.676	543.892	10.8	146271147	1	242.182	1574.183	4.4	293451942	NA	NA	NA	NA	NA	NA	NA	NA	NA	NA	2
AAATGGCGGTTGTGTGGCCATTGAT	14436	6984	B73gain	OTKN000	No	knob	7	84.06	546.392	6.7	147236989	5	122.204	794.324	4.1	194777919	NA	NA	NA	NA	NA	NA	NA	NA	NA	NA	2
AAATGGCTTCCACCAGAAATCCAAG	59676	24384	B73gain	OTKN000	No	knob	7	83.84	544.963	12	146661989	NA	NA	NA	NA	NA	NA	NA	NA	NA	NA	NA	NA	NA	NA	NA	1
AAATGGGCGTTGTGTGGCCATTGAT	25034	10694	B73gain	OTKN000	No	knob	7	83.895	545.32	7.1	147011989	5	122.204	794.324	5.5	194777919	NA	NA	NA	NA	NA	NA	NA	NA	NA	NA	2
AAATGGGCTCCACCAGAAATCCAAG	23212	10128	B73gain	OTKN000	No	knob	1	242.182	1574.183	4.8	293451942	NA	NA	NA	NA	NA	NA	NA	NA	NA	NA	NA	NA	NA	NA	NA	1
AAATGGGGATTGTGTGGCCATTGAT	20381	8918	B73gain	NA	NA	NA	NA	NA	NA	NA	NA	NA	NA	NA	NA	NA	NA	NA	NA	NA	NA	NA	NA	NA	NA	NA	NA
AAATGGGGGCTGTGTGGCCATTGAT	43259	18465	B73gain	NA	NA	NA	NA	NA	NA	NA	NA	NA	NA	NA	NA	NA	NA	NA	NA	NA	NA	NA	NA	NA	NA	NA	NA
AAATGGGGGGTGTGTGGCCATTGAT	19609	7794	B73gain	NA	NA	NA	NA	NA	NA	NA	NA	NA	NA	NA	NA	NA	NA	NA	NA	NA	NA	NA	NA	NA	NA	NA	NA
AAATGGGGGTGTGTGGCCATTGATC	28882	12403	B73gain	OTKN000	No	knob	7	83.786	544.606	12.5	146411148	1	241.466	1569.527	4.9	293301942	NA	NA	NA	NA	NA	NA	NA	NA	NA	NA	2
AAATGGGGGTTCTGTGGCCATTGAT	278001	114166	B73gain	NA	NA	NA	NA	NA	NA	NA	NA	NA	NA	NA	NA	NA	NA	NA	NA	NA	NA	NA	NA	NA	NA	NA	NA
AAATGGGGGTTGCGTGGCCATTGAT	15592	6296	B73gain	OTKN000	No	knob	7	83.84	544.963	9.2	146661989	5	122.204	794.324	7.3	194777919	NA	NA	NA	NA	NA	NA	NA	NA	NA	NA	2
AAATGGGGGTTGGGTGGCCATTGAT	14611	6338	B73gain	OTKN000	No	knob	7	85.05	552.823	7.2	150736689	NA	NA	NA	NA	NA	NA	NA	NA	NA	NA	NA	NA	NA	NA	NA	1
AAATGGGGGTTGTCTGGCCATTGAT	24272	10047	B73gain	OTKN000	No	knob	7	84.06	546.392	13.9	147236989	NA	NA	NA	NA	NA	NA	NA	NA	NA	NA	NA	NA	NA	NA	NA	1
AAATGGGGGTTGTGTAGCCATTGAT	19162	9335	B73gain	OTKN000	No	knob	7	83.895	545.32	7.8	147011989	NA	NA	NA	NA	NA	NA	NA	NA	NA	NA	NA	NA	NA	NA	NA	1
AAATGGGGGTTGTGTCGCCATTGAT	23838	9567	B73gain	OTKN000	No	knob	7	84.445	548.894	9.4	147961989	5	122.204	794.324	4.9	194777919	NA	NA	NA	NA	NA	NA	NA	NA	NA	NA	2
AAATGGGGGTTGTGTGACCATTCAT	22742	9010	B73gain	OTKN000	No	knob	7	83.676	543.892	9.6	146271147	NA	NA	NA	NA	NA	NA	NA	NA	NA	NA	NA	NA	NA	NA	NA	1
AAATGGGGGTTGTGTGGACATTGAT	18555	8169	B73gain	OTKN000	No	knob	7	84.06	546.392	6.5	147236989	NA	NA	NA	NA	NA	NA	NA	NA	NA	NA	NA	NA	NA	NA	NA	1
AAATGGGGGTTGTGTGGCAATTGAT	110587	48147	B73gain	OTKN000	No	knob	7	83.84	544.963	11.6	146661989	NA	NA	NA	NA	NA	NA	NA	NA	NA	NA	NA	NA	NA	NA	NA	1
AAATGGGGGTTGTGTGGCCAATGAT	45709	19346	B73gain	OTKN000	No	knob	7	84.06	546.392	10.2	147236989	NA	NA	NA	NA	NA	NA	NA	NA	NA	NA	NA	NA	NA	NA	NA	1
AAATGGGGGTTGTGTGGCCACTGAT	15588	7208	B73gain	OTKN000	No	knob	7	83.676	543.892	7.9	146271147	NA	NA	NA	NA	NA	NA	NA	NA	NA	NA	NA	NA	NA	NA	NA	1
AAATGGGGGTTGTGTGGCCATTCAT	59954	24259	B73gain	OTKN000	No	knob	7	83.895	545.32	14	147011989	NA	NA	NA	NA	NA	NA	NA	NA	NA	NA	NA	NA	NA	NA	NA	1
AAATGGGGGTTGTGTGGCCATTGAT	6752021	2896152	B73gain	OTKN000	No	knob	7	83.84	544.963	12.4	146661989	NA	NA	NA	NA	NA	NA	NA	NA	NA	NA	NA	NA	NA	NA	NA	1
AAATGGGGGTTGTGTGGCCATTGTT	16128	7400	B73gain	OTKN000	No	knob	7	83.895	545.32	9.9	147011989	1	242.347	1575.255	4.4	293576942	NA	NA	NA	NA	NA	NA	NA	NA	NA	NA	2
AAATGGGGGTTGTGTGGCCATTTAT	1627927	702134	B73gain	OTKN000	No	knob	7	83.84	544.963	12	146661989	NA	NA	NA	NA	NA	NA	NA	NA	NA	NA	NA	NA	NA	NA	NA	1
AAATGGGGGTTGTGTGGCTATTGAT	25703	11918	B73gain	OTKN000	No	knob	7	83.786	544.606	8.5	146411148	NA	NA	NA	NA	NA	NA	NA	NA	NA	NA	NA	NA	NA	NA	NA	1
AAATGGGGGTTGTGTGGTCATTGAT	21175	9893	B73gain	OTKN000	No	knob	7	84.06	546.392	8.7	147236989	NA	NA	NA	NA	NA	NA	NA	NA	NA	NA	NA	NA	NA	NA	NA	1
AAATGGGGGTTGTGTGTCCATTGAT	56142	25509	B73gain	OTKN000	No	knob	7	83.895	545.32	12.7	147011989	NA	NA	NA	NA	NA	NA	NA	NA	NA	NA	NA	NA	NA	NA	NA	1
AAATGGGGGTTGTGTTGCCATTGAT	58616	21987	B73gain	OTKN000	No	knob	7	84.445	548.894	15.2	147961989	5	122.204	794.324	7.8	194777919	NA	NA	NA	NA	NA	NA	NA	NA	NA	NA	2
AAATGGGGGTTGTTTGGCCATTGAT	19662	9534	B73gain	OTKN000	No	knob	7	83.895	545.32	9.5	147011989	NA	NA	NA	NA	NA	NA	NA	NA	NA	NA	NA	NA	NA	NA	NA	1
AAATGGGGGTTTTGTGGCCATTGAT	34436	14758	B73gain	NA	NA	NA	NA	NA	NA	NA	NA	NA	NA	NA	NA	NA	NA	NA	NA	NA	NA	NA	NA	NA	NA	NA	NA
AAATGGGGTTGTGTGGCCATTGATC	44711	20717	B73gain	OTKN000	No	knob	7	83.895	545.32	15.2	147011989	NA	NA	NA	NA	NA	NA	NA	NA	NA	NA	NA	NA	NA	NA	NA	1
AAATGGGGTTTGTGTGGCCATTGAT	38282	17385	B73gain	OTKN000	No	knob	7	84.06	546.392	12.3	147236989	5	122.204	794.324	5.9	194777919	NA	NA	NA	NA	NA	NA	NA	NA	NA	NA	2
AAATGGGTGTTGTGTGGCCATTGAT	35054	16666	B73gain	OTKN000	No	knob	7	83.786	544.606	7.9	146411148	NA	NA	NA	NA	NA	NA	NA	NA	NA	NA	NA	NA	NA	NA	NA	1
AAATGGGTGTTGTGTGGCCATTTAT	16257	6338	B73gain	OTKN000	No	knob	7	84.06	546.392	10.7	147236989	NA	NA	NA	NA	NA	NA	NA	NA	NA	NA	NA	NA	NA	NA	NA	1
AAATGGTCACCACCAGAAATCCAAG	67617	27159	B73gain	OTKN000	No	knob	7	83.895	545.32	13.4	147011989	NA	NA	NA	NA	NA	NA	NA	NA	NA	NA	NA	NA	NA	NA	NA	1
AAATGGTCATTCATGGCTATTTTCG	2786681	1165626	B73gain	OTKN000	No	knob	7	83.84	544.963	11.7	146661989	NA	NA	NA	NA	NA	NA	NA	NA	NA	NA	NA	NA	NA	NA	NA	1
AAATGGTCATTCATGGCTATTTTTG	115078	48839	B73gain	OTKN000	No	knob	7	83.895	545.32	12.3	147011989	NA	NA	NA	NA	NA	NA	NA	NA	NA	NA	NA	NA	NA	NA	NA	1
AAATGGTCATTCATGGTTATTTTCG	17934	8919	B73gain	OTKN000	No	knob	7	83.84	544.963	7.4	146661989	NA	NA	NA	NA	NA	NA	NA	NA	NA	NA	NA	NA	NA	NA	NA	1
AAATGGTCCCCACCAGAAATCCAAG	34974	15951	B73gain	OTKN000	No	knob	7	84.06	546.392	11.7	147236989	NA	NA	NA	NA	NA	NA	NA	NA	NA	NA	NA	NA	NA	NA	NA	1
AAATGGTCCTTCATGGCTATTTTCG	18076	7245	B73gain	OTKN000	No	knob	7	84.445	548.894	7	147961989	NA	NA	NA	NA	NA	NA	NA	NA	NA	NA	NA	NA	NA	NA	NA	1
AAATGGTCGCCACCAGAAATCCAAG	18339	7854	B73gain	OTKN000	No	knob	7	84.06	546.392	5.7	147236989	NA	NA	NA	NA	NA	NA	NA	NA	NA	NA	NA	NA	NA	NA	NA	1
AAATGGTCGCTCATGGCTATTCTCA	20998	8824	B73gain	OTKN000	No	knob	7	83.84	544.963	11.6	146661989	NA	NA	NA	NA	NA	NA	NA	NA	NA	NA	NA	NA	NA	NA	NA	1
AAATGGTCGCTCATGGCTATTTTCA	1644692	702580	B73gain	OTKN000	No	knob	7	83.84	544.963	11.1	146661989	NA	NA	NA	NA	NA	NA	NA	NA	NA	NA	NA	NA	NA	NA	NA	1
AAATGGTCGCTCATGGCTATTTTCG	182421	87969	B73gain	OTKN000	No	knob	7	83.84	544.963	11.9	146661989	NA	NA	NA	NA	NA	NA	NA	NA	NA	NA	NA	NA	NA	NA	NA	1
AAATGGTCGCTCGACCATGAAAACG	24140	9413	B73gain	TRTM000	No	Telomere	2	0.055	0.357	25	100000	5	0.11	0.714	7.1	200000	4	0.055	0.357	4.3	250000	NA	NA	NA	NA	NA	3
AAATGGTCGCTGGGCCATGAAAACG	20285	7614	B73gain	TRTM000	No	Telomere	5	0.11	0.714	44.7	200000	4	0.055	0.357	5.5	250000	NA	NA	NA	NA	NA	NA	NA	NA	NA	NA	2
AAATGGTCGGGGTGAGGTTTACGAG	21912	9053	B73gain	NA	NA	NA	NA	NA	NA	NA	NA	NA	NA	NA	NA	NA	NA	NA	NA	NA	NA	NA	NA	NA	NA	NA	NA
AAATGGTCGTTAATGGCTATTTTCG	13958	6069	B73gain	OTKN000	No	knob	7	84.06	546.392	10.5	147236989	NA	NA	NA	NA	NA	NA	NA	NA	NA	NA	NA	NA	NA	NA	NA	1
AAATGGTCGTTCATAGCTATTTTCG	27963	11160	B73gain	OTKN000	No	knob	7	84.445	548.894	15	147961989	5	122.204	794.324	4.5	194777919	NA	NA	NA	NA	NA	NA	NA	NA	NA	NA	2
AAATGGTCGTTCATGGCCATTTTCG	33385	13144	B73gain	OTKN000	No	knob	7	83.84	544.963	9.9	146661989	NA	NA	NA	NA	NA	NA	NA	NA	NA	NA	NA	NA	NA	NA	NA	1
AAATGGTCGTTCATGGCTACTTTCG	14641	7135	B73gain	OTKN000	No	knob	7	84.445	548.894	9.6	147961989	NA	NA	NA	NA	NA	NA	NA	NA	NA	NA	NA	NA	NA	NA	NA	1
AAATGGTCGTTCATGGCTATTTTCA	247618	116335	B73gain	OTKN000	No	knob	7	83.895	545.32	13	147011989	NA	NA	NA	NA	NA	NA	NA	NA	NA	NA	NA	NA	NA	NA	NA	1
AAATGGTCGTTCATGGCTATTTTCG	4026930	1701359	B73gain	OTKN000	No	knob	7	83.84	544.963	12.2	146661989	NA	NA	NA	NA	NA	NA	NA	NA	NA	NA	NA	NA	NA	NA	NA	1
AAATGGTCGTTCATGGCTATTTTCT	17047	7548	B73gain	OTKN000	No	knob	7	83.895	545.32	5.4	147011989	1	242.182	1574.183	4.5	293451942	NA	NA	NA	NA	NA	NA	NA	NA	NA	NA	2
AAATGGTCGTTCATGGCTATTTTTG	172999	75222	B73gain	OTKN000	No	knob	7	83.895	545.32	13.4	147011989	NA	NA	NA	NA	NA	NA	NA	NA	NA	NA	NA	NA	NA	NA	NA	1
AAATGGTCGTTCATGGCTGTTTTCG	18225	7190	B73gain	OTKN000	No	knob	7	83.895	545.32	11.4	147011989	1	242.182	1574.183	4.2	293451942	NA	NA	NA	NA	NA	NA	NA	NA	NA	NA	2
AAATGGTCGTTCATGGCTTGGTCGA	25557	9822	B73gain	OTKN000	No	knob	7	83.676	543.892	10.5	146271147	NA	NA	NA	NA	NA	NA	NA	NA	NA	NA	NA	NA	NA	NA	NA	1
AAATGGTCGTTCATGGTTATTTTCG	22989	10376	B73gain	OTKN000	No	knob	7	84.06	546.392	10.6	147236989	NA	NA	NA	NA	NA	NA	NA	NA	NA	NA	NA	NA	NA	NA	NA	1
AAATGGTCGTTCATGTCTATTTTCG	16877	8388	B73gain	OTKN000	No	knob	7	83.895	545.32	14.6	147011989	NA	NA	NA	NA	NA	NA	NA	NA	NA	NA	NA	NA	NA	NA	NA	1
AAATGGTCGTTCATTGCTATTTTCG	26416	12538	B73gain	OTKN000	No	knob	7	84.06	546.392	9.3	147236989	NA	NA	NA	NA	NA	NA	NA	NA	NA	NA	NA	NA	NA	NA	NA	1
AAATGGTCGTTGATCACTATTTTCG	14753	6645	B73gain	NA	NA	NA	NA	NA	NA	NA	NA	NA	NA	NA	NA	NA	NA	NA	NA	NA	NA	NA	NA	NA	NA	NA	NA
AAATGGTCTACACCAGAAATCCAAG	18997	9392	B73gain	OTKN000	No	knob	7	84.06	546.392	9.1	147236989	NA	NA	NA	NA	NA	NA	NA	NA	NA	NA	NA	NA	NA	NA	NA	1
AAATGGTCTCAACCAGAAATCCAAG	23771	10694	B73gain	OTKN000	No	knob	7	83.676	543.892	8.1	146271147	1	242.182	1574.183	4.1	293451942	NA	NA	NA	NA	NA	NA	NA	NA	NA	NA	2
AAATGGTCTCCAACAGAAATCCAAG	19290	9558	B73gain	OTKN000	No	knob	7	83.895	545.32	7.2	147011989	NA	NA	NA	NA	NA	NA	NA	NA	NA	NA	NA	NA	NA	NA	NA	1
AAATGGTCTCCACAAGAAATCCAAG	54390	24480	B73gain	OTKN000	No	knob	7	83.895	545.32	12.1	147011989	NA	NA	NA	NA	NA	NA	NA	NA	NA	NA	NA	NA	NA	NA	NA	1
AAATGGTCTCCACAATAAATCCAAG	15414	6186	B73gain	OTKN000	No	knob	7	84.06	546.392	13.3	147236989	NA	NA	NA	NA	NA	NA	NA	NA	NA	NA	NA	NA	NA	NA	NA	1
AAATGGTCTCCACCAAAAATCCAAG	356010	154749	B73gain	OTKN000	No	knob	7	83.84	544.963	11.8	146661989	1	242.347	1575.255	4.4	293576942	NA	NA	NA	NA	NA	NA	NA	NA	NA	NA	2
AAATGGTCTCCACCAATAATCCAAG	26096	9897	B73gain	OTKN000	No	knob	7	83.676	543.892	11.3	146271147	1	243.674	1583.884	4.1	293776942	NA	NA	NA	NA	NA	NA	NA	NA	NA	NA	2
AAATGGTCTCCACCAGAAAAACAAG	18165	8138	B73gain	OTKN000	No	knob	7	83.84	544.963	12.3	146661989	NA	NA	NA	NA	NA	NA	NA	NA	NA	NA	NA	NA	NA	NA	NA	1
AAATGGTCTCCACCAGAAAGCCAAG	24900	11694	B73gain	OTKN000	No	knob	1	242.347	1575.255	4.5	293576942	NA	NA	NA	NA	NA	NA	NA	NA	NA	NA	NA	NA	NA	NA	NA	1
AAATGGTCTCCACCAGAAATACAAG	34727	15900	B73gain	OTKN000	No	knob	7	83.676	543.892	8.8	146271147	1	242.182	1574.183	4.2	293451942	NA	NA	NA	NA	NA	NA	NA	NA	NA	NA	2
AAATGGTCTCCACCAGAAATCAAAG	108376	50986	B73gain	OTKN000	No	knob	7	83.895	545.32	9.3	147011989	5	122.204	794.324	5.3	194777919	NA	NA	NA	NA	NA	NA	NA	NA	NA	NA	2
AAATGGTCTCCACCAGAAATCCAAA	83701	33571	B73gain	OTKN000	No	knob	7	84.06	546.392	15.6	147236989	NA	NA	NA	NA	NA	NA	NA	NA	NA	NA	NA	NA	NA	NA	NA	1
AAATGGTCTCCACCAGAAATCCAAG	7539558	3331710	B73gain	OTKN000	No	knob	7	83.84	544.963	12.3	146661989	1	242.347	1575.255	4	293576942	NA	NA	NA	NA	NA	NA	NA	NA	NA	NA	2
AAATGGTCTCCACCAGAAATCCAAT	36905	16932	B73gain	OTKN000	No	knob	7	83.676	543.892	9.1	146271147	1	242.347	1575.255	4.4	293576942	NA	NA	NA	NA	NA	NA	NA	NA	NA	NA	2
AAATGGTCTCCACCAGAAATCCAGG	15473	6970	B73gain	OTKN000	No	knob	7	83.676	543.892	6.3	146271147	1	244.169	1587.098	4.3	294278217	NA	NA	NA	NA	NA	NA	NA	NA	NA	NA	2
AAATGGTCTCCACCAGAAATCCATG	21049	10037	B73gain	OTKN000	No	knob	7	84.06	546.392	8.5	147236989	NA	NA	NA	NA	NA	NA	NA	NA	NA	NA	NA	NA	NA	NA	NA	1
AAATGGTCTCCACCAGAAATCCGAG	16687	8329	B73gain	OTKN000	No	knob	7	84.06	546.392	8	147236989	NA	NA	NA	NA	NA	NA	NA	NA	NA	NA	NA	NA	NA	NA	NA	1
AAATGGTCTCCACCAGAAATCCTAG	45077	20374	B73gain	OTKN000	No	knob	7	83.786	544.606	9.6	146411148	NA	NA	NA	NA	NA	NA	NA	NA	NA	NA	NA	NA	NA	NA	NA	1
AAATGGTCTCCACCAGAAATCGAAG	22003	9649	B73gain	OTKN000	No	knob	7	83.895	545.32	11.2	147011989	NA	NA	NA	NA	NA	NA	NA	NA	NA	NA	NA	NA	NA	NA	NA	1
AAATGGTCTCCACCAGAAATCTAAG	81527	35398	B73gain	OTKN000	No	knob	7	83.676	543.892	12	146271147	NA	NA	NA	NA	NA	NA	NA	NA	NA	NA	NA	NA	NA	NA	NA	1
AAATGGTCTCCACCAGAAATTCAAG	30478	12852	B73gain	OTKN000	No	knob	7	83.895	545.32	11.2	147011989	5	122.204	794.324	4.1	194777919	NA	NA	NA	NA	NA	NA	NA	NA	NA	NA	2
AAATGGTCTCCACCAGAATTCCAAG	17450	8689	B73gain	OTKN000	No	knob	7	83.84	544.963	12.9	146661989	1	242.347	1575.255	4	293576942	NA	NA	NA	NA	NA	NA	NA	NA	NA	NA	2
AAATGGTCTCCACCAGATATCCAAG	24702	11415	B73gain	OTKN000	No	knob	7	83.895	545.32	7.6	147011989	5	122.204	794.324	6.3	194777919	NA	NA	NA	NA	NA	NA	NA	NA	NA	NA	2
AAATGGTCTCCACCAGGAATCCAAG	44909	20914	B73gain	OTKN000	No	knob	7	83.786	544.606	11.5	146411148	1	242.347	1575.255	4.4	293576942	NA	NA	NA	NA	NA	NA	NA	NA	NA	NA	2
AAATGGTCTCCACCATAAATCCAAA	14016	6585	B73gain	OTKN000	No	knob	7	83.895	545.32	12.1	147011989	NA	NA	NA	NA	NA	NA	NA	NA	NA	NA	NA	NA	NA	NA	NA	1
AAATGGTCTCCACCATAAATCCAAG	713594	299901	B73gain	OTKN000	No	knob	7	83.84	544.963	12.7	146661989	NA	NA	NA	NA	NA	NA	NA	NA	NA	NA	NA	NA	NA	NA	NA	1
AAATGGTCTCCACCGGAAATCCAAG	18701	8212	B73gain	OTKN000	No	knob	5	122.204	794.324	7.4	194777919	7	84.445	548.894	6.3	147961989	NA	NA	NA	NA	NA	NA	NA	NA	NA	NA	2
AAATGGTCTCCACCTGAAATCCAAG	18326	8700	B73gain	OTKN000	No	knob	7	83.895	545.32	8.3	147011989	1	242.347	1575.255	4.2	293576942	NA	NA	NA	NA	NA	NA	NA	NA	NA	NA	2
AAATGGTCTCCACGAGAAATCCAAG	79422	33148	B73gain	OTKN000	No	knob	7	83.895	545.32	14.6	147011989	NA	NA	NA	NA	NA	NA	NA	NA	NA	NA	NA	NA	NA	NA	NA	1
AAATGGTCTCCACTAGAAATCCAAG	228026	110570	B73gain	OTKN000	No	knob	7	83.895	545.32	13.9	147011989	NA	NA	NA	NA	NA	NA	NA	NA	NA	NA	NA	NA	NA	NA	NA	1
AAATGGTCTCCATCAGAAATCCAAG	20102	9786	B73gain	OTKN000	No	knob	7	83.676	543.892	8.6	146271147	1	242.182	1574.183	4.6	293451942	NA	NA	NA	NA	NA	NA	NA	NA	NA	NA	2
AAATGGTCTCCCCCAGAAATCCAAG	14448	6499	B73gain	OTKN000	No	knob	1	242.182	1574.183	5.1	293451942	NA	NA	NA	NA	NA	NA	NA	NA	NA	NA	NA	NA	NA	NA	NA	1
AAATGGTCTCCGCCAGAAATCCAAG	13607	6542	B73gain	OTKN000	No	knob	7	83.786	544.606	6.9	146411148	1	242.182	1574.183	5.4	293451942	NA	NA	NA	NA	NA	NA	NA	NA	NA	NA	2
AAATGGTCTCCTCCAGAAATCCAAG	25023	9727	B73gain	OTKN000	No	knob	7	84.06	546.392	12.2	147236989	NA	NA	NA	NA	NA	NA	NA	NA	NA	NA	NA	NA	NA	NA	NA	1
AAATGGTCTCTACCAGAAATCCAAG	20029	9299	B73gain	OTKN000	No	knob	7	84.06	546.392	7.8	147236989	NA	NA	NA	NA	NA	NA	NA	NA	NA	NA	NA	NA	NA	NA	NA	1
AAATGGTCTCTCATGGCTATTTTCA	29979	13859	B73gain	OTKN000	No	knob	7	83.84	544.963	9.4	146661989	NA	NA	NA	NA	NA	NA	NA	NA	NA	NA	NA	NA	NA	NA	NA	1
AAATGGTCTGCACCAGAAATCCAAG	21899	10173	B73gain	OTKN000	No	knob	7	83.895	545.32	11.6	147011989	NA	NA	NA	NA	NA	NA	NA	NA	NA	NA	NA	NA	NA	NA	NA	1
AAATGGTCTTCACCAGAAATCCAAG	15986	7738	B73gain	OTKN000	No	knob	7	84.06	546.392	10.7	147236989	NA	NA	NA	NA	NA	NA	NA	NA	NA	NA	NA	NA	NA	NA	NA	1
AAATGGTCTTTCATGGCTATTTTCG	19462	8303	B73gain	OTKN000	No	knob	7	83.895	545.32	6.7	147011989	NA	NA	NA	NA	NA	NA	NA	NA	NA	NA	NA	NA	NA	NA	NA	1
AAATGGTGGTTGTGTGGCCATTGAT	34407	14231	B73gain	OTKN000	No	knob	7	83.895	545.32	11.1	147011989	NA	NA	NA	NA	NA	NA	NA	NA	NA	NA	NA	NA	NA	NA	NA	1
AAATGGTGTCCACCAGAAATCCAAG	21326	10133	B73gain	OTKN000	No	knob	7	83.84	544.963	10.3	146661989	NA	NA	NA	NA	NA	NA	NA	NA	NA	NA	NA	NA	NA	NA	NA	1
AAATGGTTATTCATGGCTATTTTCG	20192	8293	B73gain	OTKN000	No	knob	7	84.06	546.392	9.6	147236989	NA	NA	NA	NA	NA	NA	NA	NA	NA	NA	NA	NA	NA	NA	NA	1
AAATGGTTCCGCTGGCAAAAACTCG	3377	26115	Mo17gain	CMCM002	No	Centromeric satellite repeats	7	47.929	311.541	30.7	40389813	NA	NA	NA	NA	NA	NA	NA	NA	NA	NA	NA	NA	NA	NA	NA	1
AAATGGTTGTTCATGGCTATTTTCG	49854	20785	B73gain	OTKN000	No	knob	7	83.895	545.32	11.1	147011989	5	122.204	794.324	6.7	194777919	NA	NA	NA	NA	NA	NA	NA	NA	NA	NA	2
AAATGGTTTCCACCAGAAATCCAAG	884833	385030	B73gain	OTKN000	No	knob	7	83.786	544.606	11.1	146411148	1	243.51	1582.812	4.3	293676942	NA	NA	NA	NA	NA	NA	NA	NA	NA	NA	2
AAATGGTTTCCACTAGAAATCCAAG	36835	15054	B73gain	OTKN000	No	knob	7	83.895	545.32	13	147011989	1	242.347	1575.255	4	293576942	NA	NA	NA	NA	NA	NA	NA	NA	NA	NA	2
AAATGTCGTTCATGGCTATTTTCGA	17025	8056	B73gain	OTKN000	No	knob	7	83.84	544.963	13.5	146661989	NA	NA	NA	NA	NA	NA	NA	NA	NA	NA	NA	NA	NA	NA	NA	1
AAATGTCTGCACCAGAAATCCAAGA	24402	9753	B73gain	OTKN000	No	knob	7	83.676	543.892	12.1	146271147	NA	NA	NA	NA	NA	NA	NA	NA	NA	NA	NA	NA	NA	NA	NA	1
AAATGTGATATATGGCAAGGAAACA	25536	12590	B73gain	OTKN000	No	knob	7	83.786	544.606	14	146411148	NA	NA	NA	NA	NA	NA	NA	NA	NA	NA	NA	NA	NA	NA	NA	1
AAATGTGATCTATGGAAAGGAAACA	32613	12290	B73gain	OTKN000	No	knob	7	83.84	544.963	13.4	146661989	NA	NA	NA	NA	NA	NA	NA	NA	NA	NA	NA	NA	NA	NA	NA	1
AAATGTGATCTATGGCAAGGAAACA	51251	22065	B73gain	OTKN000	No	knob	7	84.06	546.392	15.4	147236989	NA	NA	NA	NA	NA	NA	NA	NA	NA	NA	NA	NA	NA	NA	NA	1
AAATGTGGGGTGAGGTGTATGAGCG	30247	12248	B73gain	OTKN000	No	knob	7	83.895	545.32	13	147011989	1	242.347	1575.255	4.5	293576942	NA	NA	NA	NA	NA	NA	NA	NA	NA	NA	2
AAATGTGTACTATGGTTTGGACACT	22249	11004	B73gain	TRTM000	No	Telomere	5	0.11	0.714	16.1	200000	4	0.055	0.357	9.7	250000	2	0.055	0.357	6.5	100000	1	0	0	4.5	747871	4
AAATGTGTGATATAGCTCGCGGGAG	25319	10917	B73gain	TRTM000	No	Telomere	5	0.11	0.714	15.6	200000	2	0.055	0.357	12	100000	1	0	0	5.1	747871	4	0.055	0.357	4.8	250000	4
AAATGTTTCCTTGCCATAGATCACA	28210	13793	B73gain	OTKN000	No	knob	7	83.676	543.892	10.4	146271147	NA	NA	NA	NA	NA	NA	NA	NA	NA	NA	NA	NA	NA	NA	NA	1
AAATGTTTCCTTGTCGTAGATCACA	27537	11434	B73gain	OTKN000	No	knob	7	83.895	545.32	13	147011989	NA	NA	NA	NA	NA	NA	NA	NA	NA	NA	NA	NA	NA	NA	NA	1
AAATTAGCTAAGTCCAAGCATGTGG	2593	115087	Mo17gain	RGRR000	No	45S rDNA	6	16.88	109.722	56	13596476	NA	NA	NA	NA	NA	NA	NA	NA	NA	NA	NA	NA	NA	NA	NA	1
AAATTAGGGTTGTGTGGCCATTGAT	468006	192941	B73gain	NA	NA	NA	NA	NA	NA	NA	NA	NA	NA	NA	NA	NA	NA	NA	NA	NA	NA	NA	NA	NA	NA	NA	NA
AAATTAGTGGATTGGGCATGTTCGT	28349	9649	B73gain	CMCM002	No	Centromeric satellite repeats	6	21.991	142.943	52.1	62784200	NA	NA	NA	NA	NA	NA	NA	NA	NA	NA	NA	NA	NA	NA	NA	1
AAATTCAAGAATGTGATCTATGGCA	24788	11661	B73gain	OTKN000	No	knob	7	83.895	545.32	11.5	147011989	1	242.182	1574.183	4.2	293451942	NA	NA	NA	NA	NA	NA	NA	NA	NA	NA	2
AAATTCAGCGGGTAGTCCCGACTGA	20505	25	B73gain	NA	NA	NA	NA	NA	NA	NA	NA	NA	NA	NA	NA	NA	NA	NA	NA	NA	NA	NA	NA	NA	NA	NA	NA
AAATTCCGTAGGTGTTAGCCTTCGG	37035	14598	B73gain	OTKN000	No	knob	7	83.84	544.963	11.1	146661989	NA	NA	NA	NA	NA	NA	NA	NA	NA	NA	NA	NA	NA	NA	NA	1
AAATTCGTACGTGTTAGCCTTCGGT	59544	24580	B73gain	OTKN000	No	knob	5	122.204	794.324	10.7	194777919	7	83.895	545.32	7.5	147011989	NA	NA	NA	NA	NA	NA	NA	NA	NA	NA	2
AAATTCGTAGGTGTTAGCCTCTAGT	23185	10683	B73gain	OTKN000	No	knob	7	83.84	544.963	11.6	146661989	NA	NA	NA	NA	NA	NA	NA	NA	NA	NA	NA	NA	NA	NA	NA	1
AAATTCGTAGGTGTTAGCCTTCAGT	44145	19510	B73gain	OTKN000	No	knob	7	83.895	545.32	12.2	147011989	NA	NA	NA	NA	NA	NA	NA	NA	NA	NA	NA	NA	NA	NA	NA	1
AAATTCGTAGGTGTTAGCCTTCGAT	27624	11964	B73gain	OTKN000	No	knob	7	83.895	545.32	13.1	147011989	1	243.51	1582.812	4.7	293676942	NA	NA	NA	NA	NA	NA	NA	NA	NA	NA	2
AAATTCTTGGATTTATGGTGGAGAC	14581	6258	B73gain	OTKN000	No	knob	7	84.5	549.251	7.3	148636989	5	122.204	794.324	7.2	194777919	NA	NA	NA	NA	NA	NA	NA	NA	NA	NA	2
AAATTCTTGGATTTCTGGTGGAGAC	43488	17730	B73gain	OTKN000	No	knob	7	83.895	545.32	11.8	147011989	NA	NA	NA	NA	NA	NA	NA	NA	NA	NA	NA	NA	NA	NA	NA	1
AAATTGCCATGAACGACCATTTTCA	17881	7517	B73gain	OTKN000	No	knob	7	83.786	544.606	10.8	146411148	NA	NA	NA	NA	NA	NA	NA	NA	NA	NA	NA	NA	NA	NA	NA	1
AAATTGCCATGAACGACTATTTTCA	25527	10594	B73gain	OTKN000	No	knob	7	84.06	546.392	12.8	147236989	NA	NA	NA	NA	NA	NA	NA	NA	NA	NA	NA	NA	NA	NA	NA	1
AAATTGCGCGAAACCAACCCAAACA	8732	18539	Mo17gain	CMCM002	No	Centromeric satellite repeats	9	61.425	399.264	27.4	30338196	8	56.992	370.45	4	52592466	NA	NA	NA	NA	NA	NA	NA	NA	NA	NA	2
AAATTGCGCGAAACCACACCAAACA	7891	32984	Mo17gain	CMCM002	No	Centromeric satellite repeats	8	59.582	387.286	40.4	66915792	NA	NA	NA	NA	NA	NA	NA	NA	NA	NA	NA	NA	NA	NA	NA	1
AAATTGCGCGAAACCACCCCAAACA	335129	747643	Mo17gain	CMCM002	No	Centromeric satellite repeats	8	60.519	393.374	16.2	70542157	7	47.16	306.537	6.2	37887459	9	64.481	419.125	5.8	64109887	NA	NA	NA	NA	NA	3
AAATTGCGCGAAACCACCTCAAACA	8227	29783	Mo17gain	CMCM002	No	Centromeric satellite repeats	7	47.929	311.541	25	40389813	NA	NA	NA	NA	NA	NA	NA	NA	NA	NA	NA	NA	NA	NA	NA	1
AAATTGCGCGAAATCAACCCAAACA	56638	2050	B73gain	CMCM002	No	Centromeric satellite repeats	6	21.991	142.943	52.8	62784200	NA	NA	NA	NA	NA	NA	NA	NA	NA	NA	NA	NA	NA	NA	NA	1
AAATTGGAGGAGGCGCGCCTCGACG	21088	0	B73gain	NA	NA	NA	NA	NA	NA	NA	NA	NA	NA	NA	NA	NA	NA	NA	NA	NA	NA	NA	NA	NA	NA	NA	NA
AAATTGGCTGTTTGGCCACGGAAAT	15991	7101	B73gain	NA	NA	NA	NA	NA	NA	NA	NA	NA	NA	NA	NA	NA	NA	NA	NA	NA	NA	NA	NA	NA	NA	NA	NA
AAATTGGGGGTTGTGTGGCCATTGA	38577	17699	B73gain	OTKN000	No	knob	7	83.786	544.606	9.2	146411148	NA	NA	NA	NA	NA	NA	NA	NA	NA	NA	NA	NA	NA	NA	NA	1
AAATTGGGGTTGTGTGGCCATTGAT	37745	16198	B73gain	OTKN000	No	knob	7	83.895	545.32	8.3	147011989	1	242.182	1574.183	4.8	293451942	NA	NA	NA	NA	NA	NA	NA	NA	NA	NA	2
AAATTGGGGTTGTGTGGCCATTTAT	18783	8325	B73gain	OTKN000	No	knob	7	84.06	546.392	10.4	147236989	NA	NA	NA	NA	NA	NA	NA	NA	NA	NA	NA	NA	NA	NA	NA	1
AAATTGTCATTCATGGCTATTTTCG	19978	8930	B73gain	OTKN000	No	knob	7	83.895	545.32	6.4	147011989	NA	NA	NA	NA	NA	NA	NA	NA	NA	NA	NA	NA	NA	NA	NA	1
AAATTGTCGTTCATGGCTATTTTCG	37161	17229	B73gain	OTKN000	No	knob	7	84.06	546.392	11.7	147236989	NA	NA	NA	NA	NA	NA	NA	NA	NA	NA	NA	NA	NA	NA	NA	1
AAATTGTCTCCACCAGAAATCCAAG	32580	16024	B73gain	OTKN000	No	knob	7	83.895	545.32	11.9	147011989	NA	NA	NA	NA	NA	NA	NA	NA	NA	NA	NA	NA	NA	NA	NA	1
AAATTTTTGACCAAGAAATGGTCTC	21094	10265	B73gain	OTKN000	No	knob	7	84.06	546.392	9.2	147236989	NA	NA	NA	NA	NA	NA	NA	NA	NA	NA	NA	NA	NA	NA	NA	1
AACAAAAATAAAACCAAAAAAAAAG	18338	43279	Mo17gain	NA	NA	NA	NA	NA	NA	NA	NA	NA	NA	NA	NA	NA	NA	NA	NA	NA	NA	NA	NA	NA	NA	NA	NA
AACAAAAATGGGGGTTGTGTGGCCA	68782	32537	B73gain	OTKN000	No	knob	7	84.06	546.392	14	147236989	NA	NA	NA	NA	NA	NA	NA	NA	NA	NA	NA	NA	NA	NA	NA	1
AACAAAGCTAAGGTGTATGTCAGGC	65490	15	B73gain	RGRR000	No	45S rDNA	6	16.77	109.008	56.1	13496476	NA	NA	NA	NA	NA	NA	NA	NA	NA	NA	NA	NA	NA	NA	NA	1
AACAAATGGTCTCCACCAGAAATCC	42822	18113	B73gain	OTKN000	No	knob	7	83.786	544.606	12.5	146411148	5	122.204	794.324	4	194777919	NA	NA	NA	NA	NA	NA	NA	NA	NA	NA	2
AACAAATGGTCTCCACGAGAAATCC	33755	14488	B73gain	OTKN000	No	knob	7	83.895	545.32	12.7	147011989	NA	NA	NA	NA	NA	NA	NA	NA	NA	NA	NA	NA	NA	NA	NA	1
AACAAATGTGGGGTGAGGTGTATGA	42140	18833	B73gain	OTKN000	No	knob	7	83.895	545.32	11.9	147011989	1	242.347	1575.255	4.2	293576942	NA	NA	NA	NA	NA	NA	NA	NA	NA	NA	2
AACAACACGGAGGCACGCGACGAAC	21974	134	B73gain	RGRR000	No	45S rDNA	6	16.88	109.722	50	13596476	NA	NA	NA	NA	NA	NA	NA	NA	NA	NA	NA	NA	NA	NA	NA	1
AACAACGGCTGGGGCACGACCTCGG	14	118363	Mo17gain	RGRR000	No	45S rDNA	6	16.88	109.722	55.9	13596476	NA	NA	NA	NA	NA	NA	NA	NA	NA	NA	NA	NA	NA	NA	NA	1
AACAACGGTTCGGCCACGGCCTCGA	23172	525	B73gain	RGRR000	No	45S rDNA	6	16.77	109.008	57.1	13496476	NA	NA	NA	NA	NA	NA	NA	NA	NA	NA	NA	NA	NA	NA	NA	1
AACAACGGTTCGGCCACGGCCTCGG	121072	48170	B73gain	RGRR000	No	45S rDNA	6	16.77	109.008	45.1	13496476	NA	NA	NA	NA	NA	NA	NA	NA	NA	NA	NA	NA	NA	NA	NA	1
AACAACGGTTCGGGCACGGCCTCGG	24832	598	B73gain	RGRR000	No	45S rDNA	6	16.77	109.008	56.7	13496476	NA	NA	NA	NA	NA	NA	NA	NA	NA	NA	NA	NA	NA	NA	NA	1
AACAACTACGGATTTTTGACCAAGA	19618	8172	B73gain	OTKN000	No	knob	7	83.84	544.963	10.7	146661989	NA	NA	NA	NA	NA	NA	NA	NA	NA	NA	NA	NA	NA	NA	NA	1
AACAAGAAATGGTCTCCACCAGAAA	50502	22442	B73gain	OTKN000	No	knob	7	83.676	543.892	10.3	146271147	1	242.347	1575.255	4.5	293576942	NA	NA	NA	NA	NA	NA	NA	NA	NA	NA	2
AACAAGAATGTGACCTATGGCAAGG	19548	8609	B73gain	NA	NA	NA	NA	NA	NA	NA	NA	NA	NA	NA	NA	NA	NA	NA	NA	NA	NA	NA	NA	NA	NA	NA	NA
AACAAGGAAACATATGTGGGGTGAG	16718	7673	B73gain	OTKN000	No	knob	7	83.786	544.606	8.2	146411148	NA	NA	NA	NA	NA	NA	NA	NA	NA	NA	NA	NA	NA	NA	NA	1
AACAAGGGGTTCGCCATGGCGCGCG	68725	28529	B73gain	RGRR000	No	45S rDNA	6	16.716	108.651	49.3	13371476	NA	NA	NA	NA	NA	NA	NA	NA	NA	NA	NA	NA	NA	NA	NA	1
AACAATGTGGGTTGTGTGGCCATTG	31921	12003	B73gain	OTKN000	No	knob	7	83.786	544.606	11.6	146411148	NA	NA	NA	NA	NA	NA	NA	NA	NA	NA	NA	NA	NA	NA	NA	1
AACACAACCCCCATTTTTGTCGAAA	48006	18519	B73gain	OTKN000	No	knob	7	84.445	548.894	16.1	147961989	5	122.204	794.324	8.2	194777919	NA	NA	NA	NA	NA	NA	NA	NA	NA	NA	2
AACACACGGGAGAGGGGCACCGGTC	46601	22189	B73gain	RGRR000	No	45S rDNA	6	16.716	108.651	45.3	13371476	NA	NA	NA	NA	NA	NA	NA	NA	NA	NA	NA	NA	NA	NA	NA	1
AACACATACGAGTTTTTAACCAAGA	16155	6892	B73gain	OTKN000	No	knob	7	83.676	543.892	8.3	146271147	NA	NA	NA	NA	NA	NA	NA	NA	NA	NA	NA	NA	NA	NA	NA	1
AACACATACGGATTTTTGACCAAGA	36726	18077	B73gain	OTKN000	No	knob	7	83.895	545.32	14.1	147011989	NA	NA	NA	NA	NA	NA	NA	NA	NA	NA	NA	NA	NA	NA	NA	1
AACACATTCAGATTTTTGCCCAAGA	24093	10518	B73gain	NA	NA	NA	NA	NA	NA	NA	NA	NA	NA	NA	NA	NA	NA	NA	NA	NA	NA	NA	NA	NA	NA	NA	NA
AACACATTCGGATTTTTGACCAAGA	37577	16407	B73gain	OTKN000	No	knob	7	83.676	543.892	9.1	146271147	5	121.041	786.767	8.4	194652919	NA	NA	NA	NA	NA	NA	NA	NA	NA	NA	2
AACACATTCGGATTTTTGCCCAAGA	192692	78758	B73gain	NA	NA	NA	NA	NA	NA	NA	NA	NA	NA	NA	NA	NA	NA	NA	NA	NA	NA	NA	NA	NA	NA	NA	NA
AACACATTCTTGGATTTCTGGTGGA	20676	9253	B73gain	OTKN000	No	knob	7	84.06	546.392	14.7	147236989	NA	NA	NA	NA	NA	NA	NA	NA	NA	NA	NA	NA	NA	NA	NA	1
AACACCAACAGATTTTTGACCAAGA	39538	17759	B73gain	OTKN000	No	knob	5	121.041	786.767	8.3	194652919	7	84.06	546.392	8.2	147236989	NA	NA	NA	NA	NA	NA	NA	NA	NA	NA	2
AACACCAACGGATTTTTGACCAAGA	40326	17028	B73gain	OTKN000	No	knob	7	84.445	548.894	10.4	147961989	5	122.204	794.324	6.9	194777919	NA	NA	NA	NA	NA	NA	NA	NA	NA	NA	2
AACACCCATTTTTGTCGAAAATAGC	21898	10498	B73gain	OTKN000	No	knob	7	83.786	544.606	8.4	146411148	NA	NA	NA	NA	NA	NA	NA	NA	NA	NA	NA	NA	NA	NA	NA	1
AACACCTACAGATTTTAGACCAAGA	16360	7704	B73gain	OTKN000	No	knob	7	83.84	544.963	9.3	146661989	1	242.182	1574.183	5.8	293451942	NA	NA	NA	NA	NA	NA	NA	NA	NA	NA	2
AACACCTACAGATTTTTGACCAAGA	193102	88550	B73gain	OTKN000	No	knob	7	83.895	545.32	13.3	147011989	NA	NA	NA	NA	NA	NA	NA	NA	NA	NA	NA	NA	NA	NA	NA	1
AACACCTACGAATTTTAGACCAAGA	19573	9044	B73gain	OTKN000	No	knob	7	83.786	544.606	12.4	146411148	NA	NA	NA	NA	NA	NA	NA	NA	NA	NA	NA	NA	NA	NA	NA	1
AACACCTACGAATTTTTGACCAACA	29642	12581	B73gain	OTKN000	No	knob	7	84.06	546.392	12.2	147236989	NA	NA	NA	NA	NA	NA	NA	NA	NA	NA	NA	NA	NA	NA	NA	1
AACACCTACGAATTTTTGACCAAGA	131413	61847	B73gain	OTKN000	No	knob	7	83.895	545.32	13.6	147011989	NA	NA	NA	NA	NA	NA	NA	NA	NA	NA	NA	NA	NA	NA	NA	1
AACACCTACGAGTTTTTAACCAAGA	89571	41801	B73gain	OTKN000	No	knob	7	83.84	544.963	12.4	146661989	1	243.51	1582.812	4	293676942	NA	NA	NA	NA	NA	NA	NA	NA	NA	NA	2
AACACCTACGATTTTTTGACCAAGA	16654	7526	B73gain	OTKN000	No	knob	7	83.895	545.32	13.4	147011989	NA	NA	NA	NA	NA	NA	NA	NA	NA	NA	NA	NA	NA	NA	NA	1
AACACCTACGGAATTTTGACCAAGA	45889	19590	B73gain	OTKN000	No	knob	7	83.895	545.32	11.1	147011989	NA	NA	NA	NA	NA	NA	NA	NA	NA	NA	NA	NA	NA	NA	NA	1
AACACCTACGGATTTCTGACCAAGA	18219	9104	B73gain	OTKN000	No	knob	7	83.676	543.892	11.3	146271147	NA	NA	NA	NA	NA	NA	NA	NA	NA	NA	NA	NA	NA	NA	NA	1
AACACCTACGGATTTTAGAACAAGA	31434	13434	B73gain	OTKN000	No	knob	7	83.676	543.892	10.6	146271147	1	243.894	1585.313	5.2	293876942	NA	NA	NA	NA	NA	NA	NA	NA	NA	NA	2
AACACCTACGGATTTTAGACCAAGA	1118296	501866	B73gain	OTKN000	No	knob	7	83.84	544.963	11.6	146661989	NA	NA	NA	NA	NA	NA	NA	NA	NA	NA	NA	NA	NA	NA	NA	1
AACACCTACGGATTTTAGGCCAAGA	21338	10292	B73gain	OTKN000	No	knob	7	83.676	543.892	11.2	146271147	NA	NA	NA	NA	NA	NA	NA	NA	NA	NA	NA	NA	NA	NA	NA	1
AACACCTACGGATTTTGGACCAAGA	44046	20998	B73gain	OTKN000	No	knob	7	83.676	543.892	8.5	146271147	1	242.347	1575.255	5.1	293576942	NA	NA	NA	NA	NA	NA	NA	NA	NA	NA	2
AACACCTACGGATTTTTAACCAAGA	39457	18079	B73gain	OTKN000	No	knob	7	83.786	544.606	10.5	146411148	NA	NA	NA	NA	NA	NA	NA	NA	NA	NA	NA	NA	NA	NA	NA	1
AACACCTACGGATTTTTGACAAAGA	25919	11575	B73gain	OTKN000	No	knob	7	83.895	545.32	9.9	147011989	NA	NA	NA	NA	NA	NA	NA	NA	NA	NA	NA	NA	NA	NA	NA	1
AACACCTACGGATTTTTGACCAAAA	37016	18063	B73gain	OTKN000	No	knob	7	83.786	544.606	13.9	146411148	NA	NA	NA	NA	NA	NA	NA	NA	NA	NA	NA	NA	NA	NA	NA	1
AACACCTACGGATTTTTGACCAACA	28740	12200	B73gain	OTKN000	No	knob	7	83.84	544.963	11.4	146661989	NA	NA	NA	NA	NA	NA	NA	NA	NA	NA	NA	NA	NA	NA	NA	1
AACACCTACGGATTTTTGACCAAGA	3961333	1712354	B73gain	OTKN000	No	knob	7	83.84	544.963	12.2	146661989	NA	NA	NA	NA	NA	NA	NA	NA	NA	NA	NA	NA	NA	NA	NA	1
AACACCTACGGATTTTTGACTAAGA	16464	6628	B73gain	OTKN000	No	knob	7	84.445	548.894	10.6	147961989	5	122.204	794.324	4.1	194777919	NA	NA	NA	NA	NA	NA	NA	NA	NA	NA	2
AACACCTACGGATTTTTGCCCAAGA	55846	24299	B73gain	OTKN000	No	knob	7	83.84	544.963	10.1	146661989	NA	NA	NA	NA	NA	NA	NA	NA	NA	NA	NA	NA	NA	NA	NA	1
AACACCTACGGATTTTTTACCAAGA	104321	44490	B73gain	OTKN000	No	knob	7	83.84	544.963	11.5	146661989	NA	NA	NA	NA	NA	NA	NA	NA	NA	NA	NA	NA	NA	NA	NA	1
AACACCTACGGGTTTTTGACCAAGA	14134	6597	B73gain	OTKN000	No	knob	7	83.676	543.892	7	146271147	NA	NA	NA	NA	NA	NA	NA	NA	NA	NA	NA	NA	NA	NA	NA	1
AACACCTACGGTTTTTTGACCAAGA	28926	12242	B73gain	OTKN000	No	knob	7	83.786	544.606	12.1	146411148	NA	NA	NA	NA	NA	NA	NA	NA	NA	NA	NA	NA	NA	NA	NA	1
AACACCTACGTATTTTTGACCAAGA	18576	7870	B73gain	OTKN000	No	knob	7	84.06	546.392	10	147236989	NA	NA	NA	NA	NA	NA	NA	NA	NA	NA	NA	NA	NA	NA	NA	1
AACACCTACTGATTTTTGACCAAGA	56410	24047	B73gain	OTKN000	No	knob	7	83.786	544.606	10.6	146411148	1	243.51	1582.812	4.2	293676942	NA	NA	NA	NA	NA	NA	NA	NA	NA	NA	2
AACACCTATGGATTTCTGACCAAGA	16875	7262	B73gain	OTKN000	No	knob	5	121.041	786.767	8.9	194652919	7	84.445	548.894	6.5	147961989	NA	NA	NA	NA	NA	NA	NA	NA	NA	NA	2
AACACCTATGGATTTTAGACCAAGA	94411	40789	B73gain	OTKN000	No	knob	7	83.676	543.892	11.1	146271147	NA	NA	NA	NA	NA	NA	NA	NA	NA	NA	NA	NA	NA	NA	NA	1
AACACCTATGGATTTTTGACCAAGA	219044	100605	B73gain	OTKN000	No	knob	7	83.895	545.32	12.8	147011989	NA	NA	NA	NA	NA	NA	NA	NA	NA	NA	NA	NA	NA	NA	NA	1
AACACCTCACCCCACATATGTTTCC	19080	9378	B73gain	OTKN000	No	knob	7	84.06	546.392	8.7	147236989	NA	NA	NA	NA	NA	NA	NA	NA	NA	NA	NA	NA	NA	NA	NA	1
AACACCTCGTTTTCAGCCCATACGC	21200	3921	B73gain	RGRR000	No	45S rDNA	6	16.77	109.008	57.3	13496476	NA	NA	NA	NA	NA	NA	NA	NA	NA	NA	NA	NA	NA	NA	NA	1
AACACGGAGGCACGCGACGAACGGA	21527	40	B73gain	RGRR000	No	45S rDNA	6	16.88	109.722	50	13596476	NA	NA	NA	NA	NA	NA	NA	NA	NA	NA	NA	NA	NA	NA	NA	1
AACACGTACAGATTTTTGACCAAGA	27589	12595	B73gain	OTKN000	No	knob	7	84.06	546.392	10	147236989	NA	NA	NA	NA	NA	NA	NA	NA	NA	NA	NA	NA	NA	NA	NA	1
AACACGTACGAATTTTTAACCAAGA	14210	6046	B73gain	OTKN000	No	knob	7	83.07	539.955	4.3	146136148	NA	NA	NA	NA	NA	NA	NA	NA	NA	NA	NA	NA	NA	NA	NA	1
AACACGTACGAATTTTTGACCAAGA	71340	31124	B73gain	OTKN000	No	knob	5	122.204	794.324	9.7	194777919	7	84.445	548.894	9.5	147961989	NA	NA	NA	NA	NA	NA	NA	NA	NA	NA	2
AACACGTACGAGTTTTTAACCAAGA	1215085	506904	B73gain	OTKN000	No	knob	7	83.786	544.606	11.5	146411148	1	243.674	1583.884	4	293776942	NA	NA	NA	NA	NA	NA	NA	NA	NA	NA	2
AACACGTACGAGTTTTTGACCAAGA	368168	150435	B73gain	OTKN000	No	knob	7	83.786	544.606	12.4	146411148	1	242.347	1575.255	4.2	293576942	NA	NA	NA	NA	NA	NA	NA	NA	NA	NA	2
AACACGTACGCGTTTTTAACCAAGA	26723	10382	B73gain	OTKN000	No	knob	7	83.84	544.963	11.8	146661989	1	243.51	1582.812	4.1	293676942	NA	NA	NA	NA	NA	NA	NA	NA	NA	NA	2
AACACGTACGGATTTTTAACCAAGA	124402	53478	B73gain	OTKN000	No	knob	7	83.84	544.963	11.2	146661989	1	243.51	1582.812	4.1	293676942	NA	NA	NA	NA	NA	NA	NA	NA	NA	NA	2
AACACGTACGGATTTTTGACCAAGA	499564	207597	B73gain	OTKN000	No	knob	7	83.84	544.963	13.1	146661989	NA	NA	NA	NA	NA	NA	NA	NA	NA	NA	NA	NA	NA	NA	NA	1
AACACGTACTTAAAAATGGTCGCTC	14809	6096	B73gain	TRTM000	No	Telomere	5	0.11	0.714	19.3	200000	2	0.055	0.357	12.8	100000	NA	NA	NA	NA	NA	NA	NA	NA	NA	NA	2
AACACGTATGAGTTTTTAACCAAGA	19889	8389	B73gain	OTKN000	No	knob	7	83.84	544.963	14	146661989	NA	NA	NA	NA	NA	NA	NA	NA	NA	NA	NA	NA	NA	NA	NA	1
AACACGTATGGATTTTTGACCAAGA	67492	28717	B73gain	OTKN000	No	knob	7	83.84	544.963	13.3	146661989	NA	NA	NA	NA	NA	NA	NA	NA	NA	NA	NA	NA	NA	NA	NA	1
AACACGTGTGGCGGAACGCGGACAT	17661	8663	B73gain	NA	NA	NA	NA	NA	NA	NA	NA	NA	NA	NA	NA	NA	NA	NA	NA	NA	NA	NA	NA	NA	NA	NA	NA
AACACGTTCGGATTTTTGACCAAGA	29619	14233	B73gain	OTKN000	No	knob	7	83.84	544.963	11.7	146661989	NA	NA	NA	NA	NA	NA	NA	NA	NA	NA	NA	NA	NA	NA	NA	1
AACACTCATGTTTGGGGTGGTTTCG	6673	13498	Mo17gain	CMCM002	No	Centromeric satellite repeats	9	64.756	420.911	30.3	55985620	NA	NA	NA	NA	NA	NA	NA	NA	NA	NA	NA	NA	NA	NA	NA	1
AACACTTACGGATTTTTGACCAAGA	14151	6620	B73gain	OTKN000	No	knob	7	83.676	543.892	7.6	146271147	NA	NA	NA	NA	NA	NA	NA	NA	NA	NA	NA	NA	NA	NA	NA	1
AACAGATTTTTGACCAAGAAATGGT	39924	17798	B73gain	OTKN000	No	knob	5	121.041	786.767	8.9	194652919	7	84.06	546.392	8.4	147236989	NA	NA	NA	NA	NA	NA	NA	NA	NA	NA	2
AACAGCCATGAACGACCATTTTCAA	19996	7876	B73gain	OTKN000	No	knob	7	84.06	546.392	11.4	147236989	NA	NA	NA	NA	NA	NA	NA	NA	NA	NA	NA	NA	NA	NA	NA	1
AACAGCCATGCCGCACGTCGCCGCA	139	117035	Mo17gain	RGRR000	No	45S rDNA	6	16.88	109.722	58.4	13596476	NA	NA	NA	NA	NA	NA	NA	NA	NA	NA	NA	NA	NA	NA	NA	1
AACAGCCATGCCGCCCCGTCGCATA	63515	29579	B73gain	RGRR000	No	45S rDNA	6	16.716	108.651	50.1	13371476	NA	NA	NA	NA	NA	NA	NA	NA	NA	NA	NA	NA	NA	NA	NA	1
AACAGCCATGCCGCCCCGTCGCCAT	24118	351	B73gain	RGRR000	No	45S rDNA	6	16.77	109.008	55.5	13496476	NA	NA	NA	NA	NA	NA	NA	NA	NA	NA	NA	NA	NA	NA	NA	1
AACAGCCATGCCGCCCGTCGCCGCG	113618	27104	B73gain	RGRR000	No	45S rDNA	6	16.77	109.008	56.4	13496476	NA	NA	NA	NA	NA	NA	NA	NA	NA	NA	NA	NA	NA	NA	NA	1
AACAGCCATGCCGCCCGTCGCCTTG	197848	73210	B73gain	RGRR000	No	45S rDNA	6	16.77	109.008	55.2	13496476	NA	NA	NA	NA	NA	NA	NA	NA	NA	NA	NA	NA	NA	NA	NA	1
AACAGCCATGCCGCCCGTCGTCGCG	2961	108972	Mo17gain	RGRR000	No	45S rDNA	6	16.88	109.722	59.4	13596476	NA	NA	NA	NA	NA	NA	NA	NA	NA	NA	NA	NA	NA	NA	NA	1
AACAGCCATGCCGCCCGTCGTGGCG	0	96816	Mo17gain	RGRR000	Mo17uniq	45S rDNA	6	16.88	109.722	60	13596476	NA	NA	NA	NA	NA	NA	NA	NA	NA	NA	NA	NA	NA	NA	NA	1
AACAGCCATGCCGCGCGCCTCCGTG	18	29637	Mo17gain	RGRR000	No	45S rDNA	6	16.88	109.722	53.5	13596476	NA	NA	NA	NA	NA	NA	NA	NA	NA	NA	NA	NA	NA	NA	NA	1
AACAGCCATGTCGCCCCGTCGCCAT	20579	41	B73gain	RGRR000	No	45S rDNA	6	16.77	109.008	54.9	13496476	NA	NA	NA	NA	NA	NA	NA	NA	NA	NA	NA	NA	NA	NA	NA	1
AACAGCCCTGCCGCCCCGTCGCCAG	13	97920	Mo17gain	RGRR000	No	45S rDNA	6	16.88	109.722	53.6	13596476	NA	NA	NA	NA	NA	NA	NA	NA	NA	NA	NA	NA	NA	NA	NA	1
AACAGCCCTGCCGCCCGTCGCCCCG	3095	98955	Mo17gain	RGRR000	No	45S rDNA	6	16.88	109.722	57	13596476	NA	NA	NA	NA	NA	NA	NA	NA	NA	NA	NA	NA	NA	NA	NA	1
AACAGCCCTGCCGCCCGTCGTCGCG	21280	3148	B73gain	RGRR000	No	45S rDNA	6	16.77	109.008	53.3	13496476	NA	NA	NA	NA	NA	NA	NA	NA	NA	NA	NA	NA	NA	NA	NA	1
AACAGCCCTGCCGCCTGTTGCCTTG	20662	167	B73gain	RGRR000	No	45S rDNA	6	16.77	109.008	58.2	13496476	NA	NA	NA	NA	NA	NA	NA	NA	NA	NA	NA	NA	NA	NA	NA	1
AACAGCCTTACCAGTCTCAATGGTC	18017	8009	B73gain	TRTM000	No	Telomere	5	0.11	0.714	62.1	200000	NA	NA	NA	NA	NA	NA	NA	NA	NA	NA	NA	NA	NA	NA	NA	1
AACAGCGATTTCGTGCCTCCCGTCC	18397	7464	B73gain	NA	NA	NA	NA	NA	NA	NA	NA	NA	NA	NA	NA	NA	NA	NA	NA	NA	NA	NA	NA	NA	NA	NA	NA
AACAGGCCTGCCGCCCGTCGCCGCG	38	77966	Mo17gain	RGRR000	No	45S rDNA	6	16.88	109.722	61.5	13596476	NA	NA	NA	NA	NA	NA	NA	NA	NA	NA	NA	NA	NA	NA	NA	1
AACAGGCGGCAGGGCTGTTCGGCCT	20199	155	B73gain	RGRR000	No	45S rDNA	6	16.77	109.008	57.9	13496476	NA	NA	NA	NA	NA	NA	NA	NA	NA	NA	NA	NA	NA	NA	NA	1
AACAGGTATCGAGGTGCATAAAAGC	2351	18022	Mo17gain	CMCM002	No	Centromeric satellite repeats	7	47.929	311.541	28.9	40389813	NA	NA	NA	NA	NA	NA	NA	NA	NA	NA	NA	NA	NA	NA	NA	1
AACATAAAGTCTATGTCTTTGGTGA	71576	34407	B73gain	RGRR000	No	45S rDNA	6	16.77	109.008	43.2	13496476	NA	NA	NA	NA	NA	NA	NA	NA	NA	NA	NA	NA	NA	NA	NA	1
AACATAATGTGTATGTCTTTGGTGA	22966	12	B73gain	RGRR000	No	45S rDNA	6	16.88	109.722	52.6	13596476	NA	NA	NA	NA	NA	NA	NA	NA	NA	NA	NA	NA	NA	NA	NA	1
AACATACACATTAGCTTCGGTGTCT	18	101822	Mo17gain	RGRR000	No	45S rDNA	6	16.88	109.722	61.2	13596476	NA	NA	NA	NA	NA	NA	NA	NA	NA	NA	NA	NA	NA	NA	NA	1
AACATACAGTGTATGTCTTTGGTGA	25235	331	B73gain	RGRR000	No	45S rDNA	6	16.77	109.008	56.7	13496476	NA	NA	NA	NA	NA	NA	NA	NA	NA	NA	NA	NA	NA	NA	NA	1
AACATACGTGGGGTGAGGTGTATGA	17079	8041	B73gain	OTKN000	No	knob	7	83.676	543.892	5.9	146271147	NA	NA	NA	NA	NA	NA	NA	NA	NA	NA	NA	NA	NA	NA	NA	1
AACATAGGTGGGGTGAGGTGTATGA	14396	5926	B73gain	OTKN000	No	knob	7	83.676	543.892	6	146271147	NA	NA	NA	NA	NA	NA	NA	NA	NA	NA	NA	NA	NA	NA	NA	1
AACATATATGGGGTGAGGTGTATGA	18190	8486	B73gain	OTKN000	No	knob	7	84.06	546.392	12.4	147236989	NA	NA	NA	NA	NA	NA	NA	NA	NA	NA	NA	NA	NA	NA	NA	1
AACATATGAGGGGTGAGATTTATGA	35826	13815	B73gain	NA	NA	NA	NA	NA	NA	NA	NA	NA	NA	NA	NA	NA	NA	NA	NA	NA	NA	NA	NA	NA	NA	NA	NA
AACATATGGGGGGTGAGGTGGACGA	17636	7333	B73gain	NA	NA	NA	NA	NA	NA	NA	NA	NA	NA	NA	NA	NA	NA	NA	NA	NA	NA	NA	NA	NA	NA	NA	NA
AACATATGGGGGGTGAGGTGTATGA	16330	6729	B73gain	OTKN000	No	knob	1	242.347	1575.255	4	293576942	NA	NA	NA	NA	NA	NA	NA	NA	NA	NA	NA	NA	NA	NA	NA	1
AACATATGTAGGGTGAGGTGTATGA	16440	6914	B73gain	OTKN000	No	knob	7	83.786	544.606	8.9	146411148	NA	NA	NA	NA	NA	NA	NA	NA	NA	NA	NA	NA	NA	NA	NA	1
AACATATGTGAGGTGAGGTGTACGA	21154	10038	B73gain	OTKN000	No	knob	7	83.676	543.892	10.8	146271147	NA	NA	NA	NA	NA	NA	NA	NA	NA	NA	NA	NA	NA	NA	NA	1
AACATATGTGAGGTGAGGTGTATGA	25714	11212	B73gain	OTKN000	No	knob	7	83.676	543.892	8	146271147	1	243.51	1582.812	4.3	293676942	NA	NA	NA	NA	NA	NA	NA	NA	NA	NA	2
AACATATGTGGAGTGAGGTGTATGA	28644	13588	B73gain	OTKN000	No	knob	7	83.676	543.892	6.1	146271147	1	242.182	1574.183	4.9	293451942	NA	NA	NA	NA	NA	NA	NA	NA	NA	NA	2
AACATATGTGGGGCGAGGTTTATGA	60869	24135	B73gain	OTKN000	No	knob	7	83.895	545.32	13	147011989	1	243.51	1582.812	4.9	293676942	NA	NA	NA	NA	NA	NA	NA	NA	NA	NA	2
AACATATGTGGGGTAAGGTGTATGA	16587	7774	B73gain	OTKN000	No	knob	7	84.06	546.392	6.3	147236989	NA	NA	NA	NA	NA	NA	NA	NA	NA	NA	NA	NA	NA	NA	NA	1
AACATATGTGGGGTGAAGTGTACGA	116527	50735	B73gain	OTKN000	No	knob	7	84.06	546.392	11.6	147236989	5	122.204	794.324	5.5	194777919	NA	NA	NA	NA	NA	NA	NA	NA	NA	NA	2
AACATATGTGGGGTGAAGTGTATGA	19715	8714	B73gain	OTKN000	No	knob	7	83.676	543.892	10.6	146271147	NA	NA	NA	NA	NA	NA	NA	NA	NA	NA	NA	NA	NA	NA	NA	1
AACATATGTGGGGTGAGATGTATGA	13675	6387	B73gain	OTKN000	No	knob	7	83.786	544.606	11.5	146411148	NA	NA	NA	NA	NA	NA	NA	NA	NA	NA	NA	NA	NA	NA	NA	1
AACATATGTGGGGTGAGATTTATGA	156680	65231	B73gain	OTKN000	No	knob	7	83.84	544.963	11.4	146661989	1	242.347	1575.255	4.5	293576942	NA	NA	NA	NA	NA	NA	NA	NA	NA	NA	2
AACATATGTGGGGTGAGGGGTATGA	17501	7083	B73gain	OTKN000	No	knob	7	84.995	552.466	4.9	150246688	NA	NA	NA	NA	NA	NA	NA	NA	NA	NA	NA	NA	NA	NA	NA	1
AACATATGTGGGGTGAGGTCTATGA	43744	21236	B73gain	OTKN000	No	knob	7	83.676	543.892	11	146271147	1	243.51	1582.812	4.5	293676942	NA	NA	NA	NA	NA	NA	NA	NA	NA	NA	2
AACATATGTGGGGTGAGGTGTAAGA	15907	7113	B73gain	OTKN000	No	knob	7	83.676	543.892	10.3	146271147	NA	NA	NA	NA	NA	NA	NA	NA	NA	NA	NA	NA	NA	NA	NA	1
AACATATGTGGGGTGAGGTGTACGA	1524644	659835	B73gain	OTKN000	No	knob	7	83.84	544.963	14	146661989	NA	NA	NA	NA	NA	NA	NA	NA	NA	NA	NA	NA	NA	NA	NA	1
AACATATGTGGGGTGAGGTGTAGGA	17679	8300	B73gain	OTKN000	No	knob	7	84.06	546.392	6.5	147236989	NA	NA	NA	NA	NA	NA	NA	NA	NA	NA	NA	NA	NA	NA	NA	1
AACATATGTGGGGTGAGGTGTATAA	17264	7893	B73gain	OTKN000	No	knob	7	84.06	546.392	13.1	147236989	NA	NA	NA	NA	NA	NA	NA	NA	NA	NA	NA	NA	NA	NA	NA	1
AACATATGTGGGGTGAGGTGTATGA	6231469	2684509	B73gain	OTKN000	No	knob	7	83.786	544.606	12.3	146411148	1	242.347	1575.255	4	293576942	NA	NA	NA	NA	NA	NA	NA	NA	NA	NA	2
AACATATGTGGGGTGAGGTGTATGG	25881	11643	B73gain	OTKN000	No	knob	7	84.06	546.392	8.6	147236989	NA	NA	NA	NA	NA	NA	NA	NA	NA	NA	NA	NA	NA	NA	NA	1
AACATATGTGGGGTGAGGTGTATTA	19833	8142	B73gain	OTKN000	No	knob	7	84.06	546.392	12.9	147236989	NA	NA	NA	NA	NA	NA	NA	NA	NA	NA	NA	NA	NA	NA	NA	1
AACATATGTGGGGTGAGGTGTTTGA	15033	6722	B73gain	OTKN000	No	knob	7	84.06	546.392	9.1	147236989	NA	NA	NA	NA	NA	NA	NA	NA	NA	NA	NA	NA	NA	NA	NA	1
AACATATGTGGGGTGAGGTTTACGA	52332	24500	B73gain	OTKN000	No	knob	5	122.204	794.324	7.8	194777919	7	84.06	546.392	7.3	147236989	NA	NA	NA	NA	NA	NA	NA	NA	NA	NA	2
AACATATGTGGGGTGAGGTTTATGA	1232654	538059	B73gain	OTKN000	No	knob	7	83.84	544.963	11.8	146661989	1	242.347	1575.255	4.1	293576942	NA	NA	NA	NA	NA	NA	NA	NA	NA	NA	2
AACATATGTGGGGTGAGGTTTTGAC	67128	32972	B73gain	OTKN000	No	knob	7	83.895	545.32	10.9	147011989	NA	NA	NA	NA	NA	NA	NA	NA	NA	NA	NA	NA	NA	NA	NA	1
AACATATGTGGGGTGAGTTGTATGA	23321	9902	B73gain	OTKN000	No	knob	7	83.786	544.606	9.3	146411148	1	242.347	1575.255	4	293576942	NA	NA	NA	NA	NA	NA	NA	NA	NA	NA	2
AACATATGTGGGGTGATGTGTATGA	15229	6080	B73gain	OTKN000	No	knob	1	242.182	1574.183	5	293451942	7	83.676	543.892	4.7	146271147	NA	NA	NA	NA	NA	NA	NA	NA	NA	NA	2
AACATATGTGGGGTGTGGTGTATGA	18408	8704	B73gain	OTKN000	No	knob	7	83.676	543.892	7.9	146271147	NA	NA	NA	NA	NA	NA	NA	NA	NA	NA	NA	NA	NA	NA	NA	1
AACATATGTGGGGTTAGGTGTATGA	21525	9912	B73gain	OTKN000	No	knob	7	84.06	546.392	8.2	147236989	1	243.51	1582.812	4.1	293676942	NA	NA	NA	NA	NA	NA	NA	NA	NA	NA	2
AACATATGTGGGTGAGGTGTACGAG	24417	11561	B73gain	OTKN000	No	knob	5	121.041	786.767	11.4	194652919	7	84.445	548.894	9.2	147961989	NA	NA	NA	NA	NA	NA	NA	NA	NA	NA	2
AACATATGTGGGTGAGGTGTATGAG	42624	19208	B73gain	OTKN000	No	knob	7	83.786	544.606	11.9	146411148	NA	NA	NA	NA	NA	NA	NA	NA	NA	NA	NA	NA	NA	NA	NA	1
AACATATGTGGGTGTCGAAAATAGC	17506	8198	B73gain	NA	NA	NA	NA	NA	NA	NA	NA	NA	NA	NA	NA	NA	NA	NA	NA	NA	NA	NA	NA	NA	NA	NA	NA
AACATATGTGGGTTGAGGTGTATGA	17823	8097	B73gain	OTKN000	No	knob	7	84.06	546.392	8.9	147236989	NA	NA	NA	NA	NA	NA	NA	NA	NA	NA	NA	NA	NA	NA	NA	1
AACATATGTGTAGTGAGGTGTACGA	60942	25555	B73gain	OTKN000	No	knob	7	83.84	544.963	13.7	146661989	NA	NA	NA	NA	NA	NA	NA	NA	NA	NA	NA	NA	NA	NA	NA	1
AACATATGTGTAGTGAGGTGTATGA	584117	243527	B73gain	OTKN000	No	knob	7	83.84	544.963	12.8	146661989	NA	NA	NA	NA	NA	NA	NA	NA	NA	NA	NA	NA	NA	NA	NA	1
AACATATGTGTGGTGAGGTGTATGA	25768	10981	B73gain	OTKN000	No	knob	7	83.676	543.892	7.7	146271147	1	241.466	1569.527	4.3	293301942	NA	NA	NA	NA	NA	NA	NA	NA	NA	NA	2
AACATATGTTGGGTGAGGTGTATGA	16501	6635	B73gain	OTKN000	No	knob	7	83.676	543.892	7.1	146271147	NA	NA	NA	NA	NA	NA	NA	NA	NA	NA	NA	NA	NA	NA	NA	1
AACATATGTTTCCTTGCCATAGATC	23483	10287	B73gain	OTKN000	No	knob	7	83.676	543.892	6.7	146271147	NA	NA	NA	NA	NA	NA	NA	NA	NA	NA	NA	NA	NA	NA	NA	1
AACATGAGTTTAGGACCTAAAGTAG	21416	4112	B73gain	CMCM002	No	Centromeric satellite repeats	6	21.991	142.943	50.6	62784200	NA	NA	NA	NA	NA	NA	NA	NA	NA	NA	NA	NA	NA	NA	NA	1
AACATGAGTTTTGGAACTAAAGTAG	5928	37014	Mo17gain	CMCM002	No	Centromeric satellite repeats	2	94.012	611.075	50.5	65430403	8	NA	635.731	7.4	NA	NA	NA	NA	NA	NA	NA	NA	NA	NA	NA	2
AACATGAGTTTTGGACCTAAATTAG	34691	9459	B73gain	CMCM002	No	Centromeric satellite repeats	6	21.991	142.943	51.7	62784200	9	84.449	548.916	4	132903243	NA	NA	NA	NA	NA	NA	NA	NA	NA	NA	2
AACATGCCCAATCCACTAATTTAGG	30698	9951	B73gain	CMCM002	No	Centromeric satellite repeats	6	21.991	142.943	52.4	62784200	NA	NA	NA	NA	NA	NA	NA	NA	NA	NA	NA	NA	NA	NA	NA	1
AACATGCCCAATCCACTACTTTAGT	4080	36585	Mo17gain	CMCM002	No	Centromeric satellite repeats	2	94.012	611.075	49.7	65430403	8	NA	635.731	7.4	NA	NA	NA	NA	NA	NA	NA	NA	NA	NA	NA	2
AACATGCCCAATCCTCTACTTTAGG	5415	14594	Mo17gain	CMCM002	No	Centromeric satellite repeats	9	64.481	419.125	41.5	46057096	NA	NA	NA	NA	NA	NA	NA	NA	NA	NA	NA	NA	NA	NA	NA	1
AACATGCCCACTCCACTACTTTAGG	51985	6800	B73gain	CMCM002	No	Centromeric satellite repeats	6	21.991	142.943	52.7	62784200	NA	NA	NA	NA	NA	NA	NA	NA	NA	NA	NA	NA	NA	NA	NA	1
AACATGTGCTATAGCTCACTTGTGG	15583	7284	B73gain	NA	NA	NA	NA	NA	NA	NA	NA	NA	NA	NA	NA	NA	NA	NA	NA	NA	NA	NA	NA	NA	NA	NA	NA
AACATGTGTCACGGGAGGCCCTAAA	16150	7965	B73gain	TRTM000	No	Telomere	5	0.11	0.714	46.3	200000	1	0	0	4.6	747871	NA	NA	NA	NA	NA	NA	NA	NA	NA	NA	2
AACATTCAGATTTTTGACCAAGAAA	14671	6297	B73gain	OTKN000	No	knob	5	121.041	786.767	11.1	194652919	7	84.445	548.894	4	147961989	NA	NA	NA	NA	NA	NA	NA	NA	NA	NA	2
AACATTCTTGGATTTCTGGTGGAGA	23166	10931	B73gain	OTKN000	No	knob	7	84.06	546.392	12.6	147236989	NA	NA	NA	NA	NA	NA	NA	NA	NA	NA	NA	NA	NA	NA	NA	1
AACATTTGTGGGGTGAGGTGTATGA	47480	20390	B73gain	OTKN000	No	knob	7	83.895	545.32	11.7	147011989	NA	NA	NA	NA	NA	NA	NA	NA	NA	NA	NA	NA	NA	NA	NA	1
AACCAAAAAAAAAGGAATGCAACAC	17983	43443	Mo17gain	RGRR005	No	5S rDNA	2	172.861	1123.595	44.7	222544299	NA	NA	NA	NA	NA	NA	NA	NA	NA	NA	NA	NA	NA	NA	NA	1
AACCAAGAAATGGCTTCCACCAGAA	58539	23918	B73gain	OTKN000	No	knob	7	83.84	544.963	12.1	146661989	NA	NA	NA	NA	NA	NA	NA	NA	NA	NA	NA	NA	NA	NA	NA	1
AACCAAGAAATGGTCTCCACCAAAA	20145	9416	B73gain	OTKN000	No	knob	7	83.676	543.892	9.3	146271147	1	242.182	1574.183	4	293451942	NA	NA	NA	NA	NA	NA	NA	NA	NA	NA	2
AACCAAGAAATGGTCTCCACCAGAA	785068	338975	B73gain	OTKN000	No	knob	7	83.786	544.606	11.5	146411148	1	242.347	1575.255	4.1	293576942	NA	NA	NA	NA	NA	NA	NA	NA	NA	NA	2
AACCAAGAAATGGTCTCCACTAGAA	36598	18116	B73gain	OTKN000	No	knob	7	83.84	544.963	12.5	146661989	NA	NA	NA	NA	NA	NA	NA	NA	NA	NA	NA	NA	NA	NA	NA	1
AACCAAGAAATGGTTTCCACCAGAA	773425	329504	B73gain	OTKN000	No	knob	7	83.786	544.606	11.4	146411148	1	243.51	1582.812	4.3	293676942	NA	NA	NA	NA	NA	NA	NA	NA	NA	NA	2
AACCAAGAAATGGTTTCCACTAGAA	33843	13240	B73gain	OTKN000	No	knob	7	83.895	545.32	12.9	147011989	1	243.51	1582.812	4.1	293676942	NA	NA	NA	NA	NA	NA	NA	NA	NA	NA	2
AACCAATTCTTCGTTTTTCGCAACG	14989	30327	Mo17gain	CMCM002	No	Centromeric satellite repeats	9	61.096	397.122	27.3	27388388	NA	NA	NA	NA	NA	NA	NA	NA	NA	NA	NA	NA	NA	NA	NA	1
AACCACACCAAACATGAGTTTTGGA	11324	33109	Mo17gain	CMCM002	No	Centromeric satellite repeats	8	59.582	387.286	40.9	66915792	NA	NA	NA	NA	NA	NA	NA	NA	NA	NA	NA	NA	NA	NA	NA	1
AACCACCATTTTTGTCGAAAATAGC	16971	6317	B73gain	OTKN000	No	knob	7	84.06	546.392	9.2	147236989	NA	NA	NA	NA	NA	NA	NA	NA	NA	NA	NA	NA	NA	NA	NA	1
AACCACCCCAAACATGAGTTTTGGA	409623	841300	Mo17gain	CMCM002	No	Centromeric satellite repeats	8	60.519	393.374	18.1	70542157	9	64.481	419.125	6.2	64109887	NA	NA	NA	NA	NA	NA	NA	NA	NA	NA	2
AACCACCCCAAACATGTGTTTTGGA	8324	18168	Mo17gain	CMCM002	No	Centromeric satellite repeats	4	77.696	505.022	17.3	83201312	NA	NA	NA	NA	NA	NA	NA	NA	NA	NA	NA	NA	NA	NA	NA	1
AACCACCTCAAACATGAGTTTTGGA	12943	35555	Mo17gain	CMCM002	No	Centromeric satellite repeats	7	47.929	311.541	22.7	40389813	NA	NA	NA	NA	NA	NA	NA	NA	NA	NA	NA	NA	NA	NA	NA	1
AACCACTCGTTTTCAGCCCGGACGC	9	95973	Mo17gain	RGRR000	Mo17uniq	45S rDNA	6	16.88	109.722	57.2	13596476	NA	NA	NA	NA	NA	NA	NA	NA	NA	NA	NA	NA	NA	NA	NA	1
AACCAGAAATCCAAGAATGTGATCT	22023	10389	B73gain	OTKN000	No	knob	7	83.07	539.955	6.5	146136148	NA	NA	NA	NA	NA	NA	NA	NA	NA	NA	NA	NA	NA	NA	NA	1
AACCAGAGGCTCATACACCTCACCC	38373	17359	B73gain	OTKN000	No	knob	7	83.786	544.606	11.6	146411148	1	242.347	1575.255	4.1	293576942	NA	NA	NA	NA	NA	NA	NA	NA	NA	NA	2
AACCAGAGGCTCATACACCTCACTA	35010	13162	B73gain	OTKN000	No	knob	7	84.445	548.894	12.3	147961989	5	122.204	794.324	6.2	194777919	NA	NA	NA	NA	NA	NA	NA	NA	NA	NA	2
AACCAGAGGCTCGTACACCTCACCC	86339	38871	B73gain	OTKN000	No	knob	7	83.786	544.606	15.1	146411148	NA	NA	NA	NA	NA	NA	NA	NA	NA	NA	NA	NA	NA	NA	NA	1
AACCAGGGCATTTTCCCAGGACCCC	4766	128519	Mo17gain	RGRR000	No	45S rDNA	6	16.88	109.722	59.9	13596476	NA	NA	NA	NA	NA	NA	NA	NA	NA	NA	NA	NA	NA	NA	NA	1
AACCAGGGCATTTTCCCAGTACCCC	122118	35828	B73gain	RGRR000	No	45S rDNA	6	16.77	109.008	47.6	13496476	NA	NA	NA	NA	NA	NA	NA	NA	NA	NA	NA	NA	NA	NA	NA	1
AACCATGAACGACCATTTTCAATAA	21023	10314	B73gain	OTKN000	No	knob	7	83.786	544.606	10	146411148	NA	NA	NA	NA	NA	NA	NA	NA	NA	NA	NA	NA	NA	NA	NA	1
AACCATTTCGTCGTTTTTCGCAACG	1870	18326	Mo17gain	CMCM002	No	Centromeric satellite repeats	7	47.929	311.541	30	40389813	NA	NA	NA	NA	NA	NA	NA	NA	NA	NA	NA	NA	NA	NA	NA	1
AACCATTTCTTGGTCAAAAATCCGT	64080	29822	B73gain	OTKN000	No	knob	7	83.84	544.963	12.5	146661989	NA	NA	NA	NA	NA	NA	NA	NA	NA	NA	NA	NA	NA	NA	NA	1
AACCATTTCTTGGTCTAAAATCCGT	26973	12386	B73gain	OTKN000	No	knob	7	83.676	543.892	8.6	146271147	1	243.51	1582.812	5	293676942	NA	NA	NA	NA	NA	NA	NA	NA	NA	NA	2
AACCATTTCTTGGTTAAAAACGCGT	25409	10004	B73gain	OTKN000	No	knob	7	83.786	544.606	11.4	146411148	1	243.51	1582.812	4.4	293676942	NA	NA	NA	NA	NA	NA	NA	NA	NA	NA	2
AACCATTTCTTGGTTAAAAACTCGT	708271	294202	B73gain	OTKN000	No	knob	7	83.786	544.606	11.2	146411148	1	243.51	1582.812	4.2	293676942	NA	NA	NA	NA	NA	NA	NA	NA	NA	NA	2
AACCATTTTCAATAATACCGAAGGC	45821	21919	B73gain	OTKN000	No	knob	7	83.895	545.32	8.6	147011989	5	122.204	794.324	5.7	194777919	NA	NA	NA	NA	NA	NA	NA	NA	NA	NA	2
AACCCAAACATGAGTTTTGGACCTA	83301	26580	B73gain	CMCM002	No	Centromeric satellite repeats	6	21.991	142.943	52.7	62784200	NA	NA	NA	NA	NA	NA	NA	NA	NA	NA	NA	NA	NA	NA	NA	1
AACCCAAGAATGTGATCTATGGCAA	17786	7742	B73gain	OTKN000	No	knob	7	84.445	548.894	7.6	147961989	5	122.204	794.324	4.1	194777919	NA	NA	NA	NA	NA	NA	NA	NA	NA	NA	2
AACCCAAGGCATACGTAGCAGCTTC	2340	109133	Mo17gain	RGRR000	No	45S rDNA	6	16.77	109.008	54.7	13496476	NA	NA	NA	NA	NA	NA	NA	NA	NA	NA	NA	NA	NA	NA	NA	1
AACCCAAGGGATACGTAGCAGCTTC	65037	29585	B73gain	RGRR000	No	45S rDNA	6	16.716	108.651	48.7	13371476	NA	NA	NA	NA	NA	NA	NA	NA	NA	NA	NA	NA	NA	NA	NA	1
AACCCACATATGTTTCCTTGCCATA	29148	13470	B73gain	OTKN000	No	knob	7	83.895	545.32	8.2	147011989	NA	NA	NA	NA	NA	NA	NA	NA	NA	NA	NA	NA	NA	NA	NA	1
AACCCACATTGTTGTCGAAAATAGC	29774	11350	B73gain	OTKN000	No	knob	7	83.84	544.963	11.6	146661989	NA	NA	NA	NA	NA	NA	NA	NA	NA	NA	NA	NA	NA	NA	NA	1
AACCCACGGCGGTCTTCGGCCACGC	21810	87438	Mo17gain	RGRR000	No	45S rDNA	6	16.551	107.579	42.1	13221476	NA	NA	NA	NA	NA	NA	NA	NA	NA	NA	NA	NA	NA	NA	NA	1
AACCCACGGCGGTCTTCGGCCTCTT	18462	7329	B73gain	RGRR000	No	45S rDNA	6	16.77	109.008	42.9	13496476	NA	NA	NA	NA	NA	NA	NA	NA	NA	NA	NA	NA	NA	NA	NA	1
AACCCACGGGAGAGGGGCACCGGTC	39788	105992	Mo17gain	RGRR000	No	45S rDNA	6	16.88	109.722	33	13596476	NA	NA	NA	NA	NA	NA	NA	NA	NA	NA	NA	NA	NA	NA	NA	1
AACCCCAATTTTTGTCGAAAATAGC	23523	9652	B73gain	OTKN000	No	knob	7	83.895	545.32	11	147011989	NA	NA	NA	NA	NA	NA	NA	NA	NA	NA	NA	NA	NA	NA	NA	1
AACCCCACATATGTTTCCTTGCCAT	29424	14543	B73gain	OTKN000	No	knob	7	84.06	546.392	7.2	147236989	1	242.347	1575.255	4	293576942	NA	NA	NA	NA	NA	NA	NA	NA	NA	NA	2
AACCCCATTTTTGTCGAAAATAGCC	62584	27524	B73gain	OTKN000	No	knob	7	83.895	545.32	14.2	147011989	5	122.204	794.324	6.8	194777919	NA	NA	NA	NA	NA	NA	NA	NA	NA	NA	2
AACCCCCAATTTTTATGAAAATAGC	25309	11977	B73gain	OTKN000	No	knob	7	83.676	543.892	9.3	146271147	NA	NA	NA	NA	NA	NA	NA	NA	NA	NA	NA	NA	NA	NA	NA	1
AACCCCCATTTGTGTCGAAAATAGC	22681	9105	B73gain	OTKN000	No	knob	7	84.06	546.392	10.6	147236989	5	121.041	786.767	4.9	194652919	NA	NA	NA	NA	NA	NA	NA	NA	NA	NA	2
AACCCCCATTTTAGTCGAAAATAGC	54946	22210	B73gain	OTKN000	No	knob	5	121.041	786.767	10.1	194652919	7	84.5	549.251	9.3	148636989	NA	NA	NA	NA	NA	NA	NA	NA	NA	NA	2
AACCCCCATTTTGCCAAAAATAGCC	71794	29244	B73gain	OTKN000	No	knob	7	83.895	545.32	12.8	147011989	NA	NA	NA	NA	NA	NA	NA	NA	NA	NA	NA	NA	NA	NA	NA	1
AACCCCCATTTTGCCGAAAATAACC	16383	6462	B73gain	OTKN000	No	knob	7	83.895	545.32	9.3	147011989	NA	NA	NA	NA	NA	NA	NA	NA	NA	NA	NA	NA	NA	NA	NA	1
AACCCCCATTTTGCCGAAAATAGCC	1738107	719412	B73gain	OTKN000	No	knob	7	83.84	544.963	11.8	146661989	NA	NA	NA	NA	NA	NA	NA	NA	NA	NA	NA	NA	NA	NA	NA	1
AACCCCCATTTTGCTGAAAATAGCC	27732	11709	B73gain	OTKN000	No	knob	7	83.895	545.32	11.8	147011989	NA	NA	NA	NA	NA	NA	NA	NA	NA	NA	NA	NA	NA	NA	NA	1
AACCCCCATTTTGTCGAAAATAGCC	156714	68268	B73gain	OTKN000	No	knob	7	83.895	545.32	12.8	147011989	NA	NA	NA	NA	NA	NA	NA	NA	NA	NA	NA	NA	NA	NA	NA	1
AACCCCCATTTTTATCGAAAATAGC	36783	17552	B73gain	OTKN000	No	knob	7	83.895	545.32	11.8	147011989	5	122.204	794.324	5	194777919	NA	NA	NA	NA	NA	NA	NA	NA	NA	NA	2
AACCCCCATTTTTATGAAAATAGCC	83128	37752	B73gain	OTKN000	No	knob	7	83.676	543.892	10.4	146271147	1	242.347	1575.255	4.1	293576942	NA	NA	NA	NA	NA	NA	NA	NA	NA	NA	2
AACCCCCATTTTTCTCGAAAATAGC	14620	6424	B73gain	OTKN000	No	knob	7	84.06	546.392	9.8	147236989	NA	NA	NA	NA	NA	NA	NA	NA	NA	NA	NA	NA	NA	NA	NA	1
AACCCCCATTTTTGATGAAAATAGC	69465	30153	B73gain	OTKN000	No	knob	7	84.445	548.894	9.6	147961989	5	121.041	786.767	8.6	194652919	NA	NA	NA	NA	NA	NA	NA	NA	NA	NA	2
AACCCCCATTTTTGCCGAAAATAGC	39859	17909	B73gain	OTKN000	No	knob	7	83.895	545.32	11.2	147011989	NA	NA	NA	NA	NA	NA	NA	NA	NA	NA	NA	NA	NA	NA	NA	1
AACCCCCATTTTTGTAGAAAATAGC	14418	6034	B73gain	OTKN000	No	knob	7	84.06	546.392	6.4	147236989	NA	NA	NA	NA	NA	NA	NA	NA	NA	NA	NA	NA	NA	NA	NA	1
AACCCCCATTTTTGTCAAAAATAGC	175821	79215	B73gain	OTKN000	No	knob	7	83.84	544.963	13.1	146661989	NA	NA	NA	NA	NA	NA	NA	NA	NA	NA	NA	NA	NA	NA	NA	1
AACCCCCATTTTTGTCAAAAATTGC	20366	9487	B73gain	OTKN000	No	knob	7	83.895	545.32	12.2	147011989	NA	NA	NA	NA	NA	NA	NA	NA	NA	NA	NA	NA	NA	NA	NA	1
AACCCCCATTTTTGTCGAAAACAGC	16099	6183	B73gain	OTKN000	No	knob	7	84.445	548.894	9.9	147961989	NA	NA	NA	NA	NA	NA	NA	NA	NA	NA	NA	NA	NA	NA	NA	1
AACCCCCATTTTTGTCGAAAATAAC	23193	11212	B73gain	OTKN000	No	knob	7	84.06	546.392	9	147236989	NA	NA	NA	NA	NA	NA	NA	NA	NA	NA	NA	NA	NA	NA	NA	1
AACCCCCATTTTTGTCGAAAATAGA	20424	9868	B73gain	OTKN000	No	knob	7	84.06	546.392	11.2	147236989	NA	NA	NA	NA	NA	NA	NA	NA	NA	NA	NA	NA	NA	NA	NA	1
AACCCCCATTTTTGTCGAAAATAGC	4244785	1808022	B73gain	OTKN000	No	knob	7	83.84	544.963	12.5	146661989	NA	NA	NA	NA	NA	NA	NA	NA	NA	NA	NA	NA	NA	NA	NA	1
AACCCCCATTTTTGTCGAAAATATC	17079	7979	B73gain	OTKN000	No	knob	7	84.06	546.392	8.7	147236989	NA	NA	NA	NA	NA	NA	NA	NA	NA	NA	NA	NA	NA	NA	NA	1
AACCCCCATTTTTGTCGAAAATGGC	35629	14213	B73gain	OTKN000	No	knob	7	83.84	544.963	10	146661989	NA	NA	NA	NA	NA	NA	NA	NA	NA	NA	NA	NA	NA	NA	NA	1
AACCCCCATTTTTGTCGAAAATTGC	23006	8821	B73gain	OTKN000	No	knob	7	83.895	545.32	9.5	147011989	5	122.204	794.324	5.3	194777919	NA	NA	NA	NA	NA	NA	NA	NA	NA	NA	2
AACCCCCATTTTTGTGGAAAATAGC	18540	7270	B73gain	OTKN000	No	knob	7	84.5	549.251	11.3	148636989	5	122.204	794.324	4.4	194777919	NA	NA	NA	NA	NA	NA	NA	NA	NA	NA	2
AACCCCCATTTTTGTTGAAAATAGC	67447	31078	B73gain	OTKN000	No	knob	7	83.895	545.32	13.7	147011989	NA	NA	NA	NA	NA	NA	NA	NA	NA	NA	NA	NA	NA	NA	NA	1
AACCCCCATTTTTTATGAAAATAGC	1393637	596999	B73gain	OTKN000	No	knob	7	83.84	544.963	11.7	146661989	NA	NA	NA	NA	NA	NA	NA	NA	NA	NA	NA	NA	NA	NA	NA	1
AACCCCCATTTTTTCGAAAATAGCC	38679	18206	B73gain	OTKN000	No	knob	7	83.895	545.32	14.3	147011989	NA	NA	NA	NA	NA	NA	NA	NA	NA	NA	NA	NA	NA	NA	NA	1
AACCCCCATTTTTTGTCGAAAATAG	37374	17860	B73gain	OTKN000	No	knob	7	83.786	544.606	11.4	146411148	NA	NA	NA	NA	NA	NA	NA	NA	NA	NA	NA	NA	NA	NA	NA	1
AACCCCCATTTTTTTATGAAAATAG	150426	63840	B73gain	NA	NA	NA	NA	NA	NA	NA	NA	NA	NA	NA	NA	NA	NA	NA	NA	NA	NA	NA	NA	NA	NA	NA	NA
AACCCCCATTTTTTTCGAAAATAGC	53376	24863	B73gain	NA	NA	NA	NA	NA	NA	NA	NA	NA	NA	NA	NA	NA	NA	NA	NA	NA	NA	NA	NA	NA	NA	NA	NA
AACCCCTAAACCCTAAACCCTAAAC	2123	26993	Mo17gain	CMCMOOT	No	Unclassified Centromere Sequences	3	66.403	431.621	16.2	60602081	4	66.917	434.96	5	35183514	1	170.3	1106.952	4.5	235659518	NA	NA	NA	NA	NA	3
AACCCCTCATTTTCGGCCCAGACGC	82925	28693	B73gain	RGRR000	No	45S rDNA	6	16.77	109.008	54.6	13496476	NA	NA	NA	NA	NA	NA	NA	NA	NA	NA	NA	NA	NA	NA	NA	1
AACCCCTCGTTTCCAGCCCAGACGC	21861	164	B73gain	RGRR000	No	45S rDNA	6	16.77	109.008	56.8	13496476	NA	NA	NA	NA	NA	NA	NA	NA	NA	NA	NA	NA	NA	NA	NA	1
AACCCCTCGTTTTCACCCAAAACGC	23004	396	B73gain	RGRR000	No	45S rDNA	6	16.77	109.008	57.6	13496476	NA	NA	NA	NA	NA	NA	NA	NA	NA	NA	NA	NA	NA	NA	NA	1
AACCCCTCGTTTTCACCCGAAACGC	76675	37578	B73gain	RGRR000	No	45S rDNA	6	16.551	107.579	52.2	13221476	NA	NA	NA	NA	NA	NA	NA	NA	NA	NA	NA	NA	NA	NA	NA	1
AACCCCTCGTTTTCAGCCAAAACGC	735	88494	Mo17gain	RGRR000	No	45S rDNA	6	16.88	109.722	61.5	13596476	NA	NA	NA	NA	NA	NA	NA	NA	NA	NA	NA	NA	NA	NA	NA	1
AACCCCTCGTTTTCAGCCAATACGC	24679	11369	B73gain	RGRR000	No	45S rDNA	6	16.77	109.008	50.1	13496476	NA	NA	NA	NA	NA	NA	NA	NA	NA	NA	NA	NA	NA	NA	NA	1
AACCCCTCGTTTTCAGCCCAAACGC	32695	133283	Mo17gain	RGRR000	No	45S rDNA	6	16.88	109.722	53.1	13596476	NA	NA	NA	NA	NA	NA	NA	NA	NA	NA	NA	NA	NA	NA	NA	1
AACCCCTCGTTTTCAGCCCATACGC	9910	204208	Mo17gain	RGRR000	No	45S rDNA	6	16.88	109.722	60.5	13596476	NA	NA	NA	NA	NA	NA	NA	NA	NA	NA	NA	NA	NA	NA	NA	1
AACCCCTCGTTTTCGCCCGAAACGC	83	88558	Mo17gain	RGRR000	No	45S rDNA	6	16.88	109.722	60.5	13596476	NA	NA	NA	NA	NA	NA	NA	NA	NA	NA	NA	NA	NA	NA	NA	1
AACCCCTCGTTTTCGGCCCAAACGC	46304	116638	Mo17gain	RGRR000	No	45S rDNA	6	17.376	112.941	53.4	13721476	NA	NA	NA	NA	NA	NA	NA	NA	NA	NA	NA	NA	NA	NA	NA	1
AACCCCTCGTTTTCGGCCCAGACGC	65314	14400	B73gain	RGRR000	No	45S rDNA	6	16.77	109.008	57.7	13496476	NA	NA	NA	NA	NA	NA	NA	NA	NA	NA	NA	NA	NA	NA	NA	1
AACCCCTCGTTTTCGGCCCTAACGC	59989	27768	B73gain	RGRR000	No	45S rDNA	6	16.716	108.651	52.9	13371476	NA	NA	NA	NA	NA	NA	NA	NA	NA	NA	NA	NA	NA	NA	NA	1
AACCCCTTGTTTTCAGCCCAGGCGC	85802	27440	B73gain	RGRR000	No	45S rDNA	6	16.77	109.008	52.3	13496476	NA	NA	NA	NA	NA	NA	NA	NA	NA	NA	NA	NA	NA	NA	NA	1
AACCCGTACGTGTTAGCCTTCGGTA	14672	5828	B73gain	OTKN000	No	knob	1	244.169	1587.098	5.4	294278217	7	83.07	539.955	4.9	146136148	NA	NA	NA	NA	NA	NA	NA	NA	NA	NA	2
AACCCTAAAACCCTAAACCCTAAAC	4029	29080	Mo17gain	CMCMOOT	No	Unclassified Centromere Sequences	3	66.403	431.621	15.8	60602081	1	170.3	1106.952	5.7	235659518	NA	NA	NA	NA	NA	NA	NA	NA	NA	NA	2
AACCCTAAACCCTAAAACCCTAAAC	4250	28867	Mo17gain	CMCMOOT	No	Unclassified Centromere Sequences	3	66.403	431.621	15.7	60602081	1	170.3	1106.952	5.5	235659518	NA	NA	NA	NA	NA	NA	NA	NA	NA	NA	2
AACCCTAAACCCTAAACCCTAAAAC	5160	43788	Mo17gain	CMCMOOT	No	Unclassified Centromere Sequences	3	66.403	431.621	17.8	60602081	1	170.3	1106.952	5.7	235659518	NA	NA	NA	NA	NA	NA	NA	NA	NA	NA	2
AACCCTAAACCCTAAACCCTAAACC	63419	619404	Mo17gain	CMCMOOT	No	Unclassified Centromere Sequences	3	66.403	431.621	16.5	60602081	1	170.3	1106.952	6.8	235659518	NA	NA	NA	NA	NA	NA	NA	NA	NA	NA	2
AACCCTAATTTTTGTCGAAAATAGC	429350	177645	B73gain	OTKN000	No	knob	7	83.786	544.606	11.4	146411148	NA	NA	NA	NA	NA	NA	NA	NA	NA	NA	NA	NA	NA	NA	NA	1
AACCCTAATTTTTTGTCGAAAATAG	26291	10580	B73gain	OTKN000	No	knob	7	83.895	545.32	9.9	147011989	NA	NA	NA	NA	NA	NA	NA	NA	NA	NA	NA	NA	NA	NA	NA	1
AACCCTACAATGCCCAGTCTCCCTC	24984	860	B73gain	NA	NA	NA	NA	NA	NA	NA	NA	NA	NA	NA	NA	NA	NA	NA	NA	NA	NA	NA	NA	NA	NA	NA	NA
AACCCTATTTTTTGTCGAAAATAGC	28291	11190	B73gain	OTKN000	No	knob	7	84.06	546.392	12.3	147236989	NA	NA	NA	NA	NA	NA	NA	NA	NA	NA	NA	NA	NA	NA	NA	1
AACCGAAGCTGCTACGTATGCCTTG	8	21914	Mo17gain	RGRR000	Mo17uniq	45S rDNA	6	16.88	109.722	57.2	13596476	NA	NA	NA	NA	NA	NA	NA	NA	NA	NA	NA	NA	NA	NA	NA	1
AACCGAGGCTCGGGCACGGAGGCGC	1283	103937	Mo17gain	RGRR000	No	45S rDNA	6	16.88	109.722	56.7	13596476	NA	NA	NA	NA	NA	NA	NA	NA	NA	NA	NA	NA	NA	NA	NA	1
AACCGAGGTTCGGGCACGACCCCGA	55	93387	Mo17gain	RGRR000	No	45S rDNA	6	16.88	109.722	61.7	13596476	NA	NA	NA	NA	NA	NA	NA	NA	NA	NA	NA	NA	NA	NA	NA	1
AACCGAGGTTCGGGCATGGCCCCGG	197434	69959	B73gain	RGRR000	No	45S rDNA	6	16.77	109.008	54.7	13496476	NA	NA	NA	NA	NA	NA	NA	NA	NA	NA	NA	NA	NA	NA	NA	1
AACCGCTGCCCTGGGAACGGAAGGC	26	57260	Mo17gain	RGRR000	No	45S rDNA	6	16.716	108.651	45.4	13371476	NA	NA	NA	NA	NA	NA	NA	NA	NA	NA	NA	NA	NA	NA	NA	1
AACCGTAGGTGTTAGCCTTCGATAT	23642	9663	B73gain	OTKN000	No	knob	7	83.676	543.892	12.8	146271147	NA	NA	NA	NA	NA	NA	NA	NA	NA	NA	NA	NA	NA	NA	NA	1
AACCGTTGTTTTCGGCCCGCGCACA	21109	0	B73gain	RGRR000	B73uniq	45S rDNA	6	16.88	109.722	56.2	13596476	NA	NA	NA	NA	NA	NA	NA	NA	NA	NA	NA	NA	NA	NA	NA	1
AACCGTTGTTTTCGGCCCGCGCGAC	22359	97	B73gain	RGRR000	No	45S rDNA	6	16.77	109.008	57.8	13496476	NA	NA	NA	NA	NA	NA	NA	NA	NA	NA	NA	NA	NA	NA	NA	1
AACCGTTGTTTTCGGCCCGTGCGCC	23165	1142	B73gain	RGRR000	No	45S rDNA	6	16.77	109.008	56.9	13496476	NA	NA	NA	NA	NA	NA	NA	NA	NA	NA	NA	NA	NA	NA	NA	1
AACCGTTTTCAGAATGGGTGACGTG	24707	70678	Mo17gain	CMCM002	No	Centromeric satellite repeats	8	60.519	393.374	27.8	70542157	NA	NA	NA	NA	NA	NA	NA	NA	NA	NA	NA	NA	NA	NA	NA	1
AACCGTTTTTTTCGGCCCGCGCGCC	109874	43234	B73gain	RGRR000	No	45S rDNA	6	16.77	109.008	53.8	13496476	NA	NA	NA	NA	NA	NA	NA	NA	NA	NA	NA	NA	NA	NA	NA	1
AACCTAAAGGGCATGTCTTGAGTGA	4809	102659	Mo17gain	RGRR000	No	45S rDNA	6	16.88	109.722	59.6	13596476	NA	NA	NA	NA	NA	NA	NA	NA	NA	NA	NA	NA	NA	NA	NA	1
AACCTAAAGTGCATGTCTGGAGTGA	2727	115627	Mo17gain	RGRR000	No	45S rDNA	6	16.88	109.722	57.3	13596476	NA	NA	NA	NA	NA	NA	NA	NA	NA	NA	NA	NA	NA	NA	NA	1
AACCTAAAGTGCATGTCTTGATTGA	74250	35763	B73gain	RGRR000	No	45S rDNA	6	16.716	108.651	39.5	13371476	NA	NA	NA	NA	NA	NA	NA	NA	NA	NA	NA	NA	NA	NA	NA	1
AACCTAAAGTGTATGTCTTCGGTGA	61	102212	Mo17gain	RGRR000	No	45S rDNA	6	16.88	109.722	60	13596476	NA	NA	NA	NA	NA	NA	NA	NA	NA	NA	NA	NA	NA	NA	NA	1
AACCTAGAGCGCATGTCTGGAGTGA	29138	13053	B73gain	RGRR000	No	45S rDNA	6	16.77	109.008	48.2	13496476	NA	NA	NA	NA	NA	NA	NA	NA	NA	NA	NA	NA	NA	NA	NA	1
AACCTAGAGCGCATGTCTTGAGTGA	89234	42763	B73gain	RGRR000	No	45S rDNA	6	16.716	108.651	45.4	13371476	NA	NA	NA	NA	NA	NA	NA	NA	NA	NA	NA	NA	NA	NA	NA	1
AACCTCACCCCACATATGTTTCATT	96625	38459	B73gain	OTKN000	No	knob	7	83.676	543.892	10.5	146271147	1	242.347	1575.255	4.1	293576942	NA	NA	NA	NA	NA	NA	NA	NA	NA	NA	2
AACCTCACCCCACATATGTTTCCTT	1254070	555528	B73gain	OTKN000	No	knob	7	83.84	544.963	12	146661989	1	242.347	1575.255	4	293576942	NA	NA	NA	NA	NA	NA	NA	NA	NA	NA	2
AACCTCACCCCGACCATTTCTTGGT	22976	9666	B73gain	NA	NA	NA	NA	NA	NA	NA	NA	NA	NA	NA	NA	NA	NA	NA	NA	NA	NA	NA	NA	NA	NA	NA	NA
AACCTCCATTTTTGTCGAAAATAGC	65561	26509	B73gain	OTKN000	No	knob	7	83.895	545.32	11.8	147011989	NA	NA	NA	NA	NA	NA	NA	NA	NA	NA	NA	NA	NA	NA	NA	1
AACCTCCCGCGGGGAAGGGGGGGCC	23891	148296	Mo17gain	RGRR000	No	45S rDNA	6	16.77	109.008	48.2	13496476	NA	NA	NA	NA	NA	NA	NA	NA	NA	NA	NA	NA	NA	NA	NA	1
AACCTCCCGCGGGGAAGGGGGGTGC	80116	10	B73gain	RGRR000	No	45S rDNA	6	16.77	109.008	45.3	13496476	NA	NA	NA	NA	NA	NA	NA	NA	NA	NA	NA	NA	NA	NA	NA	1
AACCTCGCCCCACATATGTTTCCTT	57723	22359	B73gain	OTKN000	No	knob	7	83.895	545.32	12.7	147011989	1	243.894	1585.313	4.6	293876942	NA	NA	NA	NA	NA	NA	NA	NA	NA	NA	2
AACCTCGGTTTTCCGCCCCTGCGCC	20639	4	B73gain	RGRR000	B73uniq	45S rDNA	6	16.77	109.008	57.4	13496476	NA	NA	NA	NA	NA	NA	NA	NA	NA	NA	NA	NA	NA	NA	NA	1
AACCTCGGTTTTCGGCCCGAGCGCC	119	86131	Mo17gain	RGRR000	No	45S rDNA	6	16.88	109.722	61.6	13596476	NA	NA	NA	NA	NA	NA	NA	NA	NA	NA	NA	NA	NA	NA	NA	1
AACCTCGGTTTTCGGCCCGTGCGCC	103099	31307	B73gain	RGRR000	No	45S rDNA	6	16.77	109.008	55.7	13496476	NA	NA	NA	NA	NA	NA	NA	NA	NA	NA	NA	NA	NA	NA	NA	1
AACCTTAGTTTTCGCCCCCTGCGCC	726	111734	Mo17gain	RGRR000	No	45S rDNA	6	16.88	109.722	60.5	13596476	NA	NA	NA	NA	NA	NA	NA	NA	NA	NA	NA	NA	NA	NA	NA	1
AACCTTCGGTATTATTGAAAATGGT	14131	6132	B73gain	OTKN000	No	knob	5	122.204	794.324	10.3	194777919	7	83.895	545.32	8.7	147011989	NA	NA	NA	NA	NA	NA	NA	NA	NA	NA	2
AACGAAACATATGTGGGGTGAGGTG	25129	11662	B73gain	OTKN000	No	knob	7	83.895	545.32	13.9	147011989	NA	NA	NA	NA	NA	NA	NA	NA	NA	NA	NA	NA	NA	NA	NA	1
AACGAAATTGCGCGAAACCAACCCA	8362	17393	Mo17gain	CMCM002	No	Centromeric satellite repeats	9	61.315	398.55	25.4	31780406	8	56.992	370.45	4	52592466	NA	NA	NA	NA	NA	NA	NA	NA	NA	NA	2
AACGAAATTGCGCGAAACCACACCA	7425	29113	Mo17gain	CMCM002	No	Centromeric satellite repeats	8	59.528	386.929	39.5	66515041	NA	NA	NA	NA	NA	NA	NA	NA	NA	NA	NA	NA	NA	NA	NA	1
AACGAAATTGCGCGAAACCACCCCA	308277	675271	Mo17gain	CMCM002	No	Centromeric satellite repeats	8	60.519	393.374	15.7	70542157	9	64.481	419.125	6.4	64109887	7	46.995	305.466	6.2	33712459	NA	NA	NA	NA	NA	3
AACGAAATTGCGCGAAACCACCTCA	8255	37024	Mo17gain	CMCM002	No	Centromeric satellite repeats	7	47.929	311.541	27.7	40389813	NA	NA	NA	NA	NA	NA	NA	NA	NA	NA	NA	NA	NA	NA	NA	1
AACGAAATTGCGCGAAATCAACCCA	54352	2047	B73gain	CMCM002	No	Centromeric satellite repeats	6	21.991	142.943	52.8	62784200	NA	NA	NA	NA	NA	NA	NA	NA	NA	NA	NA	NA	NA	NA	NA	1
AACGAACATGCCCAATCCACTAATT	28531	9845	B73gain	CMCM002	No	Centromeric satellite repeats	6	21.991	142.943	51.7	62784200	NA	NA	NA	NA	NA	NA	NA	NA	NA	NA	NA	NA	NA	NA	NA	1
AACGAACATGCCCACTCCACTACTT	52374	6551	B73gain	CMCM002	No	Centromeric satellite repeats	6	21.991	142.943	52.6	62784200	NA	NA	NA	NA	NA	NA	NA	NA	NA	NA	NA	NA	NA	NA	NA	1
AACGAAGAAATGGTTCCGCTGGCAA	3387	20394	Mo17gain	CMCM002	No	Centromeric satellite repeats	7	47.929	311.541	29.5	40389813	NA	NA	NA	NA	NA	NA	NA	NA	NA	NA	NA	NA	NA	NA	NA	1
AACGAAGCTAAGGTGTATGTATGGC	53959	142327	Mo17gain	RGRR000	No	45S rDNA	6	16.88	109.722	52.4	13596476	NA	NA	NA	NA	NA	NA	NA	NA	NA	NA	NA	NA	NA	NA	NA	1
AACGAAGCTAAGGTGTATGTCAGGC	6384	32529	Mo17gain	RGRR000	No	45S rDNA	6	17.376	112.941	52.8	13721476	NA	NA	NA	NA	NA	NA	NA	NA	NA	NA	NA	NA	NA	NA	NA	1
AACGACACGGAGGCACGCGACGAAC	67226	159017	Mo17gain	RGRR000	No	45S rDNA	6	17.376	112.941	39.8	13721476	NA	NA	NA	NA	NA	NA	NA	NA	NA	NA	NA	NA	NA	NA	NA	1
AACGACACGGAGGCACGCGGCGACG	25571	1255	B73gain	RGRR000	No	45S rDNA	6	16.77	109.008	55.2	13496476	NA	NA	NA	NA	NA	NA	NA	NA	NA	NA	NA	NA	NA	NA	NA	1
AACGACACGGAGGCGCGCCACGACG	365	109382	Mo17gain	RGRR000	No	45S rDNA	6	16.88	109.722	59	13596476	NA	NA	NA	NA	NA	NA	NA	NA	NA	NA	NA	NA	NA	NA	NA	1
AACGACACGGAGGCGCGCGACGACG	3160	129190	Mo17gain	RGRR000	No	45S rDNA	6	16.88	109.722	59.3	13596476	NA	NA	NA	NA	NA	NA	NA	NA	NA	NA	NA	NA	NA	NA	NA	1
AACGACACGGAGGCGCGCGGCGACG	22644	7679	B73gain	RGRR000	No	45S rDNA	6	16.88	109.722	53.3	13596476	NA	NA	NA	NA	NA	NA	NA	NA	NA	NA	NA	NA	NA	NA	NA	1
AACGACACGGAGGCGTGCGGCGACG	207	127758	Mo17gain	RGRR000	No	45S rDNA	6	16.88	109.722	59.1	13596476	NA	NA	NA	NA	NA	NA	NA	NA	NA	NA	NA	NA	NA	NA	NA	1
AACGACATTTTCAATAATACCAAAT	17235	8167	B73gain	OTKN000	No	knob	7	83.786	544.606	14.4	146411148	NA	NA	NA	NA	NA	NA	NA	NA	NA	NA	NA	NA	NA	NA	NA	1
AACGACCATTTACAATAATACCGAA	37330	15660	B73gain	OTKN000	No	knob	7	83.895	545.32	10.6	147011989	NA	NA	NA	NA	NA	NA	NA	NA	NA	NA	NA	NA	NA	NA	NA	1
AACGACCATTTTCAAAAATACCAAA	63139	25329	B73gain	OTKN000	No	knob	7	83.84	544.963	13.4	146661989	NA	NA	NA	NA	NA	NA	NA	NA	NA	NA	NA	NA	NA	NA	NA	1
AACGACCATTTTCAAAAATACCGAA	33568	14054	B73gain	OTKN000	No	knob	7	83.895	545.32	9.7	147011989	NA	NA	NA	NA	NA	NA	NA	NA	NA	NA	NA	NA	NA	NA	NA	1
AACGACCATTTTCAATAATAACGAA	22729	9835	B73gain	OTKN000	No	knob	7	83.895	545.32	9.8	147011989	NA	NA	NA	NA	NA	NA	NA	NA	NA	NA	NA	NA	NA	NA	NA	1
AACGACCATTTTCAATAATACAGAA	42458	20670	B73gain	OTKN000	No	knob	7	84.06	546.392	11.4	147236989	NA	NA	NA	NA	NA	NA	NA	NA	NA	NA	NA	NA	NA	NA	NA	1
AACGACCATTTTCAATAATACCAGA	18479	8394	B73gain	OTKN000	No	knob	5	121.041	786.767	12.3	194652919	7	84.665	550.323	7.7	149536689	NA	NA	NA	NA	NA	NA	NA	NA	NA	NA	2
AACGACCATTTTCAATAATACCGAA	2647064	1149850	B73gain	OTKN000	No	knob	7	83.84	544.963	12.4	146661989	NA	NA	NA	NA	NA	NA	NA	NA	NA	NA	NA	NA	NA	NA	NA	1
AACGACCATTTTCAATAATACCTAA	34053	14652	B73gain	OTKN000	No	knob	7	83.84	544.963	8.8	146661989	NA	NA	NA	NA	NA	NA	NA	NA	NA	NA	NA	NA	NA	NA	NA	1
AACGACCATTTTCAATAATATCGAA	790224	348253	B73gain	OTKN000	No	knob	7	83.84	544.963	11.6	146661989	NA	NA	NA	NA	NA	NA	NA	NA	NA	NA	NA	NA	NA	NA	NA	1
AACGACCATTTTCAATAATATTAGA	28031	13638	B73gain	OTKN000	No	knob	7	83.676	543.892	11	146271147	NA	NA	NA	NA	NA	NA	NA	NA	NA	NA	NA	NA	NA	NA	NA	1
AACGACCATTTTCAATAGTACCGAA	47370	21244	B73gain	OTKN000	No	knob	7	84.06	546.392	7	147236989	5	121.041	786.767	6.5	194652919	NA	NA	NA	NA	NA	NA	NA	NA	NA	NA	2
AACGACCATTTTCAATGACACTAAA	39915	15522	B73gain	OTKN000	No	knob	7	83.895	545.32	9.7	147011989	5	122.204	794.324	5.2	194777919	NA	NA	NA	NA	NA	NA	NA	NA	NA	NA	2
AACGACCATTTTCAATGACACTGAA	551673	224794	B73gain	OTKN000	No	knob	7	83.84	544.963	12.2	146661989	NA	NA	NA	NA	NA	NA	NA	NA	NA	NA	NA	NA	NA	NA	NA	1
AACGACCATTTTCAATGACATTGAA	46382	20566	B73gain	OTKN000	No	knob	7	83.786	544.606	8.9	146411148	NA	NA	NA	NA	NA	NA	NA	NA	NA	NA	NA	NA	NA	NA	NA	1
AACGACCTTGAAAATAGCCATGAGC	20589	8864	B73gain	OTKN000	No	knob	7	83.07	539.955	8.3	146136148	1	244.004	1586.027	4.6	293976942	NA	NA	NA	NA	NA	NA	NA	NA	NA	NA	2
AACGACTATTTTCAATAATACCGAA	32694	15938	B73gain	OTKN000	No	knob	7	83.676	543.892	10.9	146271147	NA	NA	NA	NA	NA	NA	NA	NA	NA	NA	NA	NA	NA	NA	NA	1
AACGACTATTTTCAATAATATCGAA	20009	8693	B73gain	OTKN000	No	knob	7	83.676	543.892	9.6	146271147	1	243.894	1585.313	4.2	293876942	NA	NA	NA	NA	NA	NA	NA	NA	NA	NA	2
AACGACTATTTTCAATGACACTGAA	22000	7857	B73gain	NA	NA	NA	NA	NA	NA	NA	NA	NA	NA	NA	NA	NA	NA	NA	NA	NA	NA	NA	NA	NA	NA	NA	NA
AACGAGCTAAGTCCCGGCGTGTGGA	21102	350	B73gain	NA	NA	NA	NA	NA	NA	NA	NA	NA	NA	NA	NA	NA	NA	NA	NA	NA	NA	NA	NA	NA	NA	NA	NA
AACGAGGAGTTCGCCATGGCGCGCG	80399	39353	B73gain	RGRR000	No	45S rDNA	6	16.551	107.579	51.9	13221476	NA	NA	NA	NA	NA	NA	NA	NA	NA	NA	NA	NA	NA	NA	NA	1
AACGAGGCGTTCGCCATGTCGCGCG	20800	76	B73gain	RGRR000	No	45S rDNA	6	16.77	109.008	58.1	13496476	NA	NA	NA	NA	NA	NA	NA	NA	NA	NA	NA	NA	NA	NA	NA	1
AACGAGGCGTTCGCCATTGTGCGCG	20897	0	B73gain	RGRR000	B73uniq	45S rDNA	6	16.77	109.008	56.8	13496476	NA	NA	NA	NA	NA	NA	NA	NA	NA	NA	NA	NA	NA	NA	NA	1
AACGAGGGGTTCGCCATGGCGCACG	122014	246724	Mo17gain	RGRR000	No	45S rDNA	6	16.88	109.722	40.1	13596476	NA	NA	NA	NA	NA	NA	NA	NA	NA	NA	NA	NA	NA	NA	NA	1
AACGAGGGGTTCGCCATGGCGCAGG	85	28471	Mo17gain	RGRR000	No	45S rDNA	6	16.88	109.722	51.1	13596476	NA	NA	NA	NA	NA	NA	NA	NA	NA	NA	NA	NA	NA	NA	NA	1
AACGAGGGGTTCGCCCATGGCGCAG	22925	112520	Mo17gain	RGRR000	No	45S rDNA	6	17.376	112.941	57.8	13721476	NA	NA	NA	NA	NA	NA	NA	NA	NA	NA	NA	NA	NA	NA	NA	1
AACGAGGGGTTCGCCCATGGCGCTC	26	83385	Mo17gain	RGRR000	No	45S rDNA	6	16.88	109.722	60.8	13596476	NA	NA	NA	NA	NA	NA	NA	NA	NA	NA	NA	NA	NA	NA	NA	1
AACGAGTGGTTCGCCATGGCGCGCG	968	97199	Mo17gain	RGRR000	No	45S rDNA	6	16.88	109.722	57.7	13596476	NA	NA	NA	NA	NA	NA	NA	NA	NA	NA	NA	NA	NA	NA	NA	1
AACGATCAATGGCCACACAACCCCC	27255	13150	B73gain	OTKN000	No	knob	7	84.06	546.392	13.8	147236989	NA	NA	NA	NA	NA	NA	NA	NA	NA	NA	NA	NA	NA	NA	NA	1
AACGATCATTTACAATAATACCGAA	20327	8146	B73gain	OTKN000	No	knob	7	83.895	545.32	10.1	147011989	1	244.169	1587.098	4.4	294278217	NA	NA	NA	NA	NA	NA	NA	NA	NA	NA	2
AACGCAAGGACGAACAGCCCTGCCG	2462	97369	Mo17gain	RGRR000	No	45S rDNA	6	16.88	109.722	56.7	13596476	NA	NA	NA	NA	NA	NA	NA	NA	NA	NA	NA	NA	NA	NA	NA	1
AACGCAAGGCCGAACAGCCATGTCG	20996	184	B73gain	RGRR000	No	45S rDNA	6	16.77	109.008	55.8	13496476	NA	NA	NA	NA	NA	NA	NA	NA	NA	NA	NA	NA	NA	NA	NA	1
AACGCATCGAGCAACGGGCCATCCC	108601	50882	B73gain	RGRR000	No	45S rDNA	6	16.88	109.722	27.6	13596476	NA	NA	NA	NA	NA	NA	NA	NA	NA	NA	NA	NA	NA	NA	NA	1
AACGCATCGAGCAACGGGTCATCCC	52	89100	Mo17gain	RGRR000	No	45S rDNA	6	16.716	108.651	50	13371476	NA	NA	NA	NA	NA	NA	NA	NA	NA	NA	NA	NA	NA	NA	NA	1
AACGCCCCTGCCGCCCGTCGTCGCG	20757	109	B73gain	RGRR000	No	45S rDNA	6	16.88	109.722	54.5	13596476	NA	NA	NA	NA	NA	NA	NA	NA	NA	NA	NA	NA	NA	NA	NA	1
AACGCCTCGTTTTCAGTCCAAACGC	21255	30	B73gain	RGRR000	No	45S rDNA	6	16.77	109.008	56.8	13496476	NA	NA	NA	NA	NA	NA	NA	NA	NA	NA	NA	NA	NA	NA	NA	1
AACGCGGACATAAAAATGGTCGCTG	16901	6293	B73gain	TRTM000	No	Telomere	5	0.11	0.714	53.5	200000	NA	NA	NA	NA	NA	NA	NA	NA	NA	NA	NA	NA	NA	NA	NA	1
AACGCGTACGTGTTAGCCTTCGGTA	22672	8839	B73gain	OTKN000	No	knob	7	83.786	544.606	12.6	146411148	NA	NA	NA	NA	NA	NA	NA	NA	NA	NA	NA	NA	NA	NA	NA	1
AACGGAAGGCGGGCCGACCGCTCCG	24	55701	Mo17gain	RGRR000	No	45S rDNA	6	16.551	107.579	44.7	13221476	NA	NA	NA	NA	NA	NA	NA	NA	NA	NA	NA	NA	NA	NA	NA	1
AACGGAGGAAAAACGGGAGGAGACG	24640	210	B73gain	RGRR000	No	45S rDNA	6	16.77	109.008	57.9	13496476	NA	NA	NA	NA	NA	NA	NA	NA	NA	NA	NA	NA	NA	NA	NA	1
AACGGAGGCAAAACGACACGGAGGC	2694	242381	Mo17gain	RGRR000	No	45S rDNA	6	16.88	109.722	59.1	13596476	NA	NA	NA	NA	NA	NA	NA	NA	NA	NA	NA	NA	NA	NA	NA	1
AACGGAGGCTCGCGCACGAACTCGA	47	36566	Mo17gain	RGRR000	No	45S rDNA	6	16.88	109.722	60.2	13596476	NA	NA	NA	NA	NA	NA	NA	NA	NA	NA	NA	NA	NA	NA	NA	1
AACGGAGGCTCGGGCACGACCTCGA	1787	19092	Mo17gain	RGRR000	No	45S rDNA	6	16.88	109.722	32.2	13596476	NA	NA	NA	NA	NA	NA	NA	NA	NA	NA	NA	NA	NA	NA	NA	1
AACGGAGGCTCGGGCACGGAGGCGC	86914	42664	B73gain	RGRR000	No	45S rDNA	6	16.716	108.651	42.5	13371476	NA	NA	NA	NA	NA	NA	NA	NA	NA	NA	NA	NA	NA	NA	NA	1
AACGGAGGCTTGGGCACGAACTCGA	20300	252	B73gain	RGRR000	No	45S rDNA	6	16.77	109.008	57	13496476	NA	NA	NA	NA	NA	NA	NA	NA	NA	NA	NA	NA	NA	NA	NA	1
AACGGAGGGAAAACAACACGGAGGC	23775	344	B73gain	RGRR000	No	45S rDNA	6	16.88	109.722	49.8	13596476	NA	NA	NA	NA	NA	NA	NA	NA	NA	NA	NA	NA	NA	NA	NA	1
AACGGAGGGAAAATTGGAGGAGGCG	23066	0	B73gain	RGRR000	B73uniq	45S rDNA	6	16.88	109.722	57	13596476	NA	NA	NA	NA	NA	NA	NA	NA	NA	NA	NA	NA	NA	NA	NA	1
AACGGAGTCTCGGGCACGACCTCGA	1322	103946	Mo17gain	RGRR000	No	45S rDNA	6	16.88	109.722	54.3	13596476	NA	NA	NA	NA	NA	NA	NA	NA	NA	NA	NA	NA	NA	NA	NA	1
AACGGATTTTTGACCAAGAAATGGT	43533	18491	B73gain	OTKN000	No	knob	7	84.06	546.392	9.6	147236989	5	122.204	794.324	7.4	194777919	NA	NA	NA	NA	NA	NA	NA	NA	NA	NA	2
AACGGCACGGAGGCGCAAGGCGACG	200717	65284	B73gain	RGRR000	No	45S rDNA	6	16.77	109.008	54.5	13496476	NA	NA	NA	NA	NA	NA	NA	NA	NA	NA	NA	NA	NA	NA	NA	1
AACGGCACGGAGGCGCGCGGCGACG	3560	102685	Mo17gain	RGRR000	No	45S rDNA	6	16.88	109.722	55.4	13596476	NA	NA	NA	NA	NA	NA	NA	NA	NA	NA	NA	NA	NA	NA	NA	1
AACGGCATGGCGGAACGGAGGGAAA	20650	86	B73gain	RGRR000	No	45S rDNA	6	16.77	109.008	56.6	13496476	NA	NA	NA	NA	NA	NA	NA	NA	NA	NA	NA	NA	NA	NA	NA	1
AACGGCCATTTTCAATAATACCGAA	24137	9357	B73gain	OTKN000	No	knob	7	84.445	548.894	15.9	147961989	5	122.204	794.324	4.2	194777919	NA	NA	NA	NA	NA	NA	NA	NA	NA	NA	2
AACGGCCCAGCCGCCCGTCGTCGCG	20599	110	B73gain	RGRR000	No	45S rDNA	6	16.77	109.008	54.8	13496476	NA	NA	NA	NA	NA	NA	NA	NA	NA	NA	NA	NA	NA	NA	NA	1
AACGGCCCTACCGCCCGTCGTCGCG	20128	31	B73gain	RGRR000	No	45S rDNA	6	16.88	109.722	50.1	13596476	NA	NA	NA	NA	NA	NA	NA	NA	NA	NA	NA	NA	NA	NA	NA	1
AACGGCCCTGCCGCCCGTCGAGGCG	21160	301	B73gain	RGRR000	No	45S rDNA	6	16.77	109.008	55.9	13496476	NA	NA	NA	NA	NA	NA	NA	NA	NA	NA	NA	NA	NA	NA	NA	1
AACGGCCCTGCCGCCCGTCGCCGCG	44919	21182	B73gain	RGRR000	No	45S rDNA	6	16.88	109.722	41	13596476	NA	NA	NA	NA	NA	NA	NA	NA	NA	NA	NA	NA	NA	NA	NA	1
AACGGCCCTGCCGCCCGTCGTCGCG	74639	152856	Mo17gain	RGRR000	No	45S rDNA	6	17.376	112.941	37.9	13721476	NA	NA	NA	NA	NA	NA	NA	NA	NA	NA	NA	NA	NA	NA	NA	1
AACGGCCCTGCCGCTCGTCGCCGCG	62391	6	B73gain	RGRR000	B73uniq	45S rDNA	6	16.77	109.008	56.4	13496476	NA	NA	NA	NA	NA	NA	NA	NA	NA	NA	NA	NA	NA	NA	NA	1
AACGGCCTCCCCGGTCTAAAACGAA	26787	6654	B73gain	NA	NA	NA	NA	NA	NA	NA	NA	NA	NA	NA	NA	NA	NA	NA	NA	NA	NA	NA	NA	NA	NA	NA	NA
AACGGCGGCCGGGGCACGACCTCGA	59	112389	Mo17gain	RGRR000	No	45S rDNA	6	16.88	109.722	59.4	13596476	NA	NA	NA	NA	NA	NA	NA	NA	NA	NA	NA	NA	NA	NA	NA	1
AACGGCTGGGGCACGACCTCGGAAA	14	118096	Mo17gain	RGRR000	No	45S rDNA	6	16.88	109.722	56.2	13596476	NA	NA	NA	NA	NA	NA	NA	NA	NA	NA	NA	NA	NA	NA	NA	1
AACGGGAGGAGACGCAAGGCAACAG	20983	156	B73gain	RGRR000	No	45S rDNA	6	16.77	109.008	58.2	13496476	NA	NA	NA	NA	NA	NA	NA	NA	NA	NA	NA	NA	NA	NA	NA	1
AACGGGAGGAGGCGCGCGGCGACGA	64171	40	B73gain	RGRR000	No	45S rDNA	6	16.77	109.008	56.8	13496476	NA	NA	NA	NA	NA	NA	NA	NA	NA	NA	NA	NA	NA	NA	NA	1
AACGGGCACGCGGAAGGGCACGGGA	226	100355	Mo17gain	RGRR000	No	45S rDNA	6	16.88	109.722	60	13596476	NA	NA	NA	NA	NA	NA	NA	NA	NA	NA	NA	NA	NA	NA	NA	1
AACGGGCACGTGGAAGGGCACAGGA	21330	27	B73gain	RGRR000	No	45S rDNA	6	16.77	109.008	55.3	13496476	NA	NA	NA	NA	NA	NA	NA	NA	NA	NA	NA	NA	NA	NA	NA	1
AACGGGCCATCCCACGGTGCAGCCA	105928	50271	B73gain	RGRR000	No	45S rDNA	6	16.88	109.722	27.5	13596476	NA	NA	NA	NA	NA	NA	NA	NA	NA	NA	NA	NA	NA	NA	NA	1
AACGGGTATCGGGGTGCATACAAAG	46586	9299	B73gain	CMCM002	No	Centromeric satellite repeats	6	21.991	142.943	52.9	62784200	NA	NA	NA	NA	NA	NA	NA	NA	NA	NA	NA	NA	NA	NA	NA	1
AACGGGTATCGGGTGCATACAAAGC	43509	3714	B73gain	CMCM002	No	Centromeric satellite repeats	6	21.991	142.943	53.4	62784200	NA	NA	NA	NA	NA	NA	NA	NA	NA	NA	NA	NA	NA	NA	NA	1
AACGGGTCATCCCACGGTGCAGCCA	22	88242	Mo17gain	RGRR000	No	45S rDNA	6	16.551	107.579	49.2	13221476	NA	NA	NA	NA	NA	NA	NA	NA	NA	NA	NA	NA	NA	NA	NA	1
AACGGGTGTCAGGTGCATACAAAGC	2564	21109	Mo17gain	CMCM002	No	Centromeric satellite repeats	8	60.519	393.374	26.4	70542157	7	47.434	308.322	6.5	39789813	NA	NA	NA	NA	NA	NA	NA	NA	NA	NA	2
AACGGGTGTCGGGTGCATAAAAGCA	11881	34353	Mo17gain	CMCM002	No	Centromeric satellite repeats	9	61.59	400.335	42.7	36631780	NA	NA	NA	NA	NA	NA	NA	NA	NA	NA	NA	NA	NA	NA	NA	1
AACGGGTGTCGGGTGCATACAAAGC	88660	248078	Mo17gain	CMCM002	No	Centromeric satellite repeats	8	59.747	388.357	24.9	69890792	NA	NA	NA	NA	NA	NA	NA	NA	NA	NA	NA	NA	NA	NA	NA	1
AACGGTCTCCACCAGAAATCCAAGA	23678	9450	B73gain	OTKN000	No	knob	7	83.676	543.892	9	146271147	1	243.51	1582.812	5.4	293676942	NA	NA	NA	NA	NA	NA	NA	NA	NA	NA	2
AACGGTTCGGCCACGGCCTCGAAAA	23306	551	B73gain	RGRR000	No	45S rDNA	6	16.77	109.008	57.2	13496476	NA	NA	NA	NA	NA	NA	NA	NA	NA	NA	NA	NA	NA	NA	NA	1
AACGGTTCGGCCACGGCCTCGGAAA	120524	48024	B73gain	RGRR000	No	45S rDNA	6	16.77	109.008	44.3	13496476	NA	NA	NA	NA	NA	NA	NA	NA	NA	NA	NA	NA	NA	NA	NA	1
AACGGTTCGGGCACGGCCTCGGAAA	24712	599	B73gain	RGRR000	No	45S rDNA	6	16.77	109.008	56.8	13496476	NA	NA	NA	NA	NA	NA	NA	NA	NA	NA	NA	NA	NA	NA	NA	1
AACGGTTGTCGGGGGTGCATACAAA	6950	16098	Mo17gain	CMCM002	No	Centromeric satellite repeats	9	64.481	419.125	27.8	46057096	NA	NA	NA	NA	NA	NA	NA	NA	NA	NA	NA	NA	NA	NA	NA	1
AACGGTTGTCGGGGTGCATACAAAG	27010	62506	Mo17gain	CMCM002	No	Centromeric satellite repeats	8	60.519	393.374	24.4	70542157	6	40.389	262.527	4.6	96764818	NA	NA	NA	NA	NA	NA	NA	NA	NA	NA	2
AACGGTTGTCGGGTGCATACAAAGC	5540	14534	Mo17gain	CMCM002	No	Centromeric satellite repeats	8	60.519	393.374	26.3	70542157	6	41.104	267.175	4.2	97014818	NA	NA	NA	NA	NA	NA	NA	NA	NA	NA	2
AACGTGCCCTTCACTCAAGCCATAC	2093	126953	Mo17gain	RGRR000	No	45S rDNA	6	16.88	109.722	59.5	13596476	NA	NA	NA	NA	NA	NA	NA	NA	NA	NA	NA	NA	NA	NA	NA	1
AACTAAAGTAGTGGATTGGGCATGT	3694	35912	Mo17gain	CMCM002	No	Centromeric satellite repeats	2	94.012	611.075	49.8	65430403	8	NA	635.731	7.5	NA	NA	NA	NA	NA	NA	NA	NA	NA	NA	NA	2
AACTAAGGTTCGGGCACGACCCCGA	843	112367	Mo17gain	RGRR000	No	45S rDNA	6	16.88	109.722	59.3	13596476	NA	NA	NA	NA	NA	NA	NA	NA	NA	NA	NA	NA	NA	NA	NA	1
AACTACCCCAAACATGAGTTTTGGA	5410	15139	Mo17gain	CMCM002	No	Centromeric satellite repeats	8	59.692	388	39.7	68890792	NA	NA	NA	NA	NA	NA	NA	NA	NA	NA	NA	NA	NA	NA	NA	1
AACTACGGATTTTTGACCAAGAAAT	16642	6886	B73gain	OTKN000	No	knob	7	83.676	543.892	9.8	146271147	NA	NA	NA	NA	NA	NA	NA	NA	NA	NA	NA	NA	NA	NA	NA	1
AACTATGGCAAGGAAACATATGTGG	15845	7342	B73gain	OTKN000	No	knob	7	84.06	546.392	13.1	147236989	NA	NA	NA	NA	NA	NA	NA	NA	NA	NA	NA	NA	NA	NA	NA	1
AACTCACCCCACATATGTTTCCTTG	34499	15679	B73gain	OTKN000	No	knob	7	83.895	545.32	10.2	147011989	NA	NA	NA	NA	NA	NA	NA	NA	NA	NA	NA	NA	NA	NA	NA	1
AACTCATACGTGTTAGCCTTCGGTA	22970	10125	B73gain	OTKN000	No	knob	7	83.895	545.32	13.3	147011989	NA	NA	NA	NA	NA	NA	NA	NA	NA	NA	NA	NA	NA	NA	NA	1
AACTCATGTTTGAGGTGGTTTCGCG	9818	30027	Mo17gain	CMCM002	No	Centromeric satellite repeats	7	47.929	311.541	23.9	40389813	NA	NA	NA	NA	NA	NA	NA	NA	NA	NA	NA	NA	NA	NA	NA	1
AACTCATGTTTGGGGTGGTTTCGCG	327602	721377	Mo17gain	CMCM002	No	Centromeric satellite repeats	8	60.519	393.374	15.6	70542157	9	64.481	419.125	6.6	46057096	7	47.16	306.537	5.9	37887459	NA	NA	NA	NA	NA	3
AACTCATGTTTGGGTTGATTTCGCG	56694	2371	B73gain	CMCM002	No	Centromeric satellite repeats	6	21.991	142.943	52.8	62784200	NA	NA	NA	NA	NA	NA	NA	NA	NA	NA	NA	NA	NA	NA	NA	1
AACTCATGTTTGGGTTGGTTTCGCG	9453	19271	Mo17gain	CMCM002	No	Centromeric satellite repeats	9	61.59	400.335	25.4	36631780	8	56.992	370.45	4.9	52592466	NA	NA	NA	NA	NA	NA	NA	NA	NA	NA	2
AACTCATGTTTGGTGTGGTTTCGCG	9068	28922	Mo17gain	CMCM002	No	Centromeric satellite repeats	8	59.692	388	39.3	68890792	NA	NA	NA	NA	NA	NA	NA	NA	NA	NA	NA	NA	NA	NA	NA	1
AACTCCTCGTTTTCAGCCCATACGC	80773	39753	B73gain	RGRR000	No	45S rDNA	6	16.716	108.651	51.9	13371476	NA	NA	NA	NA	NA	NA	NA	NA	NA	NA	NA	NA	NA	NA	NA	1
AACTCGAAAATAAGCTAAGTCCCAG	339	100300	Mo17gain	RGRR000	No	45S rDNA	6	16.88	109.722	58.9	13596476	NA	NA	NA	NA	NA	NA	NA	NA	NA	NA	NA	NA	NA	NA	NA	1
AACTCGAAAATAAGCTAAGTTCAAG	24289	49	B73gain	RGRR000	No	45S rDNA	6	16.88	109.722	56.8	13596476	NA	NA	NA	NA	NA	NA	NA	NA	NA	NA	NA	NA	NA	NA	NA	1
AACTCGTACGTGTTAGCCTTCAGTA	23308	9443	B73gain	OTKN000	No	knob	7	83.786	544.606	10.4	146411148	NA	NA	NA	NA	NA	NA	NA	NA	NA	NA	NA	NA	NA	NA	NA	1
AACTCGTACGTGTTAGCCTTCGATA	43556	19558	B73gain	OTKN000	No	knob	7	83.84	544.963	10.5	146661989	1	243.51	1582.812	4.3	293676942	NA	NA	NA	NA	NA	NA	NA	NA	NA	NA	2
AACTCGTACGTGTTAGCCTTCGGTA	1437545	594461	B73gain	OTKN000	No	knob	7	83.786	544.606	11.8	146411148	NA	NA	NA	NA	NA	NA	NA	NA	NA	NA	NA	NA	NA	NA	NA	1
AACTCGTACGTGTTAGCCTTTGGTA	42177	18843	B73gain	OTKN000	No	knob	7	83.676	543.892	8.2	146271147	1	244.169	1587.098	5.3	294278217	NA	NA	NA	NA	NA	NA	NA	NA	NA	NA	2
AACTCGTAGGTGTTAGCCTCTAATA	56286	27177	B73gain	OTKN000	No	knob	7	83.84	544.963	11.6	146661989	1	243.51	1582.812	4.1	293676942	NA	NA	NA	NA	NA	NA	NA	NA	NA	NA	2
AACTCGTAGGTGTTAGCCTTCGGTA	43710	18808	B73gain	OTKN000	No	knob	7	83.84	544.963	12.1	146661989	1	243.51	1582.812	4.2	293676942	NA	NA	NA	NA	NA	NA	NA	NA	NA	NA	2
AACTCGTATGTGTTAGCCTTCGGTA	18177	8046	B73gain	OTKN000	No	knob	7	83.84	544.963	8	146661989	NA	NA	NA	NA	NA	NA	NA	NA	NA	NA	NA	NA	NA	NA	NA	1
AACTCGTGCTTTGTATGCACCCCCG	9558	23892	Mo17gain	CMCM002	No	Centromeric satellite repeats	9	64.481	419.125	27.6	46057096	NA	NA	NA	NA	NA	NA	NA	NA	NA	NA	NA	NA	NA	NA	NA	1
AACTCGTGCTTTGTATGCACCCGAC	80972	251223	Mo17gain	CMCM002	No	Centromeric satellite repeats	8	59.747	388.357	28.3	69890792	NA	NA	NA	NA	NA	NA	NA	NA	NA	NA	NA	NA	NA	NA	NA	1
AACTCGTGCTTTGTATGCACCCGAT	43627	3444	B73gain	CMCM002	No	Centromeric satellite repeats	6	21.991	142.943	53.3	62784200	NA	NA	NA	NA	NA	NA	NA	NA	NA	NA	NA	NA	NA	NA	NA	1
AACTCGTGCTTTGTATGCACCTGAC	3009	21556	Mo17gain	CMCM002	No	Centromeric satellite repeats	8	60.519	393.374	33.1	70542157	NA	NA	NA	NA	NA	NA	NA	NA	NA	NA	NA	NA	NA	NA	NA	1
AACTCGTGCTTTTATGCACCCGACA	24278	52479	Mo17gain	CMCM002	No	Centromeric satellite repeats	9	64.481	419.125	38.3	64109887	NA	NA	NA	NA	NA	NA	NA	NA	NA	NA	NA	NA	NA	NA	NA	1
AACTCGTGCTTTTATGCACCTCGAT	2429	24857	Mo17gain	CMCM002	No	Centromeric satellite repeats	7	47.984	311.898	30.2	40914613	NA	NA	NA	NA	NA	NA	NA	NA	NA	NA	NA	NA	NA	NA	NA	1
AACTGAGGCCCGGGCACGACCCCGA	109728	31331	B73gain	RGRR000	No	45S rDNA	6	16.77	109.008	56.2	13496476	NA	NA	NA	NA	NA	NA	NA	NA	NA	NA	NA	NA	NA	NA	NA	1
AACTGCCCTGCCGCCCGTCGCCGCG	157	32408	Mo17gain	RGRR000	No	45S rDNA	6	16.88	109.722	52.1	13596476	NA	NA	NA	NA	NA	NA	NA	NA	NA	NA	NA	NA	NA	NA	NA	1
AACTGGGGGTTGTGTGGCCATTGAT	17015	7511	B73gain	OTKN000	No	knob	7	84.06	546.392	9.5	147236989	NA	NA	NA	NA	NA	NA	NA	NA	NA	NA	NA	NA	NA	NA	NA	1
AACTGGTCTCCACCATAGATCCAAG	22719	7675	B73gain	OTKN000	No	knob	7	84.5	549.251	11.2	148636989	5	121.041	786.767	6.8	194652919	NA	NA	NA	NA	NA	NA	NA	NA	NA	NA	2
AACTTAGCTTATTTTCGAGTTCGTG	23533	96	B73gain	RGRR000	No	45S rDNA	6	16.88	109.722	56.4	13596476	NA	NA	NA	NA	NA	NA	NA	NA	NA	NA	NA	NA	NA	NA	NA	1
AACTTATGTGGGGTGAGGTGTACGA	26340	10323	B73gain	OTKN000	No	knob	7	84.06	546.392	10.5	147236989	5	122.204	794.324	6.9	194777919	NA	NA	NA	NA	NA	NA	NA	NA	NA	NA	2
AACTTCCACGTCTCACGCGGGGTGA	22656	71	B73gain	RGRR000	No	45S rDNA	6	16.77	109.008	57.1	13496476	NA	NA	NA	NA	NA	NA	NA	NA	NA	NA	NA	NA	NA	NA	NA	1
AAGAAAACATATGTGGGGTGAAGTG	115944	48650	B73gain	OTKN000	No	knob	7	83.895	545.32	13.4	147011989	5	121.041	786.767	5.3	194652919	NA	NA	NA	NA	NA	NA	NA	NA	NA	NA	2
AAGAAAACATATGTGTAGTGAGGTG	30603	11603	B73gain	OTKN000	No	knob	7	84.445	548.894	11.1	147961989	5	121.041	786.767	9.4	194652919	NA	NA	NA	NA	NA	NA	NA	NA	NA	NA	2
AAGAAAAGGTCTCCACCAGAAATCC	37755	18073	B73gain	OTKN000	No	knob	7	83.676	543.892	9.8	146271147	1	242.182	1574.183	4.4	293451942	NA	NA	NA	NA	NA	NA	NA	NA	NA	NA	2
AAGAAACATATGTGGGGTGAGGTGT	68222	29496	B73gain	OTKN000	No	knob	7	83.786	544.606	13	146411148	NA	NA	NA	NA	NA	NA	NA	NA	NA	NA	NA	NA	NA	NA	NA	1
AAGAAACCGAAGCTGCTACGTATGC	8	21905	Mo17gain	RGRR000	Mo17uniq	45S rDNA	6	16.88	109.722	56.8	13596476	NA	NA	NA	NA	NA	NA	NA	NA	NA	NA	NA	NA	NA	NA	NA	1
AAGAAACGGTCTCCACCAGAAATCC	23074	9350	B73gain	OTKN000	No	knob	7	83.676	543.892	8.4	146271147	1	242.347	1575.255	5.2	293576942	NA	NA	NA	NA	NA	NA	NA	NA	NA	NA	2
AAGAAAGGGTCTCCACCAGAAATCC	16328	7465	B73gain	OTKN000	No	knob	1	242.347	1575.255	4.6	293576942	NA	NA	NA	NA	NA	NA	NA	NA	NA	NA	NA	NA	NA	NA	NA	1
AAGAAATCCAAGAATGTGATCTATG	46393	20543	B73gain	OTKN000	No	knob	7	84.06	546.392	12.1	147236989	NA	NA	NA	NA	NA	NA	NA	NA	NA	NA	NA	NA	NA	NA	NA	1
AAGAAATCGTCTCCACCAGAAATCC	57527	23308	B73gain	OTKN000	No	knob	7	84.06	546.392	14.8	147236989	5	122.204	794.324	4.5	194777919	NA	NA	NA	NA	NA	NA	NA	NA	NA	NA	2
AAGAAATGATCTCCACCAGAAATCC	42850	19054	B73gain	OTKN000	No	knob	7	83.84	544.963	9.7	146661989	1	242.347	1575.255	4.3	293576942	NA	NA	NA	NA	NA	NA	NA	NA	NA	NA	2
AAGAAATGGACTCCACCAGAAATCC	27242	11939	B73gain	OTKN000	No	knob	7	83.84	544.963	8.7	146661989	NA	NA	NA	NA	NA	NA	NA	NA	NA	NA	NA	NA	NA	NA	NA	1
AAGAAATGGCCTCCACCAGAAATCC	38775	17670	B73gain	OTKN000	No	knob	7	83.676	543.892	11	146271147	1	242.182	1574.183	5	293451942	NA	NA	NA	NA	NA	NA	NA	NA	NA	NA	2
AAGAAATGGCTTCCACCAGAAATCC	59456	24456	B73gain	OTKN000	No	knob	7	83.786	544.606	11.6	146411148	NA	NA	NA	NA	NA	NA	NA	NA	NA	NA	NA	NA	NA	NA	NA	1
AAGAAATGGGCTCCACCAGAAATCC	21396	9417	B73gain	OTKN000	No	knob	1	242.182	1574.183	5.4	293451942	NA	NA	NA	NA	NA	NA	NA	NA	NA	NA	NA	NA	NA	NA	NA	1
AAGAAATGGTCACCACCAGAAATCC	67633	27187	B73gain	OTKN000	No	knob	7	84.06	546.392	13.3	147236989	NA	NA	NA	NA	NA	NA	NA	NA	NA	NA	NA	NA	NA	NA	NA	1
AAGAAATGGTCCCCACCAGAAATCC	33402	15513	B73gain	OTKN000	No	knob	7	83.895	545.32	11	147011989	NA	NA	NA	NA	NA	NA	NA	NA	NA	NA	NA	NA	NA	NA	NA	1
AAGAAATGGTCGCCACCAGAAATCC	17299	7318	B73gain	OTKN000	No	knob	7	84.06	546.392	6.2	147236989	NA	NA	NA	NA	NA	NA	NA	NA	NA	NA	NA	NA	NA	NA	NA	1
AAGAAATGGTCGGGGTGAGGTTTAC	22659	9423	B73gain	NA	NA	NA	NA	NA	NA	NA	NA	NA	NA	NA	NA	NA	NA	NA	NA	NA	NA	NA	NA	NA	NA	NA	NA
AAGAAATGGTCTACACCAGAAATCC	19484	9299	B73gain	OTKN000	No	knob	7	84.06	546.392	7.8	147236989	NA	NA	NA	NA	NA	NA	NA	NA	NA	NA	NA	NA	NA	NA	NA	1
AAGAAATGGTCTCAACCAGAAATCC	24853	10969	B73gain	OTKN000	No	knob	7	83.676	543.892	8	146271147	NA	NA	NA	NA	NA	NA	NA	NA	NA	NA	NA	NA	NA	NA	NA	1
AAGAAATGGTCTCCAACAGAAATCC	19438	9647	B73gain	OTKN000	No	knob	7	83.84	544.963	8.1	146661989	NA	NA	NA	NA	NA	NA	NA	NA	NA	NA	NA	NA	NA	NA	NA	1
AAGAAATGGTCTCCACAAGAAATCC	52686	23689	B73gain	OTKN000	No	knob	7	84.06	546.392	11.9	147236989	NA	NA	NA	NA	NA	NA	NA	NA	NA	NA	NA	NA	NA	NA	NA	1
AAGAAATGGTCTCCACAATAAATCC	15249	6074	B73gain	OTKN000	No	knob	7	83.895	545.32	13.1	147011989	NA	NA	NA	NA	NA	NA	NA	NA	NA	NA	NA	NA	NA	NA	NA	1
AAGAAATGGTCTCCACCAAAAATCC	357948	154473	B73gain	OTKN000	No	knob	7	83.84	544.963	12	146661989	1	242.347	1575.255	4.2	293576942	NA	NA	NA	NA	NA	NA	NA	NA	NA	NA	2
AAGAAATGGTCTCCACCAATAATCC	26415	10066	B73gain	OTKN000	No	knob	7	83.676	543.892	11.6	146271147	1	243.674	1583.884	4.1	293776942	NA	NA	NA	NA	NA	NA	NA	NA	NA	NA	2
AAGAAATGGTCTCCACCAGAAAAAC	17732	7715	B73gain	OTKN000	No	knob	7	83.84	544.963	11.9	146661989	NA	NA	NA	NA	NA	NA	NA	NA	NA	NA	NA	NA	NA	NA	NA	1
AAGAAATGGTCTCCACCAGAAAGCC	23077	10823	B73gain	OTKN000	No	knob	NA	NA	NA	NA	NA	NA	NA	NA	NA	NA	NA	NA	NA	NA	NA	NA	NA	NA	NA	NA	0
AAGAAATGGTCTCCACCAGAAATAC	35856	16655	B73gain	OTKN000	No	knob	7	83.676	543.892	8.8	146271147	1	242.182	1574.183	4.3	293451942	NA	NA	NA	NA	NA	NA	NA	NA	NA	NA	2
AAGAAATGGTCTCCACCAGAAATCA	109040	51085	B73gain	OTKN000	No	knob	7	83.895	545.32	9.5	147011989	5	122.204	794.324	4.4	194777919	NA	NA	NA	NA	NA	NA	NA	NA	NA	NA	2
AAGAAATGGTCTCCACCAGAAATCC	7537586	3321930	B73gain	OTKN000	No	knob	7	83.84	544.963	12.2	146661989	1	242.347	1575.255	4	293576942	NA	NA	NA	NA	NA	NA	NA	NA	NA	NA	2
AAGAAATGGTCTCCACCAGAAATCG	23185	9849	B73gain	OTKN000	No	knob	7	84.06	546.392	11.7	147236989	NA	NA	NA	NA	NA	NA	NA	NA	NA	NA	NA	NA	NA	NA	NA	1
AAGAAATGGTCTCCACCAGAAATCT	83778	36440	B73gain	OTKN000	No	knob	7	83.676	543.892	11.8	146271147	NA	NA	NA	NA	NA	NA	NA	NA	NA	NA	NA	NA	NA	NA	NA	1
AAGAAATGGTCTCCACCAGAAATTC	30169	13065	B73gain	OTKN000	No	knob	7	84.06	546.392	10	147236989	NA	NA	NA	NA	NA	NA	NA	NA	NA	NA	NA	NA	NA	NA	NA	1
AAGAAATGGTCTCCACCAGATATCC	24653	11836	B73gain	OTKN000	No	knob	7	84.06	546.392	8.1	147236989	5	122.204	794.324	6.3	194777919	NA	NA	NA	NA	NA	NA	NA	NA	NA	NA	2
AAGAAATGGTCTCCACCAGGAATCC	44791	20917	B73gain	OTKN000	No	knob	7	83.786	544.606	11.2	146411148	1	242.347	1575.255	4.5	293576942	NA	NA	NA	NA	NA	NA	NA	NA	NA	NA	2
AAGAAATGGTCTCCACCATAAATCC	718347	301605	B73gain	OTKN000	No	knob	7	83.84	544.963	12.7	146661989	NA	NA	NA	NA	NA	NA	NA	NA	NA	NA	NA	NA	NA	NA	NA	1
AAGAAATGGTCTCCACCGGAAATCC	14315	6393	B73gain	OTKN000	No	knob	7	84.06	546.392	5	147236989	5	122.204	794.324	4.6	194777919	NA	NA	NA	NA	NA	NA	NA	NA	NA	NA	2
AAGAAATGGTCTCCACCTGAAATCC	18163	8676	B73gain	OTKN000	No	knob	7	84.06	546.392	8.5	147236989	1	242.347	1575.255	4.4	293576942	NA	NA	NA	NA	NA	NA	NA	NA	NA	NA	2
AAGAAATGGTCTCCACGAGAAATCC	46786	18746	B73gain	OTKN000	No	knob	7	83.895	545.32	14.3	147011989	5	122.204	794.324	4.3	194777919	NA	NA	NA	NA	NA	NA	NA	NA	NA	NA	2
AAGAAATGGTCTCCACTAGAAATCC	224726	108610	B73gain	OTKN000	No	knob	7	83.895	545.32	14.1	147011989	NA	NA	NA	NA	NA	NA	NA	NA	NA	NA	NA	NA	NA	NA	NA	1
AAGAAATGGTCTCCATCAGAAATCC	20345	9203	B73gain	OTKN000	No	knob	7	83.676	543.892	9.2	146271147	1	242.182	1574.183	4.6	293451942	NA	NA	NA	NA	NA	NA	NA	NA	NA	NA	2
AAGAAATGGTCTCCCCCAGAAATCC	15075	6694	B73gain	OTKN000	No	knob	1	242.182	1574.183	4.8	293451942	NA	NA	NA	NA	NA	NA	NA	NA	NA	NA	NA	NA	NA	NA	NA	1
AAGAAATGGTCTCCTCCAGAAATCC	24473	9614	B73gain	OTKN000	No	knob	7	84.06	546.392	11.6	147236989	NA	NA	NA	NA	NA	NA	NA	NA	NA	NA	NA	NA	NA	NA	NA	1
AAGAAATGGTCTCTACCAGAAATCC	20335	9490	B73gain	OTKN000	No	knob	7	84.06	546.392	8.9	147236989	NA	NA	NA	NA	NA	NA	NA	NA	NA	NA	NA	NA	NA	NA	NA	1
AAGAAATGGTCTGCACCAGAAATCC	22059	10300	B73gain	OTKN000	No	knob	7	83.895	545.32	12.5	147011989	NA	NA	NA	NA	NA	NA	NA	NA	NA	NA	NA	NA	NA	NA	NA	1
AAGAAATGGTCTTCACCAGAAATCC	15997	7973	B73gain	OTKN000	No	knob	7	84.06	546.392	10.8	147236989	NA	NA	NA	NA	NA	NA	NA	NA	NA	NA	NA	NA	NA	NA	NA	1
AAGAAATGGTGTCCACCAGAAATCC	20667	9699	B73gain	OTKN000	No	knob	7	83.786	544.606	9.6	146411148	NA	NA	NA	NA	NA	NA	NA	NA	NA	NA	NA	NA	NA	NA	NA	1
AAGAAATGGTTCCGCTGGCAAAAAC	3520	20906	Mo17gain	CMCM002	No	Centromeric satellite repeats	7	47.929	311.541	29.9	40389813	NA	NA	NA	NA	NA	NA	NA	NA	NA	NA	NA	NA	NA	NA	NA	1
AAGAAATGGTTTCCACCAGAAATCC	878778	380429	B73gain	OTKN000	No	knob	7	83.786	544.606	11.2	146411148	1	243.51	1582.812	4.3	293676942	NA	NA	NA	NA	NA	NA	NA	NA	NA	NA	2
AAGAAATGGTTTCCACTAGAAATCC	36211	14746	B73gain	OTKN000	No	knob	7	83.895	545.32	13.3	147011989	1	243.51	1582.812	4	293676942	NA	NA	NA	NA	NA	NA	NA	NA	NA	NA	2
AAGAAATGTCTGCACCAGAAATCCA	24431	9760	B73gain	OTKN000	No	knob	7	83.786	544.606	12.1	146411148	NA	NA	NA	NA	NA	NA	NA	NA	NA	NA	NA	NA	NA	NA	NA	1
AAGAAATTGTCTCCACCAGAAATCC	30174	14822	B73gain	OTKN000	No	knob	7	83.895	545.32	11.7	147011989	NA	NA	NA	NA	NA	NA	NA	NA	NA	NA	NA	NA	NA	NA	NA	1
AAGAACTGGTCTCCACCATAGATCC	23255	8039	B73gain	OTKN000	No	knob	7	84.445	548.894	11	147961989	5	122.204	794.324	6.9	194777919	NA	NA	NA	NA	NA	NA	NA	NA	NA	NA	2
AAGAAGGTGATCTATGGCAAGGAAA	16756	7252	B73gain	OTKN000	No	knob	7	84.06	546.392	5	147236989	NA	NA	NA	NA	NA	NA	NA	NA	NA	NA	NA	NA	NA	NA	NA	1
AAGAATATGATCTATGGCAAGGAAA	93281	39537	B73gain	OTKN000	No	knob	7	83.84	544.963	14.6	146661989	NA	NA	NA	NA	NA	NA	NA	NA	NA	NA	NA	NA	NA	NA	NA	1
AAGAATGCGATCTATGGCAAGGAAA	39301	16250	B73gain	OTKN000	No	knob	7	83.895	545.32	13.2	147011989	NA	NA	NA	NA	NA	NA	NA	NA	NA	NA	NA	NA	NA	NA	NA	1
AAGAATGGGATCTATGGCAAGGAAA	19318	6853	B73gain	OTKN000	No	knob	7	84.06	546.392	5.2	147236989	NA	NA	NA	NA	NA	NA	NA	NA	NA	NA	NA	NA	NA	NA	NA	1
AAGAATGTAATCTATGGCAAGGAAA	1059739	470088	B73gain	OTKN000	No	knob	7	83.84	544.963	11.8	146661989	1	242.347	1575.255	4.3	293576942	NA	NA	NA	NA	NA	NA	NA	NA	NA	NA	2
AAGAATGTAATCTATGGCAATGAAA	63033	25612	B73gain	OTKN000	No	knob	7	83.676	543.892	12.1	146271147	NA	NA	NA	NA	NA	NA	NA	NA	NA	NA	NA	NA	NA	NA	NA	1
AAGAATGTCATCTATGGCAAGGAAA	18867	7814	B73gain	OTKN000	No	knob	7	83.676	543.892	12.3	146271147	NA	NA	NA	NA	NA	NA	NA	NA	NA	NA	NA	NA	NA	NA	NA	1
AAGAATGTGATATATGGCAAGGAAA	104119	46737	B73gain	OTKN000	No	knob	7	83.786	544.606	11.6	146411148	NA	NA	NA	NA	NA	NA	NA	NA	NA	NA	NA	NA	NA	NA	NA	1
AAGAATGTGATCAATGGCAAGGAAA	20242	9389	B73gain	OTKN000	No	knob	7	83.84	544.963	8	146661989	NA	NA	NA	NA	NA	NA	NA	NA	NA	NA	NA	NA	NA	NA	NA	1
AAGAATGTGATCGATGGCAAGGAAA	14218	6088	B73gain	OTKN000	No	knob	7	84.445	548.894	6.9	147961989	NA	NA	NA	NA	NA	NA	NA	NA	NA	NA	NA	NA	NA	NA	NA	1
AAGAATGTGATCTACAACAAGGAAA	20713	8690	B73gain	OTKN000	No	knob	7	83.07	539.955	9.1	146136148	1	243.51	1582.812	4	293676942	NA	NA	NA	NA	NA	NA	NA	NA	NA	NA	2
AAGAATGTGATCTACGACAAGGAAA	993312	431080	B73gain	OTKN000	No	knob	7	83.84	544.963	12.1	146661989	1	242.347	1575.255	4.1	293576942	NA	NA	NA	NA	NA	NA	NA	NA	NA	NA	2
AAGAATGTGATCTACGGCAAGGAAA	88105	37202	B73gain	OTKN000	No	knob	7	84.06	546.392	10.1	147236989	5	122.204	794.324	7.2	194777919	NA	NA	NA	NA	NA	NA	NA	NA	NA	NA	2
AAGAATGTGATCTAGGGCAAGGAAA	16608	7351	B73gain	OTKN000	No	knob	7	84.06	546.392	7.1	147236989	NA	NA	NA	NA	NA	NA	NA	NA	NA	NA	NA	NA	NA	NA	NA	1
AAGAATGTGATCTATAGCAAGAAAA	17009	6897	B73gain	OTKN000	No	knob	7	84.06	546.392	9.1	147236989	NA	NA	NA	NA	NA	NA	NA	NA	NA	NA	NA	NA	NA	NA	NA	1
AAGAATGTGATCTATAGCAAGGAAA	37717	16590	B73gain	OTKN000	No	knob	7	83.895	545.32	12.7	147011989	NA	NA	NA	NA	NA	NA	NA	NA	NA	NA	NA	NA	NA	NA	NA	1
AAGAATGTGATCTATGACAAGGAAA	141197	63687	B73gain	OTKN000	No	knob	7	83.786	544.606	12.1	146411148	1	243.51	1582.812	4.4	293676942	NA	NA	NA	NA	NA	NA	NA	NA	NA	NA	2
AAGAATGTGATCTATGCCAAGGAAA	14365	6284	B73gain	OTKN000	No	knob	7	83.84	544.963	6.4	146661989	NA	NA	NA	NA	NA	NA	NA	NA	NA	NA	NA	NA	NA	NA	NA	1
AAGAATGTGATCTATGGAAAGAAAA	14922	6129	B73gain	OTKN000	No	knob	5	121.041	786.767	7.3	194652919	7	84.445	548.894	4.6	147961989	NA	NA	NA	NA	NA	NA	NA	NA	NA	NA	2
AAGAATGTGATCTATGGAAAGGAAA	139579	60945	B73gain	OTKN000	No	knob	7	84.06	546.392	11.5	147236989	NA	NA	NA	NA	NA	NA	NA	NA	NA	NA	NA	NA	NA	NA	NA	1
AAGAATGTGATCTATGGCAACGAAA	19627	9295	B73gain	OTKN000	No	knob	7	83.895	545.32	11.5	147011989	NA	NA	NA	NA	NA	NA	NA	NA	NA	NA	NA	NA	NA	NA	NA	1
AAGAATGTGATCTATGGCAAGAAAA	144249	64500	B73gain	OTKN000	No	knob	7	83.895	545.32	12.8	147011989	5	122.204	794.324	6.4	194777919	NA	NA	NA	NA	NA	NA	NA	NA	NA	NA	2
AAGAATGTGATCTATGGCAAGGAAA	7460885	3258185	B73gain	OTKN000	No	knob	7	83.786	544.606	12.6	146411148	1	242.347	1575.255	4.1	293576942	NA	NA	NA	NA	NA	NA	NA	NA	NA	NA	2
AAGAATGTGATCTATGGCAAGGAAC	22432	9781	B73gain	OTKN000	No	knob	7	84.06	546.392	10.8	147236989	NA	NA	NA	NA	NA	NA	NA	NA	NA	NA	NA	NA	NA	NA	NA	1
AAGAATGTGATCTATGGCAAGGACA	14607	6870	B73gain	OTKN000	No	knob	1	241.466	1569.527	4.3	293301942	7	83.786	544.606	4.1	146411148	NA	NA	NA	NA	NA	NA	NA	NA	NA	NA	2
AAGAATGTGATCTATGGCAAGTAAA	33509	15129	B73gain	OTKN000	No	knob	7	84.06	546.392	13.3	147236989	NA	NA	NA	NA	NA	NA	NA	NA	NA	NA	NA	NA	NA	NA	NA	1
AAGAATGTGATCTATGGCAATGAAA	62395	25835	B73gain	OTKN000	No	knob	7	83.84	544.963	12.4	146661989	NA	NA	NA	NA	NA	NA	NA	NA	NA	NA	NA	NA	NA	NA	NA	1
AAGAATGTGATCTATGGCCAGGAAA	20875	9012	B73gain	OTKN000	No	knob	7	84.445	548.894	13.8	147961989	NA	NA	NA	NA	NA	NA	NA	NA	NA	NA	NA	NA	NA	NA	NA	1
AAGAATGTGATCTATGGCGAGGAAA	34042	16369	B73gain	OTKN000	No	knob	7	83.676	543.892	11.3	146271147	1	243.674	1583.884	4.2	293776942	NA	NA	NA	NA	NA	NA	NA	NA	NA	NA	2
AAGAATGTGATCTATGGCTAGGAAA	25255	11046	B73gain	OTKN000	No	knob	7	83.895	545.32	7.3	147011989	5	122.204	794.324	5.6	194777919	NA	NA	NA	NA	NA	NA	NA	NA	NA	NA	2
AAGAATGTGATCTATGGGAAGGAAA	16408	7264	B73gain	OTKN000	No	knob	7	84.06	546.392	8.5	147236989	5	122.204	794.324	4	194777919	NA	NA	NA	NA	NA	NA	NA	NA	NA	NA	2
AAGAATGTGATCTATTGCAAGGAAA	19562	9716	B73gain	OTKN000	No	knob	7	83.84	544.963	5.3	146661989	NA	NA	NA	NA	NA	NA	NA	NA	NA	NA	NA	NA	NA	NA	NA	1
AAGAATGTGATCTGTGGCAAGGAAA	19394	8639	B73gain	OTKN000	No	knob	7	83.676	543.892	10	146271147	NA	NA	NA	NA	NA	NA	NA	NA	NA	NA	NA	NA	NA	NA	NA	1
AAGAATGTGATTTATGGCAAAGAAA	27718	10851	B73gain	OTKN000	No	knob	7	83.786	544.606	11.6	146411148	1	243.674	1583.884	4.1	293776942	NA	NA	NA	NA	NA	NA	NA	NA	NA	NA	2
AAGAATGTGGTCTATGGCAAGGAAA	62396	24979	B73gain	OTKN000	No	knob	7	83.895	545.32	13	147011989	5	122.204	794.324	5.7	194777919	NA	NA	NA	NA	NA	NA	NA	NA	NA	NA	2
AAGAATGTGTTCTATGGCAAGGAAA	19747	9747	B73gain	OTKN000	No	knob	7	83.84	544.963	11.5	146661989	1	242.182	1574.183	4.2	293451942	NA	NA	NA	NA	NA	NA	NA	NA	NA	NA	2
AAGAATGTTATCTATGGCAAGGAAA	34507	14624	B73gain	OTKN000	No	knob	7	84.06	546.392	13.7	147236989	NA	NA	NA	NA	NA	NA	NA	NA	NA	NA	NA	NA	NA	NA	NA	1
AAGAATTGGTCTCCACCAGAAATCC	24947	12344	B73gain	OTKN000	No	knob	7	83.07	539.955	9.5	146136148	NA	NA	NA	NA	NA	NA	NA	NA	NA	NA	NA	NA	NA	NA	NA	1
AAGAATTTGATCTATGGCAAGGAAA	64556	27122	B73gain	OTKN000	No	knob	7	83.895	545.32	10.7	147011989	NA	NA	NA	NA	NA	NA	NA	NA	NA	NA	NA	NA	NA	NA	NA	1
AAGACAACAAAGCTAAGGTGTATGT	66729	49	B73gain	RGRR000	No	45S rDNA	6	16.77	109.008	56.3	13496476	NA	NA	NA	NA	NA	NA	NA	NA	NA	NA	NA	NA	NA	NA	NA	1
AAGACAACGAAGCTAAGGTGTATGT	62150	177947	Mo17gain	RGRR000	No	45S rDNA	6	16.88	109.722	54.1	13596476	NA	NA	NA	NA	NA	NA	NA	NA	NA	NA	NA	NA	NA	NA	NA	1
AAGACACCGAACATAAAGTCTATGT	73766	35346	B73gain	RGRR000	No	45S rDNA	6	16.77	109.008	45.3	13496476	NA	NA	NA	NA	NA	NA	NA	NA	NA	NA	NA	NA	NA	NA	NA	1
AAGACACCGAACATAATGTGTATGT	23876	30	B73gain	RGRR000	No	45S rDNA	6	16.88	109.722	53.7	13596476	NA	NA	NA	NA	NA	NA	NA	NA	NA	NA	NA	NA	NA	NA	NA	1
AAGACACCGAACATACAGTGTATGT	26079	371	B73gain	RGRR000	No	45S rDNA	6	16.77	109.008	56.7	13496476	NA	NA	NA	NA	NA	NA	NA	NA	NA	NA	NA	NA	NA	NA	NA	1
AAGACACCGAACCTAAAGGGCATGT	5346	23094	Mo17gain	RGRR000	No	45S rDNA	6	16.88	109.722	46.7	13596476	NA	NA	NA	NA	NA	NA	NA	NA	NA	NA	NA	NA	NA	NA	NA	1
AAGACACCGAACCTAAAGTGTATGT	1574	109193	Mo17gain	RGRR000	No	45S rDNA	6	16.88	109.722	60.1	13596476	NA	NA	NA	NA	NA	NA	NA	NA	NA	NA	NA	NA	NA	NA	NA	1
AAGACACCGAACCTAGAGCGCATGT	121144	47584	B73gain	RGRR000	No	45S rDNA	6	16.77	109.008	50.8	13496476	NA	NA	NA	NA	NA	NA	NA	NA	NA	NA	NA	NA	NA	NA	NA	1
AAGACACCGAAGCTAAGGTGTATGT	4439	245423	Mo17gain	RGRR000	No	45S rDNA	6	16.88	109.722	62.5	13596476	NA	NA	NA	NA	NA	NA	NA	NA	NA	NA	NA	NA	NA	NA	NA	1
AAGACACCGAAGCTAATGTGTAAGT	147277	48469	B73gain	RGRR000	No	45S rDNA	6	16.77	109.008	49.2	13496476	NA	NA	NA	NA	NA	NA	NA	NA	NA	NA	NA	NA	NA	NA	NA	1
AAGACACCGAAGCTAATGTGTATGT	25748	121489	Mo17gain	RGRR000	No	45S rDNA	6	16.88	109.722	54.7	13596476	NA	NA	NA	NA	NA	NA	NA	NA	NA	NA	NA	NA	NA	NA	NA	1
AAGACACCGAAGCTGCTACGTATCC	65803	30008	B73gain	RGRR000	No	45S rDNA	6	16.716	108.651	48.7	13371476	NA	NA	NA	NA	NA	NA	NA	NA	NA	NA	NA	NA	NA	NA	NA	1
AAGACACCGAAGCTGCTACGTATGC	25144	96494	Mo17gain	RGRR000	No	45S rDNA	6	16.716	108.651	41.8	13371476	NA	NA	NA	NA	NA	NA	NA	NA	NA	NA	NA	NA	NA	NA	NA	1
AAGACACCGAAGGTAATATGTATGT	184829	72483	B73gain	RGRR000	No	45S rDNA	6	16.716	108.651	53.1	13371476	NA	NA	NA	NA	NA	NA	NA	NA	NA	NA	NA	NA	NA	NA	NA	1
AAGACACCGAAGGTAATATTTATGT	20405	36	B73gain	RGRR000	No	45S rDNA	6	16.77	109.008	56.3	13496476	NA	NA	NA	NA	NA	NA	NA	NA	NA	NA	NA	NA	NA	NA	NA	1
AAGACATAAATATTACCTTCGGTGT	20413	38	B73gain	RGRR000	No	45S rDNA	6	16.77	109.008	56.5	13496476	NA	NA	NA	NA	NA	NA	NA	NA	NA	NA	NA	NA	NA	NA	NA	1
AAGACATACACATTATGTTCGGTGT	23556	28	B73gain	RGRR000	No	45S rDNA	6	16.88	109.722	53.5	13596476	NA	NA	NA	NA	NA	NA	NA	NA	NA	NA	NA	NA	NA	NA	NA	1
AAGACATACACTGTATGTTCGGTGT	25817	335	B73gain	RGRR000	No	45S rDNA	6	16.77	109.008	56.8	13496476	NA	NA	NA	NA	NA	NA	NA	NA	NA	NA	NA	NA	NA	NA	NA	1
AAGACATACACTTTAGGTTCGGTGT	759	106346	Mo17gain	RGRR000	No	45S rDNA	6	16.88	109.722	60	13596476	NA	NA	NA	NA	NA	NA	NA	NA	NA	NA	NA	NA	NA	NA	NA	1
AAGACATACATACACCTTAGCTTCG	3614	234751	Mo17gain	RGRR000	No	45S rDNA	6	16.88	109.722	61.8	13596476	NA	NA	NA	NA	NA	NA	NA	NA	NA	NA	NA	NA	NA	NA	NA	1
AAGACATACATATTACCTTCGGTGT	182889	71799	B73gain	RGRR000	No	45S rDNA	6	16.716	108.651	52.8	13371476	NA	NA	NA	NA	NA	NA	NA	NA	NA	NA	NA	NA	NA	NA	NA	1
AAGACATAGACTTTATGTTCGGTGT	73031	35020	B73gain	RGRR000	No	45S rDNA	6	16.77	109.008	45	13496476	NA	NA	NA	NA	NA	NA	NA	NA	NA	NA	NA	NA	NA	NA	NA	1
AAGACATGCCCTTTAGGTTCGGTGT	5276	118687	Mo17gain	RGRR000	No	45S rDNA	6	16.88	109.722	58.9	13596476	NA	NA	NA	NA	NA	NA	NA	NA	NA	NA	NA	NA	NA	NA	NA	1
AAGACATGCGCTCTAGGTTCGGTGT	91409	43825	B73gain	RGRR000	No	45S rDNA	6	16.716	108.651	45.8	13371476	NA	NA	NA	NA	NA	NA	NA	NA	NA	NA	NA	NA	NA	NA	NA	1
AAGACCATTTCTTGGTCAAAAATCC	14392	6724	B73gain	OTKN000	No	knob	7	84.06	546.392	10.3	147236989	NA	NA	NA	NA	NA	NA	NA	NA	NA	NA	NA	NA	NA	NA	NA	1
AAGACCGCCGTGGGTTCGCGCACGA	1310	85400	Mo17gain	RGRR000	No	45S rDNA	6	16.716	108.651	55.3	13371476	NA	NA	NA	NA	NA	NA	NA	NA	NA	NA	NA	NA	NA	NA	NA	1
AAGACCGCCGTGGGTTCGTGCACGA	38846	13481	B73gain	RGRR000	No	45S rDNA	6	16.77	109.008	46.8	13496476	NA	NA	NA	NA	NA	NA	NA	NA	NA	NA	NA	NA	NA	NA	NA	1
AAGACCGGTGCCCCTCTCCCGTGGG	39948	106574	Mo17gain	RGRR000	No	45S rDNA	6	16.88	109.722	33.1	13596476	NA	NA	NA	NA	NA	NA	NA	NA	NA	NA	NA	NA	NA	NA	NA	1
AAGACCGGTGCCCCTCTCCCGTGTG	47066	22502	B73gain	RGRR000	No	45S rDNA	6	16.716	108.651	46.1	13371476	NA	NA	NA	NA	NA	NA	NA	NA	NA	NA	NA	NA	NA	NA	NA	1
AAGACCTACAGATTTTTGACCAAGA	30831	14081	B73gain	OTKN000	No	knob	7	83.84	544.963	11.4	146661989	NA	NA	NA	NA	NA	NA	NA	NA	NA	NA	NA	NA	NA	NA	NA	1
AAGACCTACGGATTTTAGACCAAGA	52602	22011	B73gain	OTKN000	No	knob	7	83.84	544.963	11.6	146661989	NA	NA	NA	NA	NA	NA	NA	NA	NA	NA	NA	NA	NA	NA	NA	1
AAGACCTACGGATTTTTAACCAAGA	17214	7492	B73gain	OTKN000	No	knob	7	83.84	544.963	7.7	146661989	1	243.51	1582.812	5.6	293676942	NA	NA	NA	NA	NA	NA	NA	NA	NA	NA	2
AAGACCTACGGATTTTTGACCAAGA	502633	224080	B73gain	OTKN000	No	knob	7	83.786	544.606	10.9	146411148	NA	NA	NA	NA	NA	NA	NA	NA	NA	NA	NA	NA	NA	NA	NA	1
AAGACGCGCACGACCAAAAAAAAGC	60651	26795	B73gain	NA	NA	NA	NA	NA	NA	NA	NA	NA	NA	NA	NA	NA	NA	NA	NA	NA	NA	NA	NA	NA	NA	NA	NA
AAGACTTACACATTAGCTTCGGTGT	123684	35203	B73gain	RGRR000	No	45S rDNA	6	16.77	109.008	48.7	13496476	NA	NA	NA	NA	NA	NA	NA	NA	NA	NA	NA	NA	NA	NA	NA	1
AAGAGGCTCATACACCTCACCCCAC	32692	15871	B73gain	OTKN000	No	knob	7	83.676	543.892	11.4	146271147	NA	NA	NA	NA	NA	NA	NA	NA	NA	NA	NA	NA	NA	NA	NA	1
AAGAGGCTCGTACACCTCACCCCAC	17381	8296	B73gain	OTKN000	No	knob	7	83.84	544.963	14.6	146661989	5	122.204	794.324	4.4	194777919	NA	NA	NA	NA	NA	NA	NA	NA	NA	NA	2
AAGATAAATGGCCACACAACCCCCA	36887	13930	B73gain	OTKN000	No	knob	7	84.445	548.894	11.6	147961989	5	122.204	794.324	9.1	194777919	NA	NA	NA	NA	NA	NA	NA	NA	NA	NA	2
AAGATCAATGGCCACACAACCCCCA	466828	189585	B73gain	OTKN000	No	knob	7	83.895	545.32	12.1	147011989	NA	NA	NA	NA	NA	NA	NA	NA	NA	NA	NA	NA	NA	NA	NA	1
AAGATCAATGGTCTCCACCAGAAAT	15608	6926	B73gain	OTKN000	No	knob	7	83.676	543.892	11.6	146271147	NA	NA	NA	NA	NA	NA	NA	NA	NA	NA	NA	NA	NA	NA	NA	1
AAGATTCTGATCTATGGCAAGAAAA	20962	10060	B73gain	OTKN000	No	knob	7	83.676	543.892	11.5	146271147	NA	NA	NA	NA	NA	NA	NA	NA	NA	NA	NA	NA	NA	NA	NA	1
AAGCAAACATATGTGGGGTGAGGTG	19263	9533	B73gain	OTKN000	No	knob	7	83.07	539.955	9.9	146136148	NA	NA	NA	NA	NA	NA	NA	NA	NA	NA	NA	NA	NA	NA	NA	1
AAGCACCCCAAACATGAGTTTTGGA	18591	8346	B73gain	CMCM002	No	Centromeric satellite repeats	6	21.991	142.943	46.2	62784200	NA	NA	NA	NA	NA	NA	NA	NA	NA	NA	NA	NA	NA	NA	NA	1
AAGCACGAGTTTTTGCCAGCGGAAC	3339	26135	Mo17gain	CMCM002	No	Centromeric satellite repeats	7	47.929	311.541	29.8	40389813	NA	NA	NA	NA	NA	NA	NA	NA	NA	NA	NA	NA	NA	NA	NA	1
AAGCATGTGGAAAGACACCGAACAT	127125	37263	B73gain	RGRR000	No	45S rDNA	6	16.77	109.008	54.3	13496476	NA	NA	NA	NA	NA	NA	NA	NA	NA	NA	NA	NA	NA	NA	NA	1
AAGCATGTGGAAAGACACCGAACCT	5225	121228	Mo17gain	RGRR000	No	45S rDNA	6	16.88	109.722	56.3	13596476	NA	NA	NA	NA	NA	NA	NA	NA	NA	NA	NA	NA	NA	NA	NA	1
AAGCCAAGAATGTGATCTATGGCAA	38788	17508	B73gain	OTKN000	No	knob	1	244.169	1587.098	4	294278217	7	83.786	544.606	4	146411148	NA	NA	NA	NA	NA	NA	NA	NA	NA	NA	2
AAGCCAAGTCCAAGCGTGTGCAAGG	21094	0	B73gain	RGRR000	B73uniq	45S rDNA	6	16.77	109.008	55.7	13496476	NA	NA	NA	NA	NA	NA	NA	NA	NA	NA	NA	NA	NA	NA	NA	1
AAGCCAAGTCCCAGCCTGCGGAAAG	9	91032	Mo17gain	RGRR000	Mo17uniq	45S rDNA	6	16.716	108.651	54.6	13371476	NA	NA	NA	NA	NA	NA	NA	NA	NA	NA	NA	NA	NA	NA	NA	1
AAGCCAAGTCCCAGCGTGTGGAAAG	85642	39760	B73gain	RGRR000	No	45S rDNA	6	16.716	108.651	49.2	13371476	NA	NA	NA	NA	NA	NA	NA	NA	NA	NA	NA	NA	NA	NA	NA	1
AAGCCATACATACACCTTAGCTTCG	51628	147371	Mo17gain	RGRR000	No	45S rDNA	6	17.376	112.941	52.7	13721476	NA	NA	NA	NA	NA	NA	NA	NA	NA	NA	NA	NA	NA	NA	NA	1
AAGCCATGAACGACCATTTTCAAAA	26266	9884	B73gain	OTKN000	No	knob	7	83.676	543.892	11.6	146271147	NA	NA	NA	NA	NA	NA	NA	NA	NA	NA	NA	NA	NA	NA	NA	1
AAGCCATTTCTTGGTTAAAAACTCG	54998	22402	B73gain	OTKN000	No	knob	7	83.84	544.963	11.7	146661989	NA	NA	NA	NA	NA	NA	NA	NA	NA	NA	NA	NA	NA	NA	NA	1
AAGCCTCCGTTTTCGGCCCGCGCGC	20212	10	B73gain	RGRR000	No	45S rDNA	6	16.77	109.008	57.3	13496476	NA	NA	NA	NA	NA	NA	NA	NA	NA	NA	NA	NA	NA	NA	NA	1
AAGCCTGACATACACCTTAGCTTCG	6346	32300	Mo17gain	RGRR000	No	45S rDNA	6	17.376	112.941	51.6	13721476	NA	NA	NA	NA	NA	NA	NA	NA	NA	NA	NA	NA	NA	NA	NA	1
AAGCCTGACATACACCTTAGCTTTG	65143	16	B73gain	RGRR000	No	45S rDNA	6	16.77	109.008	56.1	13496476	NA	NA	NA	NA	NA	NA	NA	NA	NA	NA	NA	NA	NA	NA	NA	1
AAGCGCGTAGAAAGACACCGAAGCT	23288	528	B73gain	RGRR000	No	45S rDNA	6	16.77	109.008	56.9	13496476	NA	NA	NA	NA	NA	NA	NA	NA	NA	NA	NA	NA	NA	NA	NA	1
AAGCGTGTGCAAGGACACCGAAGCT	21121	0	B73gain	RGRR000	B73uniq	45S rDNA	6	16.77	109.008	56	13496476	NA	NA	NA	NA	NA	NA	NA	NA	NA	NA	NA	NA	NA	NA	NA	1
AAGCGTGTGGAAAGACACCGAAGCT	31736	144253	Mo17gain	RGRR000	No	45S rDNA	6	16.88	109.722	58.7	13596476	NA	NA	NA	NA	NA	NA	NA	NA	NA	NA	NA	NA	NA	NA	NA	1
AAGCGTGTGGAAAGACACCGAAGGT	211607	74734	B73gain	RGRR000	No	45S rDNA	6	16.77	109.008	55.1	13496476	NA	NA	NA	NA	NA	NA	NA	NA	NA	NA	NA	NA	NA	NA	NA	1
AAGCGTGTGGAATGACACCGAACCT	73	102523	Mo17gain	RGRR000	No	45S rDNA	6	16.88	109.722	59.1	13596476	NA	NA	NA	NA	NA	NA	NA	NA	NA	NA	NA	NA	NA	NA	NA	1
AAGCGTGTGGAATGGAAAGACAACA	65221	86	B73gain	RGRR000	No	45S rDNA	6	16.77	109.008	57.2	13496476	NA	NA	NA	NA	NA	NA	NA	NA	NA	NA	NA	NA	NA	NA	NA	1
AAGCGTGTGGAATGGAAAGACAACG	61856	166590	Mo17gain	RGRR000	No	45S rDNA	6	16.88	109.722	53.5	13596476	NA	NA	NA	NA	NA	NA	NA	NA	NA	NA	NA	NA	NA	NA	NA	1
AAGCGTGTGTAAAGACACCGAAGCT	1096	102388	Mo17gain	RGRR000	No	45S rDNA	6	16.88	109.722	62.8	13596476	NA	NA	NA	NA	NA	NA	NA	NA	NA	NA	NA	NA	NA	NA	NA	1
AAGCTAACACCTACGGATTTTTGAC	22500	9372	B73gain	OTKN000	No	knob	7	83.786	544.606	8.2	146411148	NA	NA	NA	NA	NA	NA	NA	NA	NA	NA	NA	NA	NA	NA	NA	1
AAGCTAAGGTGTATGTATGGCTTCA	23341	10	B73gain	RGRR000	No	45S rDNA	6	16.77	109.008	56.8	13496476	NA	NA	NA	NA	NA	NA	NA	NA	NA	NA	NA	NA	NA	NA	NA	1
AAGCTAAGGTGTATGTATGGCTTGA	28359	147687	Mo17gain	RGRR000	No	45S rDNA	6	16.88	109.722	57.1	13596476	NA	NA	NA	NA	NA	NA	NA	NA	NA	NA	NA	NA	NA	NA	NA	1
AAGCTAAGGTGTATGTATGTCTTGA	3664	237325	Mo17gain	RGRR000	No	45S rDNA	6	16.88	109.722	62	13596476	NA	NA	NA	NA	NA	NA	NA	NA	NA	NA	NA	NA	NA	NA	NA	1
AAGCTAAGGTGTATGTCAGGCTTGA	70858	32231	B73gain	RGRR000	No	45S rDNA	6	16.716	108.651	44.4	13371476	NA	NA	NA	NA	NA	NA	NA	NA	NA	NA	NA	NA	NA	NA	NA	1
AAGCTAAGTCCAAGCATGTGGAAAG	33773	5736	B73gain	RGRR000	No	45S rDNA	6	16.77	109.008	54.7	13496476	NA	NA	NA	NA	NA	NA	NA	NA	NA	NA	NA	NA	NA	NA	NA	1
AAGCTAAGTCCAAGCGCGTAGAAAG	23783	660	B73gain	RGRR000	No	45S rDNA	6	16.77	109.008	57.3	13496476	NA	NA	NA	NA	NA	NA	NA	NA	NA	NA	NA	NA	NA	NA	NA	1
AAGCTAAGTCCAAGCGTGTGGAATG	99856	270163	Mo17gain	RGRR000	No	45S rDNA	6	16.88	109.722	52.9	13596476	NA	NA	NA	NA	NA	NA	NA	NA	NA	NA	NA	NA	NA	NA	NA	1
AAGCTAAGTCCAAGCGTGTGTAAAG	1176	100383	Mo17gain	RGRR000	No	45S rDNA	6	16.88	109.722	61.7	13596476	NA	NA	NA	NA	NA	NA	NA	NA	NA	NA	NA	NA	NA	NA	NA	1
AAGCTAAGTCCCAGCCTGTGGAAAG	11	103185	Mo17gain	RGRR000	No	45S rDNA	6	16.88	109.722	60.1	13596476	NA	NA	NA	NA	NA	NA	NA	NA	NA	NA	NA	NA	NA	NA	NA	1
AAGCTAAGTCGAAGCATGTGGAAAG	70614	33670	B73gain	RGRR000	No	45S rDNA	6	16.716	108.651	48.4	13371476	NA	NA	NA	NA	NA	NA	NA	NA	NA	NA	NA	NA	NA	NA	NA	1
AAGCTAAGTTCAAGCATGTGGAAAG	25518	0	B73gain	RGRR000	B73uniq	45S rDNA	6	16.77	109.008	57	13496476	NA	NA	NA	NA	NA	NA	NA	NA	NA	NA	NA	NA	NA	NA	NA	1
AAGCTAATGTGTAAGTCTGGGCTGA	20736	319	B73gain	RGRR000	No	45S rDNA	6	16.88	109.722	54.8	13596476	NA	NA	NA	NA	NA	NA	NA	NA	NA	NA	NA	NA	NA	NA	NA	1
AAGCTAATGTGTAAGTCTTGGGTGA	122575	35116	B73gain	RGRR000	No	45S rDNA	6	16.77	109.008	49.1	13496476	NA	NA	NA	NA	NA	NA	NA	NA	NA	NA	NA	NA	NA	NA	NA	1
AAGCTAATGTGTATGTTTTGGGTGA	24	100108	Mo17gain	RGRR000	No	45S rDNA	6	16.88	109.722	61.4	13596476	NA	NA	NA	NA	NA	NA	NA	NA	NA	NA	NA	NA	NA	NA	NA	1
AAGCTCATACACCTCACCCCACATA	19154	8929	B73gain	OTKN000	No	knob	7	83.786	544.606	12.6	146411148	1	242.182	1574.183	4.7	293451942	NA	NA	NA	NA	NA	NA	NA	NA	NA	NA	2
AAGCTCCATTTTTTATGAAAATAGC	27963	12093	B73gain	OTKN000	No	knob	7	83.786	544.606	10.4	146411148	NA	NA	NA	NA	NA	NA	NA	NA	NA	NA	NA	NA	NA	NA	NA	1
AAGCTGCGACGTATGCCTTGGGTGA	21843	18	B73gain	RGRR000	No	45S rDNA	6	16.77	109.008	55.3	13496476	NA	NA	NA	NA	NA	NA	NA	NA	NA	NA	NA	NA	NA	NA	NA	1
AAGCTGCTACGTATCCCTTGGGTTG	65071	29582	B73gain	RGRR000	No	45S rDNA	6	16.716	108.651	48.6	13371476	NA	NA	NA	NA	NA	NA	NA	NA	NA	NA	NA	NA	NA	NA	NA	1
AAGCTGCTACGTATGCCTTGGGTGA	23307	9375	B73gain	RGRR000	No	45S rDNA	6	16.716	108.651	44.2	13371476	NA	NA	NA	NA	NA	NA	NA	NA	NA	NA	NA	NA	NA	NA	NA	1
AAGCTGCTACGTATGCCTTGGGTTG	2341	109690	Mo17gain	RGRR000	No	45S rDNA	6	16.77	109.008	54.9	13496476	NA	NA	NA	NA	NA	NA	NA	NA	NA	NA	NA	NA	NA	NA	NA	1
AAGCTTACTATGGTTTGGAGACTCA	15651	4759	B73gain	TRTM000	No	Telomere	2	0.055	0.357	55.8	100000	NA	NA	NA	NA	NA	NA	NA	NA	NA	NA	NA	NA	NA	NA	NA	1
AAGCTTAGTGCAAGCGTGTGGAATG	23919	3	B73gain	RGRR000	B73uniq	45S rDNA	6	16.77	109.008	57.8	13496476	NA	NA	NA	NA	NA	NA	NA	NA	NA	NA	NA	NA	NA	NA	NA	1
AAGCTTATTTTCGGGGTCGTGCCCG	22759	61	B73gain	RGRR000	No	45S rDNA	6	16.77	109.008	57.1	13496476	NA	NA	NA	NA	NA	NA	NA	NA	NA	NA	NA	NA	NA	NA	NA	1
AAGGAAAAATATGTGGGGTGAGGTG	25127	11658	B73gain	OTKN000	No	knob	7	84.06	546.392	11.2	147236989	NA	NA	NA	NA	NA	NA	NA	NA	NA	NA	NA	NA	NA	NA	NA	1
AAGGAAACAAATGTGGGGTGAGGTG	49097	21989	B73gain	OTKN000	No	knob	7	83.84	544.963	11.9	146661989	1	242.347	1575.255	4.2	293576942	NA	NA	NA	NA	NA	NA	NA	NA	NA	NA	2
AAGGAAACATAGGTGGGGTGAGGTG	17305	7181	B73gain	OTKN000	No	knob	7	83.07	539.955	8	146136148	NA	NA	NA	NA	NA	NA	NA	NA	NA	NA	NA	NA	NA	NA	NA	1
AAGGAAACATATGAGGGGTGAGATT	35850	13929	B73gain	OTKN000	No	knob	7	83.786	544.606	11.3	146411148	1	243.894	1585.313	4.5	293876942	NA	NA	NA	NA	NA	NA	NA	NA	NA	NA	2
AAGGAAACATATGCGGGGTGAGGTG	21362	8816	B73gain	OTKN000	No	knob	7	83.676	543.892	10.4	146271147	NA	NA	NA	NA	NA	NA	NA	NA	NA	NA	NA	NA	NA	NA	NA	1
AAGGAAACATATGGGGGGTGAGGTG	38855	15999	B73gain	OTKN000	No	knob	7	83.895	545.32	10.1	147011989	NA	NA	NA	NA	NA	NA	NA	NA	NA	NA	NA	NA	NA	NA	NA	1
AAGGAAACATATGTAGGGTGAGGTG	25624	12087	B73gain	OTKN000	No	knob	7	83.786	544.606	10.8	146411148	NA	NA	NA	NA	NA	NA	NA	NA	NA	NA	NA	NA	NA	NA	NA	1
AAGGAAACATATGTGAGGTGAGGTG	45492	20392	B73gain	OTKN000	No	knob	7	83.676	543.892	10.8	146271147	NA	NA	NA	NA	NA	NA	NA	NA	NA	NA	NA	NA	NA	NA	NA	1
AAGGAAACATATGTGGAGTGAGGTG	77501	38591	B73gain	OTKN000	No	knob	7	83.676	543.892	10.9	146271147	NA	NA	NA	NA	NA	NA	NA	NA	NA	NA	NA	NA	NA	NA	NA	1
AAGGAAACATATGTGGGGCGAGGTG	16990	7974	B73gain	OTKN000	No	knob	7	83.676	543.892	11.9	146271147	NA	NA	NA	NA	NA	NA	NA	NA	NA	NA	NA	NA	NA	NA	NA	1
AAGGAAACATATGTGGGGGGAGGTG	14555	5945	B73gain	OTKN000	No	knob	7	85.05	552.823	6	150736689	NA	NA	NA	NA	NA	NA	NA	NA	NA	NA	NA	NA	NA	NA	NA	1
AAGGAAACATATGTGGGGTAAGGTG	22315	10784	B73gain	OTKN000	No	knob	7	84.06	546.392	6.7	147236989	NA	NA	NA	NA	NA	NA	NA	NA	NA	NA	NA	NA	NA	NA	NA	1
AAGGAAACATATGTGGGGTGAAGTG	31821	15207	B73gain	OTKN000	No	knob	7	83.786	544.606	13.4	146411148	NA	NA	NA	NA	NA	NA	NA	NA	NA	NA	NA	NA	NA	NA	NA	1
AAGGAAACATATGTGGGGTGAATTG	21200	8330	B73gain	OTKN000	No	knob	7	84.445	548.894	7.4	147961989	5	121.041	786.767	5.9	194652919	NA	NA	NA	NA	NA	NA	NA	NA	NA	NA	2
AAGGAAACATATGTGGGGTGAGATG	20338	9699	B73gain	OTKN000	No	knob	7	83.786	544.606	9.9	146411148	NA	NA	NA	NA	NA	NA	NA	NA	NA	NA	NA	NA	NA	NA	NA	1
AAGGAAACATATGTGGGGTGAGATT	156340	64743	B73gain	OTKN000	No	knob	7	83.84	544.963	11.3	146661989	1	243.51	1582.812	4.2	293676942	NA	NA	NA	NA	NA	NA	NA	NA	NA	NA	2
AAGGAAACATATGTGGGGTGAGGAG	16538	7183	B73gain	OTKN000	No	knob	7	83.676	543.892	5.6	146271147	1	242.347	1575.255	4.3	293576942	NA	NA	NA	NA	NA	NA	NA	NA	NA	NA	2
AAGGAAACATATGTGGGGTGAGGGG	22399	8833	B73gain	OTKN000	No	knob	7	85.05	552.823	5	150736689	NA	NA	NA	NA	NA	NA	NA	NA	NA	NA	NA	NA	NA	NA	NA	1
AAGGAAACATATGTGGGGTGAGGTA	25131	12433	B73gain	OTKN000	No	knob	7	83.84	544.963	13.6	146661989	NA	NA	NA	NA	NA	NA	NA	NA	NA	NA	NA	NA	NA	NA	NA	1
AAGGAAACATATGTGGGGTGAGGTC	46893	22539	B73gain	OTKN000	No	knob	7	83.676	543.892	11.8	146271147	1	242.347	1575.255	4	293576942	NA	NA	NA	NA	NA	NA	NA	NA	NA	NA	2
AAGGAAACATATGTGGGGTGAGGTG	7721642	3341964	B73gain	OTKN000	No	knob	7	83.84	544.963	12.8	146661989	NA	NA	NA	NA	NA	NA	NA	NA	NA	NA	NA	NA	NA	NA	NA	1
AAGGAAACATATGTGGGGTGAGTTG	28929	13281	B73gain	OTKN000	No	knob	7	83.895	545.32	9.4	147011989	NA	NA	NA	NA	NA	NA	NA	NA	NA	NA	NA	NA	NA	NA	NA	1
AAGGAAACATATGTGGGGTGATGTG	22886	9769	B73gain	OTKN000	No	knob	7	83.676	543.892	5.8	146271147	NA	NA	NA	NA	NA	NA	NA	NA	NA	NA	NA	NA	NA	NA	NA	1
AAGGAAACATATGTGGGGTGGGGTG	17018	8225	B73gain	OTKN000	No	knob	7	83.895	545.32	10.5	147011989	NA	NA	NA	NA	NA	NA	NA	NA	NA	NA	NA	NA	NA	NA	NA	1
AAGGAAACATATGTGGGGTGTGGTG	27924	13354	B73gain	OTKN000	No	knob	7	83.676	543.892	9	146271147	1	242.347	1575.255	4.3	293576942	NA	NA	NA	NA	NA	NA	NA	NA	NA	NA	2
AAGGAAACATATGTGGGGTTAGGTG	35351	16213	B73gain	OTKN000	No	knob	7	84.06	546.392	9	147236989	NA	NA	NA	NA	NA	NA	NA	NA	NA	NA	NA	NA	NA	NA	NA	1
AAGGAAACATATGTGGGTGAGGTGT	64536	29502	B73gain	OTKN000	No	knob	7	83.676	543.892	12.9	146271147	5	122.204	794.324	4.6	194777919	NA	NA	NA	NA	NA	NA	NA	NA	NA	NA	2
AAGGAAACATATGTGGGTGTCGAAA	17592	8291	B73gain	OTKN000	No	knob	7	84.06	546.392	12.3	147236989	NA	NA	NA	NA	NA	NA	NA	NA	NA	NA	NA	NA	NA	NA	NA	1
AAGGAAACATATGTGGGTTGAGGTG	27984	12029	B73gain	OTKN000	No	knob	7	84.445	548.894	10.1	147961989	NA	NA	NA	NA	NA	NA	NA	NA	NA	NA	NA	NA	NA	NA	NA	1
AAGGAAACATATGTGTAGTGAGGTG	610938	255955	B73gain	OTKN000	No	knob	7	83.84	544.963	12.9	146661989	NA	NA	NA	NA	NA	NA	NA	NA	NA	NA	NA	NA	NA	NA	NA	1
AAGGAAACATATGTGTGGTGAGGTG	32534	14611	B73gain	OTKN000	No	knob	7	83.676	543.892	8.9	146271147	1	242.182	1574.183	4.7	293451942	NA	NA	NA	NA	NA	NA	NA	NA	NA	NA	2
AAGGAAACATATGTTGGGTGAGGTG	25121	10267	B73gain	OTKN000	No	knob	7	83.676	543.892	7.9	146271147	NA	NA	NA	NA	NA	NA	NA	NA	NA	NA	NA	NA	NA	NA	NA	1
AAGGAAACATATTTGGGGTGAGGTG	21254	9709	B73gain	OTKN000	No	knob	7	83.84	544.963	14.2	146661989	NA	NA	NA	NA	NA	NA	NA	NA	NA	NA	NA	NA	NA	NA	NA	1
AAGGAAACATGTGTGGGGTGAGGTG	16110	7490	B73gain	OTKN000	No	knob	7	84.06	546.392	6.1	147236989	NA	NA	NA	NA	NA	NA	NA	NA	NA	NA	NA	NA	NA	NA	NA	1
AAGGAAACATTTGTGGGGTGAGGTG	59134	26289	B73gain	OTKN000	No	knob	7	83.895	545.32	13.2	147011989	NA	NA	NA	NA	NA	NA	NA	NA	NA	NA	NA	NA	NA	NA	NA	1
AAGGAAACCTATGTGGGGTGAGGTG	15267	7572	B73gain	OTKN000	No	knob	NA	NA	NA	NA	NA	NA	NA	NA	NA	NA	NA	NA	NA	NA	NA	NA	NA	NA	NA	NA	0
AAGGAAACGTATGTGGGGTGAGGTG	15767	6345	B73gain	OTKN000	No	knob	7	84.06	546.392	14.3	147236989	NA	NA	NA	NA	NA	NA	NA	NA	NA	NA	NA	NA	NA	NA	NA	1
AAGGAAACTTATGTGGGGTGAGGTG	37944	15614	B73gain	OTKN000	No	knob	7	83.895	545.32	14.6	147011989	NA	NA	NA	NA	NA	NA	NA	NA	NA	NA	NA	NA	NA	NA	NA	1
AAGGAACCATATGTGGGGTGAGGTG	16170	6665	B73gain	OTKN000	No	knob	7	83.895	545.32	10.2	147011989	NA	NA	NA	NA	NA	NA	NA	NA	NA	NA	NA	NA	NA	NA	NA	1
AAGGACAAGGTGGAACGGAGGGAAA	23833	252	B73gain	RGRR000	No	45S rDNA	6	16.77	109.008	53.5	13496476	NA	NA	NA	NA	NA	NA	NA	NA	NA	NA	NA	NA	NA	NA	NA	1
AAGGACACCGAAGCTGCGACGTATG	21489	0	B73gain	NA	NA	NA	NA	NA	NA	NA	NA	NA	NA	NA	NA	NA	NA	NA	NA	NA	NA	NA	NA	NA	NA	NA	NA
AAGGACGAACAGCCCTGCCGCCCGT	2441	98846	Mo17gain	RGRR000	No	45S rDNA	6	16.88	109.722	56.5	13596476	NA	NA	NA	NA	NA	NA	NA	NA	NA	NA	NA	NA	NA	NA	NA	1
AAGGAGGGAGACTGGGCATTGTAGG	25379	856	B73gain	NA	NA	NA	NA	NA	NA	NA	NA	NA	NA	NA	NA	NA	NA	NA	NA	NA	NA	NA	NA	NA	NA	NA	NA
AAGGATGTGATCTATGGCAAGGAAA	15392	6543	B73gain	OTKN000	No	knob	7	84.445	548.894	9.2	147961989	NA	NA	NA	NA	NA	NA	NA	NA	NA	NA	NA	NA	NA	NA	NA	1
AAGGATTTTTGACCAAGAAATGGTC	31768	15553	B73gain	OTKN000	No	knob	7	83.786	544.606	11.9	146411148	NA	NA	NA	NA	NA	NA	NA	NA	NA	NA	NA	NA	NA	NA	NA	1
AAGGCAACAGGCGGCAGGGCTGTTC	20596	166	B73gain	RGRR000	No	45S rDNA	6	16.77	109.008	58.2	13496476	NA	NA	NA	NA	NA	NA	NA	NA	NA	NA	NA	NA	NA	NA	NA	1
AAGGCAAGGAAACATATGTGGGGTG	20508	9142	B73gain	OTKN000	No	knob	7	83.676	543.892	7.5	146271147	NA	NA	NA	NA	NA	NA	NA	NA	NA	NA	NA	NA	NA	NA	NA	1
AAGGCACGGTGGAACGGAGGGAAAA	118	105908	Mo17gain	RGRR000	No	45S rDNA	6	16.88	109.722	60	13596476	NA	NA	NA	NA	NA	NA	NA	NA	NA	NA	NA	NA	NA	NA	NA	1
AAGGCATACGTAGCAGCTTCGGTGT	25006	96218	Mo17gain	RGRR000	No	45S rDNA	6	16.716	108.651	41.9	13371476	NA	NA	NA	NA	NA	NA	NA	NA	NA	NA	NA	NA	NA	NA	NA	1
AAGGCATACGTCGCAGCTTCGGTGT	21485	180	B73gain	NA	NA	NA	NA	NA	NA	NA	NA	NA	NA	NA	NA	NA	NA	NA	NA	NA	NA	NA	NA	NA	NA	NA	NA
AAGGCCGAACAGCCATGCCGCACGT	371	118967	Mo17gain	RGRR000	No	45S rDNA	6	16.88	109.722	59.2	13596476	NA	NA	NA	NA	NA	NA	NA	NA	NA	NA	NA	NA	NA	NA	NA	1
AAGGCCGAACAGCCATGCCGCCCCG	88143	41262	B73gain	RGRR000	No	45S rDNA	6	16.716	108.651	48.8	13371476	NA	NA	NA	NA	NA	NA	NA	NA	NA	NA	NA	NA	NA	NA	NA	1
AAGGCCGAACAGCCATGCCGCGCGC	22	29139	Mo17gain	RGRR000	No	45S rDNA	6	17.376	112.941	55.1	13721476	NA	NA	NA	NA	NA	NA	NA	NA	NA	NA	NA	NA	NA	NA	NA	1
AAGGCCGAACAGCCATGTCGCCCCG	20649	70	B73gain	RGRR000	No	45S rDNA	6	16.77	109.008	55.1	13496476	NA	NA	NA	NA	NA	NA	NA	NA	NA	NA	NA	NA	NA	NA	NA	1
AAGGCCGAACAGCCCTGCCGCCTGT	21359	203	B73gain	RGRR000	No	45S rDNA	6	16.77	109.008	57.9	13496476	NA	NA	NA	NA	NA	NA	NA	NA	NA	NA	NA	NA	NA	NA	NA	1
AAGGCCGAACAGGCCTGCCGCCCGT	60	76505	Mo17gain	RGRR000	No	45S rDNA	6	16.88	109.722	61.7	13596476	NA	NA	NA	NA	NA	NA	NA	NA	NA	NA	NA	NA	NA	NA	NA	1
AAGGCCGAACGCCCCTGCCGCCCGT	21843	117	B73gain	RGRR000	No	45S rDNA	6	16.77	109.008	54.8	13496476	NA	NA	NA	NA	NA	NA	NA	NA	NA	NA	NA	NA	NA	NA	NA	1
AAGGCCGAACGGCCCAGCCGCCCGT	20800	122	B73gain	RGRR000	No	45S rDNA	6	16.77	109.008	55.1	13496476	NA	NA	NA	NA	NA	NA	NA	NA	NA	NA	NA	NA	NA	NA	NA	1
AAGGCCGAACGGCCCTACCGCCCGT	20406	69	B73gain	RGRR000	No	45S rDNA	6	16.88	109.722	50.4	13596476	NA	NA	NA	NA	NA	NA	NA	NA	NA	NA	NA	NA	NA	NA	NA	1
AAGGCCGAACGGCCCTGCCGCTCGT	61662	42	B73gain	RGRR000	No	45S rDNA	6	16.77	109.008	56.6	13496476	NA	NA	NA	NA	NA	NA	NA	NA	NA	NA	NA	NA	NA	NA	NA	1
AAGGCCGAACTGCCCTGCCGCCCGT	301	32244	Mo17gain	RGRR000	No	45S rDNA	6	16.88	109.722	51.3	13596476	NA	NA	NA	NA	NA	NA	NA	NA	NA	NA	NA	NA	NA	NA	NA	1
AAGGCGACGGGCGGCATGGCTGTTC	197594	73073	B73gain	RGRR000	No	45S rDNA	6	16.77	109.008	55.2	13496476	NA	NA	NA	NA	NA	NA	NA	NA	NA	NA	NA	NA	NA	NA	NA	1
AAGGCGCAGCGTGGCCGAAGACCGC	22025	89386	Mo17gain	RGRR000	No	45S rDNA	6	16.716	108.651	40.2	13371476	NA	NA	NA	NA	NA	NA	NA	NA	NA	NA	NA	NA	NA	NA	NA	1
AAGGCGCAGCGTGGCCGAAGACGCG	57543	25700	B73gain	RGRR000	No	45S rDNA	6	16.716	108.651	50.8	13371476	NA	NA	NA	NA	NA	NA	NA	NA	NA	NA	NA	NA	NA	NA	NA	1
AAGGCGCAGCGTGGGAAGAGGCCGA	17899	7747	B73gain	RGRR000	No	45S rDNA	6	16.77	109.008	42.6	13496476	NA	NA	NA	NA	NA	NA	NA	NA	NA	NA	NA	NA	NA	NA	NA	1
AAGGCTAAAACATTCAGATTTTTGA	15102	6930	B73gain	NA	NA	NA	NA	NA	NA	NA	NA	NA	NA	NA	NA	NA	NA	NA	NA	NA	NA	NA	NA	NA	NA	NA	NA
AAGGCTAACAACTACGGATTTTTGA	23759	9732	B73gain	OTKN000	No	knob	7	83.84	544.963	10.8	146661989	NA	NA	NA	NA	NA	NA	NA	NA	NA	NA	NA	NA	NA	NA	NA	1
AAGGCTAACACATACGAGTTTTTAA	15987	6856	B73gain	OTKN000	No	knob	7	83.895	545.32	9.4	147011989	NA	NA	NA	NA	NA	NA	NA	NA	NA	NA	NA	NA	NA	NA	NA	1
AAGGCTAACACATTCAGATTTTTGC	24414	10574	B73gain	NA	NA	NA	NA	NA	NA	NA	NA	NA	NA	NA	NA	NA	NA	NA	NA	NA	NA	NA	NA	NA	NA	NA	NA
AAGGCTAACACATTCGGATTTTTGA	42256	18562	B73gain	NA	NA	NA	NA	NA	NA	NA	NA	NA	NA	NA	NA	NA	NA	NA	NA	NA	NA	NA	NA	NA	NA	NA	NA
AAGGCTAACACATTCGGATTTTTGC	190133	76328	B73gain	NA	NA	NA	NA	NA	NA	NA	NA	NA	NA	NA	NA	NA	NA	NA	NA	NA	NA	NA	NA	NA	NA	NA	NA
AAGGCTAACACCAACAGATTTTTGA	44180	18906	B73gain	OTKN000	No	knob	5	121.041	786.767	9.7	194652919	7	84.445	548.894	7.4	147961989	NA	NA	NA	NA	NA	NA	NA	NA	NA	NA	2
AAGGCTAACACCAACGGATTTTTGA	48339	21001	B73gain	OTKN000	No	knob	7	84.5	549.251	9.6	148636989	5	122.204	794.324	8	194777919	NA	NA	NA	NA	NA	NA	NA	NA	NA	NA	2
AAGGCTAACACCTACAGATTTTTGA	186097	87843	B73gain	OTKN000	No	knob	7	83.895	545.32	12.7	147011989	NA	NA	NA	NA	NA	NA	NA	NA	NA	NA	NA	NA	NA	NA	NA	1
AAGGCTAACACCTACGAATTTTTGA	151575	70573	B73gain	OTKN000	No	knob	7	83.895	545.32	13.8	147011989	NA	NA	NA	NA	NA	NA	NA	NA	NA	NA	NA	NA	NA	NA	NA	1
AAGGCTAACACCTACGAGTTTTTAA	36118	16072	B73gain	OTKN000	No	knob	7	83.84	544.963	12.8	146661989	1	243.51	1582.812	4.2	293676942	NA	NA	NA	NA	NA	NA	NA	NA	NA	NA	2
AAGGCTAACACCTACGATTTTTTGA	16977	7909	B73gain	OTKN000	No	knob	7	83.786	544.606	13.6	146411148	NA	NA	NA	NA	NA	NA	NA	NA	NA	NA	NA	NA	NA	NA	NA	1
AAGGCTAACACCTACGGAATTTTGA	48249	20657	B73gain	OTKN000	No	knob	7	83.84	544.963	11.6	146661989	NA	NA	NA	NA	NA	NA	NA	NA	NA	NA	NA	NA	NA	NA	NA	1
AAGGCTAACACCTACGGATTTCTGA	17849	8617	B73gain	OTKN000	No	knob	7	83.786	544.606	11.8	146411148	NA	NA	NA	NA	NA	NA	NA	NA	NA	NA	NA	NA	NA	NA	NA	1
AAGGCTAACACCTACGGATTTTTAA	39055	17491	B73gain	OTKN000	No	knob	7	84.06	546.392	11.8	147236989	NA	NA	NA	NA	NA	NA	NA	NA	NA	NA	NA	NA	NA	NA	NA	1
AAGGCTAACACCTACGGATTTTTCA	13614	6506	B73gain	OTKN000	No	knob	7	84.06	546.392	11.9	147236989	NA	NA	NA	NA	NA	NA	NA	NA	NA	NA	NA	NA	NA	NA	NA	1
AAGGCTAACACCTACGGATTTTTGA	3763542	1615907	B73gain	OTKN000	No	knob	7	83.84	544.963	12.1	146661989	NA	NA	NA	NA	NA	NA	NA	NA	NA	NA	NA	NA	NA	NA	NA	1
AAGGCTAACACCTACGGATTTTTGC	56539	24737	B73gain	OTKN000	No	knob	7	83.895	545.32	10.8	147011989	NA	NA	NA	NA	NA	NA	NA	NA	NA	NA	NA	NA	NA	NA	NA	1
AAGGCTAACACCTACGGATTTTTTA	95161	40880	B73gain	OTKN000	No	knob	7	83.676	543.892	11.3	146271147	NA	NA	NA	NA	NA	NA	NA	NA	NA	NA	NA	NA	NA	NA	NA	1
AAGGCTAACACCTACGGGTTTTTGA	13941	6603	B73gain	OTKN000	No	knob	7	83.676	543.892	7.6	146271147	NA	NA	NA	NA	NA	NA	NA	NA	NA	NA	NA	NA	NA	NA	NA	1
AAGGCTAACACCTACGGTTTTTTGA	30446	12642	B73gain	OTKN000	No	knob	7	83.786	544.606	12.8	146411148	NA	NA	NA	NA	NA	NA	NA	NA	NA	NA	NA	NA	NA	NA	NA	1
AAGGCTAACACCTACGTATTTTTGA	16079	7225	B73gain	OTKN000	No	knob	7	84.06	546.392	11.1	147236989	NA	NA	NA	NA	NA	NA	NA	NA	NA	NA	NA	NA	NA	NA	NA	1
AAGGCTAACACCTACTGATTTTTGA	53957	22958	B73gain	OTKN000	No	knob	7	83.786	544.606	10.8	146411148	1	243.51	1582.812	4	293676942	NA	NA	NA	NA	NA	NA	NA	NA	NA	NA	2
AAGGCTAACACCTATGGATTTCTGA	14675	6463	B73gain	OTKN000	No	knob	5	121.041	786.767	8.1	194652919	7	83.895	545.32	7.6	147011989	NA	NA	NA	NA	NA	NA	NA	NA	NA	NA	2
AAGGCTAACACCTATGGATTTTTGA	217048	98409	B73gain	OTKN000	No	knob	7	83.895	545.32	12.5	147011989	NA	NA	NA	NA	NA	NA	NA	NA	NA	NA	NA	NA	NA	NA	NA	1
AAGGCTAACACGTACAGATTTTTGA	40408	18317	B73gain	OTKN000	No	knob	7	83.895	545.32	10.5	147011989	5	122.204	794.324	5.2	194777919	NA	NA	NA	NA	NA	NA	NA	NA	NA	NA	2
AAGGCTAACACGTACGAATTTTTGA	68877	29625	B73gain	OTKN000	No	knob	5	122.204	794.324	10.7	194777919	7	84.06	546.392	8.2	147236989	NA	NA	NA	NA	NA	NA	NA	NA	NA	NA	2
AAGGCTAACACGTACGAGTTTTTAA	1209201	504057	B73gain	OTKN000	No	knob	7	83.786	544.606	11.5	146411148	1	243.674	1583.884	4	293776942	NA	NA	NA	NA	NA	NA	NA	NA	NA	NA	2
AAGGCTAACACGTACGAGTTTTTGA	366507	149775	B73gain	OTKN000	No	knob	7	83.84	544.963	12.3	146661989	1	242.347	1575.255	4.1	293576942	NA	NA	NA	NA	NA	NA	NA	NA	NA	NA	2
AAGGCTAACACGTACGCGTTTTTAA	26742	10421	B73gain	OTKN000	No	knob	7	83.786	544.606	12.3	146411148	NA	NA	NA	NA	NA	NA	NA	NA	NA	NA	NA	NA	NA	NA	NA	1
AAGGCTAACACGTACGGATTTTTAA	131225	55447	B73gain	OTKN000	No	knob	7	83.84	544.963	11.7	146661989	1	243.51	1582.812	4.2	293676942	NA	NA	NA	NA	NA	NA	NA	NA	NA	NA	2
AAGGCTAACACGTACGGATTTTTGA	447115	181490	B73gain	OTKN000	No	knob	7	83.895	545.32	13	147011989	NA	NA	NA	NA	NA	NA	NA	NA	NA	NA	NA	NA	NA	NA	NA	1
AAGGCTAACACGTATGAGTTTTTAA	19646	8291	B73gain	OTKN000	No	knob	7	83.84	544.963	14.8	146661989	NA	NA	NA	NA	NA	NA	NA	NA	NA	NA	NA	NA	NA	NA	NA	1
AAGGCTAACACGTATGGATTTTTGA	66219	28183	B73gain	OTKN000	No	knob	7	83.84	544.963	12.8	146661989	NA	NA	NA	NA	NA	NA	NA	NA	NA	NA	NA	NA	NA	NA	NA	1
AAGGCTAACACGTTCGGATTTTTGA	29454	14036	B73gain	OTKN000	No	knob	7	83.895	545.32	11.5	147011989	NA	NA	NA	NA	NA	NA	NA	NA	NA	NA	NA	NA	NA	NA	NA	1
AAGGCTAAGACCTACGGATTTTTGA	46888	22309	B73gain	OTKN000	No	knob	7	83.84	544.963	11.1	146661989	NA	NA	NA	NA	NA	NA	NA	NA	NA	NA	NA	NA	NA	NA	NA	1
AAGGCTATTTTCGACAAAAATGGGG	14667	6794	B73gain	OTKN000	No	knob	7	83.676	543.892	5.2	146271147	1	243.51	1582.812	4.6	293676942	NA	NA	NA	NA	NA	NA	NA	NA	NA	NA	2
AAGGCTCATACACCTCACCCCACAT	78134	32676	B73gain	OTKN000	No	knob	7	83.895	545.32	12.9	147011989	NA	NA	NA	NA	NA	NA	NA	NA	NA	NA	NA	NA	NA	NA	NA	1
AAGGCTCATACACCTCACTACACAT	25353	11004	B73gain	OTKN000	No	knob	5	122.204	794.324	7.2	194777919	7	83.895	545.32	6.9	147011989	NA	NA	NA	NA	NA	NA	NA	NA	NA	NA	2
AAGGCTCGTACACCTCACCCCACAT	90275	38372	B73gain	OTKN000	No	knob	7	83.895	545.32	14.4	147011989	NA	NA	NA	NA	NA	NA	NA	NA	NA	NA	NA	NA	NA	NA	NA	1
AAGGCTGTTTTGGCCTCCCGTGAGC	29515	12568	B73gain	TRTM000	No	Telomere	5	0.11	0.714	35.1	200000	2	0.055	0.357	5.5	100000	NA	NA	NA	NA	NA	NA	NA	NA	NA	NA	2
AAGGGATACGTAGCAGCTTCGGTGT	65170	29713	B73gain	RGRR000	No	45S rDNA	6	16.716	108.651	48.6	13371476	NA	NA	NA	NA	NA	NA	NA	NA	NA	NA	NA	NA	NA	NA	NA	1
AAGGGCACAGAGGAACGGAGGGAAA	24781	121	B73gain	RGRR000	No	45S rDNA	6	16.88	109.722	50.2	13596476	NA	NA	NA	NA	NA	NA	NA	NA	NA	NA	NA	NA	NA	NA	NA	1
AAGGGCACAGGACCCTCCCGTGGTC	22127	54	B73gain	RGRR000	No	45S rDNA	6	16.77	109.008	55.4	13496476	NA	NA	NA	NA	NA	NA	NA	NA	NA	NA	NA	NA	NA	NA	NA	1
AAGGGCACGATGTATGCGACGGGGC	63698	29440	B73gain	NA	NA	NA	NA	NA	NA	NA	NA	NA	NA	NA	NA	NA	NA	NA	NA	NA	NA	NA	NA	NA	NA	NA	NA
AAGGGCACGCTGGCGACGGGGCGGC	10	98264	Mo17gain	RGRR000	No	45S rDNA	6	16.77	109.008	53.7	13496476	NA	NA	NA	NA	NA	NA	NA	NA	NA	NA	NA	NA	NA	NA	NA	1
AAGGGCACGGTGAAACGGAGGGAAA	21895	150	B73gain	RGRR000	No	45S rDNA	6	16.77	109.008	52.1	13496476	NA	NA	NA	NA	NA	NA	NA	NA	NA	NA	NA	NA	NA	NA	NA	1
AAGGGCACGGTGGAACGGAGGAAAA	25514	615	B73gain	RGRR000	No	45S rDNA	6	16.77	109.008	58.2	13496476	NA	NA	NA	NA	NA	NA	NA	NA	NA	NA	NA	NA	NA	NA	NA	1
AAGGGCACGGTGGAACGGAGGCAAA	3030	134066	Mo17gain	RGRR000	No	45S rDNA	6	16.88	109.722	60.9	13596476	NA	NA	NA	NA	NA	NA	NA	NA	NA	NA	NA	NA	NA	NA	NA	1
AAGGGCACGTTGGAACGGAGGCAAA	7	111039	Mo17gain	RGRR000	Mo17uniq	45S rDNA	6	16.88	109.722	59.3	13596476	NA	NA	NA	NA	NA	NA	NA	NA	NA	NA	NA	NA	NA	NA	NA	1
AAGGGCAGGATGGCGACGGGGCGAC	20455	41	B73gain	RGRR000	No	45S rDNA	6	16.77	109.008	53.8	13496476	NA	NA	NA	NA	NA	NA	NA	NA	NA	NA	NA	NA	NA	NA	NA	1
AAGGGCAGGATGGCGACGGGGCGGC	24145	327	B73gain	RGRR000	No	45S rDNA	6	16.77	109.008	55.4	13496476	NA	NA	NA	NA	NA	NA	NA	NA	NA	NA	NA	NA	NA	NA	NA	1
AAGGGCATGGCGGAACGGAGGGAAA	186941	78704	B73gain	RGRR000	No	45S rDNA	6	16.77	109.008	51	13496476	NA	NA	NA	NA	NA	NA	NA	NA	NA	NA	NA	NA	NA	NA	NA	1
AAGGGCATGTCTTGAGTGAAGGGCA	4114	103201	Mo17gain	RGRR000	No	45S rDNA	6	16.88	109.722	59.2	13596476	NA	NA	NA	NA	NA	NA	NA	NA	NA	NA	NA	NA	NA	NA	NA	1
AAGGGGGGGCCGCGAAAAAGAACCC	25533	161486	Mo17gain	RGRR000	No	45S rDNA	6	16.716	108.651	47.7	13371476	NA	NA	NA	NA	NA	NA	NA	NA	NA	NA	NA	NA	NA	NA	NA	1
AAGGGGGGTGCCGCGAAAAAGAACC	87144	13	B73gain	RGRR000	No	45S rDNA	6	16.77	109.008	44.8	13496476	NA	NA	NA	NA	NA	NA	NA	NA	NA	NA	NA	NA	NA	NA	NA	1
AAGGGGGTTGTGTGGCCATTGATCA	16983	7753	B73gain	OTKN000	No	knob	7	84.445	548.894	9.7	147961989	NA	NA	NA	NA	NA	NA	NA	NA	NA	NA	NA	NA	NA	NA	NA	1
AAGGGGTTCGCCATGGCGCGCGGGC	69122	28783	B73gain	RGRR000	No	45S rDNA	6	16.716	108.651	49.3	13371476	NA	NA	NA	NA	NA	NA	NA	NA	NA	NA	NA	NA	NA	NA	NA	1
AAGGGTCTCCACCAGAAATCCAAGA	18239	8330	B73gain	OTKN000	No	knob	NA	NA	NA	NA	NA	NA	NA	NA	NA	NA	NA	NA	NA	NA	NA	NA	NA	NA	NA	NA	0
AAGGTAAAGGTGGAACGGAGGGAAA	84866	40823	B73gain	RGRR000	No	45S rDNA	6	16.716	108.651	43.2	13371476	NA	NA	NA	NA	NA	NA	NA	NA	NA	NA	NA	NA	NA	NA	NA	1
AAGGTAATATGTATGTCTTGGGTGA	184349	74431	B73gain	RGRR000	No	45S rDNA	6	16.716	108.651	52	13371476	NA	NA	NA	NA	NA	NA	NA	NA	NA	NA	NA	NA	NA	NA	NA	1
AAGGTAATATTTATGTCTTGGGTGA	20741	44	B73gain	RGRR000	No	45S rDNA	6	16.77	109.008	56.6	13496476	NA	NA	NA	NA	NA	NA	NA	NA	NA	NA	NA	NA	NA	NA	NA	1
AAGGTCAAGGTGGAACGGAGGGAAA	8321	115191	Mo17gain	RGRR000	No	45S rDNA	6	16.88	109.722	55.4	13596476	NA	NA	NA	NA	NA	NA	NA	NA	NA	NA	NA	NA	NA	NA	NA	1
AAGGTCCACCGAGCACGGGAGAAAC	605	88796	Mo17gain	RGRR000	No	45S rDNA	6	16.551	107.579	50.4	13221476	NA	NA	NA	NA	NA	NA	NA	NA	NA	NA	NA	NA	NA	NA	NA	1
AAGGTCCACCGAGCGCGGGAGAAAC	107095	51714	B73gain	RGRR000	No	45S rDNA	6	16.88	109.722	25.2	13596476	NA	NA	NA	NA	NA	NA	NA	NA	NA	NA	NA	NA	NA	NA	NA	1
AAGGTCGCTCATGGCTATTTTCATA	1123663	473540	B73gain	OTKN000	No	knob	7	83.84	544.963	11.2	146661989	NA	NA	NA	NA	NA	NA	NA	NA	NA	NA	NA	NA	NA	NA	NA	1
AAGGTCGTTCATGGCTATTTTCGAC	26697	11993	B73gain	OTKN000	No	knob	7	83.676	543.892	9.1	146271147	NA	NA	NA	NA	NA	NA	NA	NA	NA	NA	NA	NA	NA	NA	NA	1
AAGGTCTCCACCAGAAATCCAAGAA	39051	18515	B73gain	OTKN000	No	knob	7	83.676	543.892	9.9	146271147	1	242.347	1575.255	4.2	293576942	NA	NA	NA	NA	NA	NA	NA	NA	NA	NA	2
AAGGTGAAGGTGGAACGGAGGGAAA	22089	585	B73gain	RGRR000	No	45S rDNA	6	16.88	109.722	55.3	13596476	NA	NA	NA	NA	NA	NA	NA	NA	NA	NA	NA	NA	NA	NA	NA	1
AAGGTGATCTATGGCAAGGAAACAT	18255	7804	B73gain	OTKN000	No	knob	7	84.06	546.392	5.6	147236989	NA	NA	NA	NA	NA	NA	NA	NA	NA	NA	NA	NA	NA	NA	NA	1
AAGGTGGAACGGAGGGAAAACGGCA	207	106196	Mo17gain	RGRR000	No	45S rDNA	6	16.88	109.722	56.6	13596476	NA	NA	NA	NA	NA	NA	NA	NA	NA	NA	NA	NA	NA	NA	NA	1
AAGGTGGAACGGAGGGAAAATTGGA	23380	0	B73gain	RGRR000	B73uniq	45S rDNA	6	16.77	109.008	57.1	13496476	NA	NA	NA	NA	NA	NA	NA	NA	NA	NA	NA	NA	NA	NA	NA	1
AAGGTGTAACCGCTGCCCTGGGAAC	29	57901	Mo17gain	RGRR000	No	45S rDNA	6	16.551	107.579	44.9	13221476	NA	NA	NA	NA	NA	NA	NA	NA	NA	NA	NA	NA	NA	NA	NA	1
AAGGTGTATGTATGGCTTCAGTGAA	23271	12	B73gain	RGRR000	No	45S rDNA	6	16.77	109.008	56.5	13496476	NA	NA	NA	NA	NA	NA	NA	NA	NA	NA	NA	NA	NA	NA	NA	1
AAGGTGTATGTATGGCTTGAGTGAA	28101	148422	Mo17gain	RGRR000	No	45S rDNA	6	16.88	109.722	57.5	13596476	NA	NA	NA	NA	NA	NA	NA	NA	NA	NA	NA	NA	NA	NA	NA	1
AAGGTGTATGTATGTCTTGAGTGAA	3722	239845	Mo17gain	RGRR000	No	45S rDNA	6	16.88	109.722	61.8	13596476	NA	NA	NA	NA	NA	NA	NA	NA	NA	NA	NA	NA	NA	NA	NA	1
AAGGTGTATGTCAGGCTTGAGTGAA	70297	31975	B73gain	RGRR000	No	45S rDNA	6	16.716	108.651	44.8	13371476	NA	NA	NA	NA	NA	NA	NA	NA	NA	NA	NA	NA	NA	NA	NA	1
AAGGTTCGGGCACGACCCCGAAAAT	1813	117573	Mo17gain	RGRR000	No	45S rDNA	6	16.88	109.722	59.2	13596476	NA	NA	NA	NA	NA	NA	NA	NA	NA	NA	NA	NA	NA	NA	NA	1
AAGTAAACATATGTGGGGTGAGGTG	34129	13949	B73gain	OTKN000	No	knob	7	84.06	546.392	12.9	147236989	NA	NA	NA	NA	NA	NA	NA	NA	NA	NA	NA	NA	NA	NA	NA	1
AAGTAGCCATGAACGACCATTTTCA	15765	7209	B73gain	OTKN000	No	knob	7	84.06	546.392	10.4	147236989	NA	NA	NA	NA	NA	NA	NA	NA	NA	NA	NA	NA	NA	NA	NA	1
AAGTAGTAGTAGTAGTAGTAGTAGT	12298	27338	Mo17gain	NA	NA	NA	NA	NA	NA	NA	NA	NA	NA	NA	NA	NA	NA	NA	NA	NA	NA	NA	NA	NA	NA	NA	NA
AAGTCCAAGAATGTGATCTATGGCA	14250	6937	B73gain	OTKN000	No	knob	7	83.895	545.32	6.7	147011989	NA	NA	NA	NA	NA	NA	NA	NA	NA	NA	NA	NA	NA	NA	NA	1
AAGTCCAAGCATGTGGAAAGACACC	35035	123664	Mo17gain	RGRR000	No	45S rDNA	6	16.88	109.722	49.7	13596476	NA	NA	NA	NA	NA	NA	NA	NA	NA	NA	NA	NA	NA	NA	NA	1
AAGTCCAAGCGCGTAGAAAGACACC	23541	749	B73gain	RGRR000	No	45S rDNA	6	16.77	109.008	57.4	13496476	NA	NA	NA	NA	NA	NA	NA	NA	NA	NA	NA	NA	NA	NA	NA	1
AAGTCCAAGCGTGTGCAAGGACACC	21053	0	B73gain	RGRR000	B73uniq	45S rDNA	6	16.77	109.008	55.8	13496476	NA	NA	NA	NA	NA	NA	NA	NA	NA	NA	NA	NA	NA	NA	NA	1
AAGTCCAAGCGTGTGGAATGACACC	111	102874	Mo17gain	RGRR000	No	45S rDNA	6	16.88	109.722	58.5	13596476	NA	NA	NA	NA	NA	NA	NA	NA	NA	NA	NA	NA	NA	NA	NA	1
AAGTCCAAGCGTGTGTAAAGACACC	1154	100954	Mo17gain	RGRR000	No	45S rDNA	6	16.88	109.722	62	13596476	NA	NA	NA	NA	NA	NA	NA	NA	NA	NA	NA	NA	NA	NA	NA	1
AAGTCCCAGCCTGCGGAAAGACACC	10	91569	Mo17gain	RGRR000	No	45S rDNA	6	16.716	108.651	55.1	13371476	NA	NA	NA	NA	NA	NA	NA	NA	NA	NA	NA	NA	NA	NA	NA	1
AAGTCCCAGCCTGTGGAAAGACACC	221	103818	Mo17gain	RGRR000	No	45S rDNA	6	16.88	109.722	60.4	13596476	NA	NA	NA	NA	NA	NA	NA	NA	NA	NA	NA	NA	NA	NA	NA	1
AAGTCCCAGCGTGTGGAAAGACACC	180237	80271	B73gain	RGRR000	No	45S rDNA	6	16.77	109.008	50.1	13496476	NA	NA	NA	NA	NA	NA	NA	NA	NA	NA	NA	NA	NA	NA	NA	1
AAGTCCCGGCGTGTGGAAAGACACC	22647	456	B73gain	RGRR000	No	45S rDNA	6	16.77	109.008	56.8	13496476	NA	NA	NA	NA	NA	NA	NA	NA	NA	NA	NA	NA	NA	NA	NA	1
AAGTCGAAGCATGTGGAAAGACACC	71776	34324	B73gain	RGRR000	No	45S rDNA	6	16.716	108.651	47.8	13371476	NA	NA	NA	NA	NA	NA	NA	NA	NA	NA	NA	NA	NA	NA	NA	1
AAGTCTATGTCTTTGGTGAAGGGCA	72426	34982	B73gain	RGRR000	No	45S rDNA	6	16.77	109.008	41.9	13496476	NA	NA	NA	NA	NA	NA	NA	NA	NA	NA	NA	NA	NA	NA	NA	1
AAGTCTGGGCTGAAACGGAGGGAAA	19875	290	B73gain	NA	NA	NA	NA	NA	NA	NA	NA	NA	NA	NA	NA	NA	NA	NA	NA	NA	NA	NA	NA	NA	NA	NA	NA
AAGTCTTGGGTGAAGGGCACGGTGA	21443	69	B73gain	RGRR000	No	45S rDNA	6	16.77	109.008	53	13496476	NA	NA	NA	NA	NA	NA	NA	NA	NA	NA	NA	NA	NA	NA	NA	1
AAGTCTTGGGTGAAGGGCACGGTGG	102400	36683	B73gain	RGRR000	No	45S rDNA	6	16.77	109.008	47.1	13496476	NA	NA	NA	NA	NA	NA	NA	NA	NA	NA	NA	NA	NA	NA	NA	1
AAGTGAGCTATAGCACATGTTTTTA	15464	7152	B73gain	NA	NA	NA	NA	NA	NA	NA	NA	NA	NA	NA	NA	NA	NA	NA	NA	NA	NA	NA	NA	NA	NA	NA	NA
AAGTGCATGTCTGGAGTGAAGGTCA	3131	110786	Mo17gain	RGRR000	No	45S rDNA	6	16.88	109.722	56.8	13596476	NA	NA	NA	NA	NA	NA	NA	NA	NA	NA	NA	NA	NA	NA	NA	1
AAGTGCATGTCTTGAGTGAAGGACA	23530	13	B73gain	RGRR000	No	45S rDNA	6	16.77	109.008	51.7	13496476	NA	NA	NA	NA	NA	NA	NA	NA	NA	NA	NA	NA	NA	NA	NA	1
AAGTGCATGTCTTGAGTGAAGGGCA	39607	18177	B73gain	RGRR000	No	45S rDNA	6	16.77	109.008	48.3	13496476	NA	NA	NA	NA	NA	NA	NA	NA	NA	NA	NA	NA	NA	NA	NA	1
AAGTGCATGTCTTGATTGAAGCGCA	74083	35400	B73gain	RGRR000	No	45S rDNA	6	16.716	108.651	40.6	13371476	NA	NA	NA	NA	NA	NA	NA	NA	NA	NA	NA	NA	NA	NA	NA	1
AAGTGTACGAGCCTCTGGTCGATGA	112798	49782	B73gain	OTKN000	No	knob	7	83.84	544.963	10.6	146661989	5	121.041	786.767	6.6	194652919	NA	NA	NA	NA	NA	NA	NA	NA	NA	NA	2
AAGTGTATGTCTTCGGTGAAGGGCA	832	120228	Mo17gain	RGRR000	No	45S rDNA	6	16.88	109.722	59.9	13596476	NA	NA	NA	NA	NA	NA	NA	NA	NA	NA	NA	NA	NA	NA	NA	1
AAGTGTTAGCCTTCGGTATTATTGA	18517	8843	B73gain	OTKN000	No	knob	7	83.676	543.892	8.7	146271147	NA	NA	NA	NA	NA	NA	NA	NA	NA	NA	NA	NA	NA	NA	NA	1
AAGTTCAAGCATGTGGAAAGACACC	25691	62	B73gain	RGRR000	No	45S rDNA	6	16.77	109.008	57.3	13496476	NA	NA	NA	NA	NA	NA	NA	NA	NA	NA	NA	NA	NA	NA	NA	1
AAGTTCGGGTCCACCCGTGAGGGAA	24525	11675	B73gain	RGRR000	No	45S rDNA	6	16.88	109.722	48.6	13596476	NA	NA	NA	NA	NA	NA	NA	NA	NA	NA	NA	NA	NA	NA	NA	1
AAGTTCGGGTCCACCCGTGAGGGGA	23	108469	Mo17gain	RGRR000	No	45S rDNA	6	16.88	109.722	62.1	13596476	NA	NA	NA	NA	NA	NA	NA	NA	NA	NA	NA	NA	NA	NA	NA	1
AAGTTCGGGTGCACCCGTGAGGGAA	94593	46532	B73gain	RGRR000	No	45S rDNA	6	16.77	109.008	48.1	13496476	NA	NA	NA	NA	NA	NA	NA	NA	NA	NA	NA	NA	NA	NA	NA	1
AAGTTTCCTTGCCATAGATCACATT	26105	11063	B73gain	OTKN000	No	knob	7	84.06	546.392	12.1	147236989	NA	NA	NA	NA	NA	NA	NA	NA	NA	NA	NA	NA	NA	NA	NA	1
AAGTTTGAGTCTCCAAACCATAGTA	16537	4597	B73gain	TRTM000	No	Telomere	2	0.055	0.357	55.1	100000	NA	NA	NA	NA	NA	NA	NA	NA	NA	NA	NA	NA	NA	NA	NA	1
AATAAAACCAAAAAAAAAGGAATGC	17465	42701	Mo17gain	NA	NA	NA	NA	NA	NA	NA	NA	NA	NA	NA	NA	NA	NA	NA	NA	NA	NA	NA	NA	NA	NA	NA	NA
AATAAATCCAAGAATGTGATCTATG	15081	6558	B73gain	OTKN000	No	knob	7	83.895	545.32	10.3	147011989	1	242.182	1574.183	4.1	293451942	NA	NA	NA	NA	NA	NA	NA	NA	NA	NA	2
AATAAATGGTCTCCACCAGAAATCC	31737	14395	B73gain	OTKN000	No	knob	7	83.895	545.32	10.5	147011989	NA	NA	NA	NA	NA	NA	NA	NA	NA	NA	NA	NA	NA	NA	NA	1
AATAACCATGAACGACCATTTTCAA	26463	12532	B73gain	OTKN000	No	knob	7	83.895	545.32	10.7	147011989	NA	NA	NA	NA	NA	NA	NA	NA	NA	NA	NA	NA	NA	NA	NA	1
AATAACCATGAATGACCATTTTCAA	17189	8571	B73gain	OTKN000	No	knob	7	83.676	543.892	7.2	146271147	NA	NA	NA	NA	NA	NA	NA	NA	NA	NA	NA	NA	NA	NA	NA	1
AATAACCATTTTCAATAATACCGAA	14602	5917	B73gain	OTKN000	No	knob	7	84.06	546.392	8.4	147236989	NA	NA	NA	NA	NA	NA	NA	NA	NA	NA	NA	NA	NA	NA	NA	1
AATAACGAAGGCTAACACCTACGGA	15995	6193	B73gain	OTKN000	No	knob	7	83.895	545.32	11.8	147011989	NA	NA	NA	NA	NA	NA	NA	NA	NA	NA	NA	NA	NA	NA	NA	1
AATAAGCTAAGTCCAAGCATGTGGA	33257	6083	B73gain	RGRR000	No	45S rDNA	6	16.77	109.008	54.5	13496476	NA	NA	NA	NA	NA	NA	NA	NA	NA	NA	NA	NA	NA	NA	NA	1
AATAAGCTAAGTCCAAGCGCGTAGA	23737	673	B73gain	RGRR000	No	45S rDNA	6	16.77	109.008	57.1	13496476	NA	NA	NA	NA	NA	NA	NA	NA	NA	NA	NA	NA	NA	NA	NA	1
AATAAGCTAAGTCCAAGCGTGTGTA	1152	99010	Mo17gain	RGRR000	No	45S rDNA	6	16.88	109.722	61.3	13596476	NA	NA	NA	NA	NA	NA	NA	NA	NA	NA	NA	NA	NA	NA	NA	1
AATAAGCTAAGTCCCAGCCTGTGGA	11	102704	Mo17gain	RGRR000	No	45S rDNA	6	16.88	109.722	59.7	13596476	NA	NA	NA	NA	NA	NA	NA	NA	NA	NA	NA	NA	NA	NA	NA	1
AATAAGCTAAGTCGAAGCATGTGGA	69951	33317	B73gain	RGRR000	No	45S rDNA	6	16.716	108.651	47.9	13371476	NA	NA	NA	NA	NA	NA	NA	NA	NA	NA	NA	NA	NA	NA	NA	1
AATAAGCTAAGTTCAAGCATGTGGA	25357	0	B73gain	RGRR000	B73uniq	45S rDNA	6	16.77	109.008	56.8	13496476	NA	NA	NA	NA	NA	NA	NA	NA	NA	NA	NA	NA	NA	NA	NA	1
AATAAGCTTAGTGCAAGCGTGTGGA	23765	3	B73gain	RGRR000	B73uniq	45S rDNA	6	16.77	109.008	57.8	13496476	NA	NA	NA	NA	NA	NA	NA	NA	NA	NA	NA	NA	NA	NA	NA	1
AATAATAACGAAGGCTAACACCTAC	22209	9263	B73gain	OTKN000	No	knob	7	83.895	545.32	13.1	147011989	NA	NA	NA	NA	NA	NA	NA	NA	NA	NA	NA	NA	NA	NA	NA	1
AATAATACAGAAGGCTAACACCTAC	30484	14921	B73gain	OTKN000	No	knob	7	83.895	545.32	12.7	147011989	NA	NA	NA	NA	NA	NA	NA	NA	NA	NA	NA	NA	NA	NA	NA	1
AATAATACAGAAGGCTAACACGTAC	15705	6586	B73gain	OTKN000	No	knob	7	84.06	546.392	11.1	147236989	NA	NA	NA	NA	NA	NA	NA	NA	NA	NA	NA	NA	NA	NA	NA	1
AATAATACCAAAGGCTAACACGTAC	48444	21701	B73gain	OTKN000	No	knob	7	83.676	543.892	10.2	146271147	1	242.347	1575.255	4.4	293576942	NA	NA	NA	NA	NA	NA	NA	NA	NA	NA	2
AATAATACCAAATGCTAACACCTAC	18020	8324	B73gain	OTKN000	No	knob	7	83.676	543.892	14.1	146271147	NA	NA	NA	NA	NA	NA	NA	NA	NA	NA	NA	NA	NA	NA	NA	1
AATAATACCAGAGGCTAACACCTAC	24498	11008	B73gain	OTKN000	No	knob	5	122.204	794.324	12.3	194777919	7	84.995	552.466	7.7	150246688	NA	NA	NA	NA	NA	NA	NA	NA	NA	NA	2
AATAATACCGAAGGCTAACAACTAC	16193	7170	B73gain	OTKN000	No	knob	7	83.84	544.963	7.7	146661989	NA	NA	NA	NA	NA	NA	NA	NA	NA	NA	NA	NA	NA	NA	NA	1
AATAATACCGAAGGCTAACACATAC	44844	21385	B73gain	OTKN000	No	knob	7	83.786	544.606	9.5	146411148	NA	NA	NA	NA	NA	NA	NA	NA	NA	NA	NA	NA	NA	NA	NA	1
AATAATACCGAAGGCTAACACATTC	54877	21853	B73gain	OTKN000	No	knob	5	121.041	786.767	12.8	194652919	7	84.445	548.894	7.6	147961989	9	123.934	805.573	4.1	151366414	NA	NA	NA	NA	NA	3
AATAATACCGAAGGCTAACACCAAC	88610	40168	B73gain	OTKN000	No	knob	5	122.204	794.324	9.3	194777919	7	84.445	548.894	8.7	147961989	NA	NA	NA	NA	NA	NA	NA	NA	NA	NA	2
AATAATACCGAAGGCTAACACCTAC	2614588	1142400	B73gain	OTKN000	No	knob	7	83.84	544.963	12.3	146661989	NA	NA	NA	NA	NA	NA	NA	NA	NA	NA	NA	NA	NA	NA	NA	1
AATAATACCGAAGGCTAACACGTAC	1774086	733602	B73gain	OTKN000	No	knob	7	83.84	544.963	12	146661989	NA	NA	NA	NA	NA	NA	NA	NA	NA	NA	NA	NA	NA	NA	NA	1
AATAATACCGAAGGCTAACACGTAT	45286	20312	B73gain	OTKN000	No	knob	7	83.895	545.32	12.5	147011989	NA	NA	NA	NA	NA	NA	NA	NA	NA	NA	NA	NA	NA	NA	NA	1
AATAATACCGAAGGCTAACACTTAC	17691	7826	B73gain	OTKN000	No	knob	7	83.676	543.892	9	146271147	NA	NA	NA	NA	NA	NA	NA	NA	NA	NA	NA	NA	NA	NA	NA	1
AATAATACCGAAGGCTAACATGTAC	14567	5993	B73gain	OTKN000	No	knob	7	84.445	548.894	11.2	147961989	NA	NA	NA	NA	NA	NA	NA	NA	NA	NA	NA	NA	NA	NA	NA	1
AATAATACCGAAGGCTAAGACCTAC	43710	20948	B73gain	OTKN000	No	knob	7	83.895	545.32	11.9	147011989	NA	NA	NA	NA	NA	NA	NA	NA	NA	NA	NA	NA	NA	NA	NA	1
AATAATACCTAAGGCTAACACCTAC	37134	15523	B73gain	OTKN000	No	knob	7	83.676	543.892	9.8	146271147	NA	NA	NA	NA	NA	NA	NA	NA	NA	NA	NA	NA	NA	NA	NA	1
AATAATACTAGAGGATAACACCTAC	33201	14093	B73gain	OTKN000	No	knob	7	83.84	544.963	11.1	146661989	NA	NA	NA	NA	NA	NA	NA	NA	NA	NA	NA	NA	NA	NA	NA	1
AATAATACTAGAGGCTAACACCTAC	1219418	548572	B73gain	OTKN000	No	knob	7	83.84	544.963	11.6	146661989	1	243.51	1582.812	4	293676942	NA	NA	NA	NA	NA	NA	NA	NA	NA	NA	2
AATAATACTAGAGGCTAACACCTAT	97324	41622	B73gain	OTKN000	No	knob	7	83.786	544.606	11.9	146411148	NA	NA	NA	NA	NA	NA	NA	NA	NA	NA	NA	NA	NA	NA	NA	1
AATAATACTAGAGGCTAACACGTAC	44314	20136	B73gain	OTKN000	No	knob	7	83.84	544.963	11.5	146661989	NA	NA	NA	NA	NA	NA	NA	NA	NA	NA	NA	NA	NA	NA	NA	1
AATAATACTAGAGGCTAAGACCTAC	287404	126964	B73gain	OTKN000	No	knob	7	83.84	544.963	11.8	146661989	NA	NA	NA	NA	NA	NA	NA	NA	NA	NA	NA	NA	NA	NA	NA	1
AATAATACTGAAGGCTAACACGTAC	60813	26208	B73gain	OTKN000	No	knob	7	83.895	545.32	11.1	147011989	NA	NA	NA	NA	NA	NA	NA	NA	NA	NA	NA	NA	NA	NA	NA	1
AATAATATCAAAGGCTAACACCTAC	16737	7819	B73gain	OTKN000	No	knob	7	83.676	543.892	11.5	146271147	NA	NA	NA	NA	NA	NA	NA	NA	NA	NA	NA	NA	NA	NA	NA	1
AATAATATCGAAGGCTAACACCTAC	904688	393271	B73gain	OTKN000	No	knob	7	83.786	544.606	11.7	146411148	NA	NA	NA	NA	NA	NA	NA	NA	NA	NA	NA	NA	NA	NA	NA	1
AATAATATCGAAGGCTAACACCTAT	50691	22991	B73gain	OTKN000	No	knob	7	83.84	544.963	10	146661989	NA	NA	NA	NA	NA	NA	NA	NA	NA	NA	NA	NA	NA	NA	NA	1
AATAATATCGAAGGCTAACACGTAC	56192	24594	B73gain	OTKN000	No	knob	7	83.895	545.32	10.7	147011989	1	242.347	1575.255	4.2	293576942	NA	NA	NA	NA	NA	NA	NA	NA	NA	NA	2
AATAATATTAGAGGCTAACACCTAC	88283	42036	B73gain	OTKN000	No	knob	7	83.676	543.892	11	146271147	1	243.674	1583.884	4.4	293776942	NA	NA	NA	NA	NA	NA	NA	NA	NA	NA	2
AATAATATTAGAGGCTAAGACCTAC	294926	130882	B73gain	OTKN000	No	knob	7	83.84	544.963	10.6	146661989	NA	NA	NA	NA	NA	NA	NA	NA	NA	NA	NA	NA	NA	NA	NA	1
AATAATCCAAGAATGTGATTTATGG	25874	9849	B73gain	OTKN000	No	knob	7	83.786	544.606	11.6	146411148	1	243.674	1583.884	4.5	293776942	NA	NA	NA	NA	NA	NA	NA	NA	NA	NA	2
AATAATGGGGGTTGTGTGGCCATTG	14697	5925	B73gain	OTKN000	No	knob	7	84.06	546.392	8.2	147236989	5	122.204	794.324	4.8	194777919	NA	NA	NA	NA	NA	NA	NA	NA	NA	NA	2
AATAATGTGATCTATGGCAAGGAAA	44645	19849	B73gain	OTKN000	No	knob	7	83.786	544.606	9.9	146411148	1	242.347	1575.255	5.5	293576942	NA	NA	NA	NA	NA	NA	NA	NA	NA	NA	2
AATACAAGAATGTGATCTATGGCAA	29350	12989	B73gain	OTKN000	No	knob	7	84.06	546.392	10	147236989	NA	NA	NA	NA	NA	NA	NA	NA	NA	NA	NA	NA	NA	NA	NA	1
AATACAGAAGGCTAACACCTACGGA	24036	11533	B73gain	OTKN000	No	knob	7	84.06	546.392	13	147236989	NA	NA	NA	NA	NA	NA	NA	NA	NA	NA	NA	NA	NA	NA	NA	1
AATACCAAAGGCTAACACATTCGGA	144490	58539	B73gain	OTKN000	No	knob	7	83.895	545.32	11.2	147011989	NA	NA	NA	NA	NA	NA	NA	NA	NA	NA	NA	NA	NA	NA	NA	1
AATACCAAAGGCTAACACCTACGGA	139353	65714	B73gain	OTKN000	No	knob	7	83.84	544.963	11.7	146661989	NA	NA	NA	NA	NA	NA	NA	NA	NA	NA	NA	NA	NA	NA	NA	1
AATACCAAAGGCTAACACGTACAGA	19535	8611	B73gain	OTKN000	No	knob	7	83.676	543.892	9.9	146271147	1	243.51	1582.812	4	293676942	NA	NA	NA	NA	NA	NA	NA	NA	NA	NA	2
AATACCAAAGGCTAACACGTACGAG	42571	19162	B73gain	OTKN000	No	knob	7	83.676	543.892	8.1	146271147	1	243.894	1585.313	5.4	293876942	NA	NA	NA	NA	NA	NA	NA	NA	NA	NA	2
AATACCAAAGGCTAACACGTACGGA	400163	164424	B73gain	OTKN000	No	knob	7	83.84	544.963	12	146661989	1	243.51	1582.812	4	293676942	NA	NA	NA	NA	NA	NA	NA	NA	NA	NA	2
AATACCAAAGGCTAACACGTATGGA	43102	18005	B73gain	OTKN000	No	knob	7	83.84	544.963	12.7	146661989	1	243.674	1583.884	4.1	293776942	NA	NA	NA	NA	NA	NA	NA	NA	NA	NA	2
AATACCAGAGGCTAACACCTACGGA	19138	8899	B73gain	OTKN000	No	knob	5	122.204	794.324	9.1	194777919	7	84.5	549.251	7.1	148636989	NA	NA	NA	NA	NA	NA	NA	NA	NA	NA	2
AATACCGAAGGATAACACCTACGGA	13698	6845	B73gain	OTKN000	No	knob	7	83.84	544.963	9.9	146661989	NA	NA	NA	NA	NA	NA	NA	NA	NA	NA	NA	NA	NA	NA	NA	1
AATACCGAAGGCTAACACATACGAG	18364	7972	B73gain	OTKN000	No	knob	7	83.84	544.963	8.4	146661989	NA	NA	NA	NA	NA	NA	NA	NA	NA	NA	NA	NA	NA	NA	NA	1
AATACCGAAGGCTAACACATTCAGA	15969	6830	B73gain	OTKN000	No	knob	7	84.445	548.894	8.9	147961989	5	121.041	786.767	6.9	194652919	NA	NA	NA	NA	NA	NA	NA	NA	NA	NA	2
AATACCGAAGGCTAACACATTCGGA	61040	24446	B73gain	OTKN000	No	knob	5	122.204	794.324	11.5	194777919	7	84.445	548.894	8.5	147961989	NA	NA	NA	NA	NA	NA	NA	NA	NA	NA	2
AATACCGAAGGCTAACACCAACAGA	37444	16227	B73gain	OTKN000	No	knob	5	121.041	786.767	10.2	194652919	7	83.895	545.32	7.6	147011989	NA	NA	NA	NA	NA	NA	NA	NA	NA	NA	2
AATACCGAAGGCTAACACCAACGGA	45524	21194	B73gain	OTKN000	No	knob	5	122.204	794.324	8.8	194777919	7	84.5	549.251	7.8	148636989	NA	NA	NA	NA	NA	NA	NA	NA	NA	NA	2
AATACCGAAGGCTAACACCTACAGA	133064	64100	B73gain	OTKN000	No	knob	7	83.786	544.606	12.4	146411148	NA	NA	NA	NA	NA	NA	NA	NA	NA	NA	NA	NA	NA	NA	NA	1
AATACCGAAGGCTAACACCTACGAG	44636	19213	B73gain	OTKN000	No	knob	7	83.84	544.963	11.9	146661989	1	243.51	1582.812	4.3	293676942	NA	NA	NA	NA	NA	NA	NA	NA	NA	NA	2
AATACCGAAGGCTAACACCTACGAT	14960	6585	B73gain	OTKN000	No	knob	7	83.786	544.606	13.7	146411148	NA	NA	NA	NA	NA	NA	NA	NA	NA	NA	NA	NA	NA	NA	NA	1
AATACCGAAGGCTAACACCTACGGA	2340526	1012705	B73gain	OTKN000	No	knob	7	83.84	544.963	12.2	146661989	NA	NA	NA	NA	NA	NA	NA	NA	NA	NA	NA	NA	NA	NA	NA	1
AATACCGAAGGCTAACACCTACTGA	18543	8426	B73gain	OTKN000	No	knob	7	83.676	543.892	10.1	146271147	NA	NA	NA	NA	NA	NA	NA	NA	NA	NA	NA	NA	NA	NA	NA	1
AATACCGAAGGCTAACACGTACGAA	59411	24606	B73gain	OTKN000	No	knob	5	122.204	794.324	10.4	194777919	7	83.895	545.32	7.4	147011989	NA	NA	NA	NA	NA	NA	NA	NA	NA	NA	2
AATACCGAAGGCTAACACGTACGAG	1468045	606937	B73gain	OTKN000	No	knob	7	83.786	544.606	11.7	146411148	NA	NA	NA	NA	NA	NA	NA	NA	NA	NA	NA	NA	NA	NA	NA	1
AATACCGAAGGCTAACACGTACGCG	23125	9044	B73gain	OTKN000	No	knob	7	83.786	544.606	12.5	146411148	NA	NA	NA	NA	NA	NA	NA	NA	NA	NA	NA	NA	NA	NA	NA	1
AATACCGAAGGCTAACACGTACGGA	184665	78617	B73gain	OTKN000	No	knob	7	83.895	545.32	12.4	147011989	5	122.204	794.324	4.8	194777919	NA	NA	NA	NA	NA	NA	NA	NA	NA	NA	2
AATACCGAAGGCTAACACGTACGGG	15167	6124	B73gain	OTKN000	No	knob	1	244.059	1586.384	6.2	294076942	7	83.07	539.955	4.8	146136148	NA	NA	NA	NA	NA	NA	NA	NA	NA	NA	2
AATACCGAAGGCTAACACGTATGAG	23374	10370	B73gain	OTKN000	No	knob	7	83.895	545.32	13.2	147011989	NA	NA	NA	NA	NA	NA	NA	NA	NA	NA	NA	NA	NA	NA	NA	1
AATACCGAAGGCTAACACGTATGGA	19449	8751	B73gain	OTKN000	No	knob	7	83.895	545.32	8.7	147011989	NA	NA	NA	NA	NA	NA	NA	NA	NA	NA	NA	NA	NA	NA	NA	1
AATACCGAAGGCTAACACGTTCGGA	27940	13889	B73gain	OTKN000	No	knob	7	83.895	545.32	10.9	147011989	NA	NA	NA	NA	NA	NA	NA	NA	NA	NA	NA	NA	NA	NA	NA	1
AATACCGAAGGCTAAGACCTACGGA	37423	18579	B73gain	OTKN000	No	knob	7	84.06	546.392	10.6	147236989	NA	NA	NA	NA	NA	NA	NA	NA	NA	NA	NA	NA	NA	NA	NA	1
AATACCGTCCACGCCCGGTCGTACT	33509	159773	Mo17gain	NA	NA	NA	NA	NA	NA	NA	NA	NA	NA	NA	NA	NA	NA	NA	NA	NA	NA	NA	NA	NA	NA	NA	NA
AATACCTAAGGCTAACACCTACGGA	35160	14288	B73gain	OTKN000	No	knob	7	83.786	544.606	10.1	146411148	NA	NA	NA	NA	NA	NA	NA	NA	NA	NA	NA	NA	NA	NA	NA	1
AATACGCAAGGCCGAACGGCCCTGC	23907	467	B73gain	RGRR000	No	45S rDNA	6	16.77	109.008	56.8	13496476	NA	NA	NA	NA	NA	NA	NA	NA	NA	NA	NA	NA	NA	NA	NA	1
AATACTACTACTACTACTACTACTA	11729	30094	Mo17gain	NA	NA	NA	NA	NA	NA	NA	NA	NA	NA	NA	NA	NA	NA	NA	NA	NA	NA	NA	NA	NA	NA	NA	NA
AATACTAGAGGATAACACCTACGGA	31105	13068	B73gain	OTKN000	No	knob	7	83.786	544.606	10.9	146411148	NA	NA	NA	NA	NA	NA	NA	NA	NA	NA	NA	NA	NA	NA	NA	1
AATACTAGAGGCTAACACCTACAGA	22406	10562	B73gain	OTKN000	No	knob	7	83.895	545.32	10.6	147011989	1	242.347	1575.255	4.3	293576942	NA	NA	NA	NA	NA	NA	NA	NA	NA	NA	2
AATACTAGAGGCTAACACCTACGAA	23158	10733	B73gain	OTKN000	No	knob	7	83.786	544.606	10.9	146411148	NA	NA	NA	NA	NA	NA	NA	NA	NA	NA	NA	NA	NA	NA	NA	1
AATACTAGAGGCTAACACCTACGGA	1163110	523618	B73gain	OTKN000	No	knob	7	83.84	544.963	11.6	146661989	1	243.51	1582.812	4	293676942	NA	NA	NA	NA	NA	NA	NA	NA	NA	NA	2
AATACTAGAGGCTAACACCTATGGA	96477	41315	B73gain	OTKN000	No	knob	7	83.786	544.606	11.8	146411148	NA	NA	NA	NA	NA	NA	NA	NA	NA	NA	NA	NA	NA	NA	NA	1
AATACTAGAGGCTAACACGTACGGA	41911	19154	B73gain	OTKN000	No	knob	7	83.84	544.963	10.9	146661989	NA	NA	NA	NA	NA	NA	NA	NA	NA	NA	NA	NA	NA	NA	NA	1
AATACTAGAGGCTAAGACCTACGGA	261346	115439	B73gain	OTKN000	No	knob	7	83.84	544.963	11.7	146661989	NA	NA	NA	NA	NA	NA	NA	NA	NA	NA	NA	NA	NA	NA	NA	1
AATACTGAAGGCTAACACCTACGGA	64853	30989	B73gain	OTKN000	No	knob	7	83.84	544.963	12.6	146661989	NA	NA	NA	NA	NA	NA	NA	NA	NA	NA	NA	NA	NA	NA	NA	1
AATACTGAAGGCTAACACGTACGAG	23524	9649	B73gain	OTKN000	No	knob	7	83.786	544.606	10	146411148	NA	NA	NA	NA	NA	NA	NA	NA	NA	NA	NA	NA	NA	NA	NA	1
AATAGAGGTTCTGTGGCCATTGATC	18897	7816	B73gain	NA	NA	NA	NA	NA	NA	NA	NA	NA	NA	NA	NA	NA	NA	NA	NA	NA	NA	NA	NA	NA	NA	NA	NA
AATAGATCACATTCTAGGATTTCTG	22116	9838	B73gain	OTKN000	No	knob	7	83.895	545.32	10	147011989	NA	NA	NA	NA	NA	NA	NA	NA	NA	NA	NA	NA	NA	NA	NA	1
AATAGATCACATTCTTGGATTTCTG	17126	8497	B73gain	OTKN000	No	knob	7	83.786	544.606	5.9	146411148	NA	NA	NA	NA	NA	NA	NA	NA	NA	NA	NA	NA	NA	NA	NA	1
AATAGCAATGAACGACCATTTTCAA	28229	13358	B73gain	OTKN000	No	knob	7	83.895	545.32	9.4	147011989	NA	NA	NA	NA	NA	NA	NA	NA	NA	NA	NA	NA	NA	NA	NA	1
AATAGCCACACAACCCCCATTTTTG	18936	9118	B73gain	OTKN000	No	knob	7	83.84	544.963	9.9	146661989	NA	NA	NA	NA	NA	NA	NA	NA	NA	NA	NA	NA	NA	NA	NA	1
AATAGCCATGAAAGACCATTTTCAA	20473	8785	B73gain	OTKN000	No	knob	7	83.895	545.32	7.3	147011989	NA	NA	NA	NA	NA	NA	NA	NA	NA	NA	NA	NA	NA	NA	NA	1
AATAGCCATGAACAACCATTTTCAA	56625	23713	B73gain	OTKN000	No	knob	7	83.676	543.892	11	146271147	5	122.204	794.324	6.8	194777919	NA	NA	NA	NA	NA	NA	NA	NA	NA	NA	2
AATAGCCATGAACGACAATTTTCAA	40770	20082	B73gain	OTKN000	No	knob	7	84.06	546.392	11.4	147236989	NA	NA	NA	NA	NA	NA	NA	NA	NA	NA	NA	NA	NA	NA	NA	1
AATAGCCATGAACGACATTTTCAAT	20772	9658	B73gain	OTKN000	No	knob	7	83.895	545.32	14.2	147011989	NA	NA	NA	NA	NA	NA	NA	NA	NA	NA	NA	NA	NA	NA	NA	1
AATAGCCATGAACGACCATTTACAA	44913	18366	B73gain	OTKN000	No	knob	7	84.06	546.392	12.1	147236989	NA	NA	NA	NA	NA	NA	NA	NA	NA	NA	NA	NA	NA	NA	NA	1
AATAGCCATGAACGACCATTTTAAA	18354	8457	B73gain	OTKN000	No	knob	7	83.676	543.892	5	146271147	NA	NA	NA	NA	NA	NA	NA	NA	NA	NA	NA	NA	NA	NA	NA	1
AATAGCCATGAACGACCATTTTCAA	4449757	1902584	B73gain	OTKN000	No	knob	7	83.84	544.963	12.2	146661989	NA	NA	NA	NA	NA	NA	NA	NA	NA	NA	NA	NA	NA	NA	NA	1
AATAGCCATGAACGACCATTTTGAA	13689	6771	B73gain	OTKN000	No	knob	7	84.06	546.392	9.9	147236989	NA	NA	NA	NA	NA	NA	NA	NA	NA	NA	NA	NA	NA	NA	NA	1
AATAGCCATGAACGACCATTTTTAA	22603	9738	B73gain	OTKN000	No	knob	7	83.786	544.606	9.1	146411148	NA	NA	NA	NA	NA	NA	NA	NA	NA	NA	NA	NA	NA	NA	NA	1
AATAGCCATGAACGACCTTGAAAAT	24121	10798	B73gain	OTKN000	No	knob	7	83.07	539.955	9.2	146136148	1	243.894	1585.313	4	293876942	NA	NA	NA	NA	NA	NA	NA	NA	NA	NA	2
AATAGCCATGAACGACTATTTTCAA	55670	23781	B73gain	OTKN000	No	knob	7	83.676	543.892	9.5	146271147	NA	NA	NA	NA	NA	NA	NA	NA	NA	NA	NA	NA	NA	NA	NA	1
AATAGCCATGAACGATCATTTACAA	20566	8012	B73gain	OTKN000	No	knob	7	83.895	545.32	10.4	147011989	1	248.911	1617.922	4	296429991	NA	NA	NA	NA	NA	NA	NA	NA	NA	NA	2
AATAGCCATGAACGGCCATTTTCAA	32738	11798	B73gain	OTKN000	No	knob	7	84.06	546.392	14.4	147236989	5	122.204	794.324	4.3	194777919	NA	NA	NA	NA	NA	NA	NA	NA	NA	NA	2
AATAGCCATGAACTACCATTTTCAA	15139	6396	B73gain	OTKN000	No	knob	7	84.06	546.392	9.1	147236989	NA	NA	NA	NA	NA	NA	NA	NA	NA	NA	NA	NA	NA	NA	NA	1
AATAGCCATGAAGGACCATTTTCAA	17499	7279	B73gain	OTKN000	No	knob	7	84.06	546.392	7.4	147236989	NA	NA	NA	NA	NA	NA	NA	NA	NA	NA	NA	NA	NA	NA	NA	1
AATAGCCATGAATAACCATTTTCAA	19468	8108	B73gain	OTKN000	No	knob	7	84.06	546.392	9.2	147236989	NA	NA	NA	NA	NA	NA	NA	NA	NA	NA	NA	NA	NA	NA	NA	1
AATAGCCATGAATGACAATTTTCAA	18637	8527	B73gain	OTKN000	No	knob	7	83.895	545.32	6.5	147011989	NA	NA	NA	NA	NA	NA	NA	NA	NA	NA	NA	NA	NA	NA	NA	1
AATAGCCATGAATGACCATTTACAA	510909	211869	B73gain	OTKN000	No	knob	7	83.84	544.963	11.6	146661989	NA	NA	NA	NA	NA	NA	NA	NA	NA	NA	NA	NA	NA	NA	NA	1
AATAGCCATGAATGACCATTTTAAA	17116	7596	B73gain	OTKN000	No	knob	7	83.895	545.32	12.5	147011989	NA	NA	NA	NA	NA	NA	NA	NA	NA	NA	NA	NA	NA	NA	NA	1
AATAGCCATGAATGACCATTTTCAA	2474785	1047582	B73gain	OTKN000	No	knob	7	83.84	544.963	11.6	146661989	NA	NA	NA	NA	NA	NA	NA	NA	NA	NA	NA	NA	NA	NA	NA	1
AATAGCCATGAATGATCATTTTCAA	41032	17778	B73gain	OTKN000	No	knob	7	83.84	544.963	11.1	146661989	NA	NA	NA	NA	NA	NA	NA	NA	NA	NA	NA	NA	NA	NA	NA	1
AATAGCCATGAGAGACCATTTTCAA	31313	14432	B73gain	OTKN000	No	knob	7	83.895	545.32	9.6	147011989	NA	NA	NA	NA	NA	NA	NA	NA	NA	NA	NA	NA	NA	NA	NA	1
AATAGCCATGAGCGACCATTTTCAA	1880000	821967	B73gain	OTKN000	No	knob	7	83.84	544.963	11.2	146661989	NA	NA	NA	NA	NA	NA	NA	NA	NA	NA	NA	NA	NA	NA	NA	1
AATAGCCATGAGCGACCTTGAAAAT	1143032	487497	B73gain	OTKN000	No	knob	7	83.84	544.963	11.3	146661989	NA	NA	NA	NA	NA	NA	NA	NA	NA	NA	NA	NA	NA	NA	NA	1
AATAGCCATGAGCGACCTTGAGAAT	20073	8561	B73gain	OTKN000	No	knob	7	83.895	545.32	12.8	147011989	NA	NA	NA	NA	NA	NA	NA	NA	NA	NA	NA	NA	NA	NA	NA	1
AATAGCCATGAGTGACCATTTTCAA	20409	9521	B73gain	OTKN000	No	knob	7	83.895	545.32	8.7	147011989	NA	NA	NA	NA	NA	NA	NA	NA	NA	NA	NA	NA	NA	NA	NA	1
AATAGCCATGATCGACCATTTTCAA	15928	7078	B73gain	OTKN000	No	knob	7	83.84	544.963	6.5	146661989	NA	NA	NA	NA	NA	NA	NA	NA	NA	NA	NA	NA	NA	NA	NA	1
AATAGCCATTAACGACCATTTTCAA	16308	7072	B73gain	OTKN000	No	knob	7	84.06	546.392	11	147236989	NA	NA	NA	NA	NA	NA	NA	NA	NA	NA	NA	NA	NA	NA	NA	1
AATAGCTATGAACGACCATTTTCAA	29962	12121	B73gain	OTKN000	No	knob	7	84.06	546.392	15	147236989	5	122.204	794.324	4.1	194777919	NA	NA	NA	NA	NA	NA	NA	NA	NA	NA	2
AATAGGGTTGTGTGGCCATTGATCG	26664	10875	B73gain	NA	NA	NA	NA	NA	NA	NA	NA	NA	NA	NA	NA	NA	NA	NA	NA	NA	NA	NA	NA	NA	NA	NA	NA
AATAGTACCGAAGGCTAAAACATTC	15393	6664	B73gain	OTKN000	No	knob	5	121.041	786.767	9.2	194652919	7	83.84	544.963	4.6	146661989	NA	NA	NA	NA	NA	NA	NA	NA	NA	NA	2
AATAGTACCGAAGGCTAACACATTC	23208	10606	B73gain	OTKN000	No	knob	5	122.204	794.324	5.8	194777919	7	83.895	545.32	5.5	147011989	NA	NA	NA	NA	NA	NA	NA	NA	NA	NA	2
AATAGTAGTAGTAGTAGTAGTAGTA	25804	59519	Mo17gain	NA	NA	NA	NA	NA	NA	NA	NA	NA	NA	NA	NA	NA	NA	NA	NA	NA	NA	NA	NA	NA	NA	NA	NA
AATAGTCATGAACGACCATTTTCAA	15107	7313	B73gain	OTKN000	No	knob	7	83.676	543.892	7.6	146271147	5	122.204	794.324	5.3	194777919	NA	NA	NA	NA	NA	NA	NA	NA	NA	NA	2
AATAGTCGTTCATGGCAATTTTTGA	17021	8024	B73gain	OTKN000	No	knob	7	83.84	544.963	11.9	146661989	NA	NA	NA	NA	NA	NA	NA	NA	NA	NA	NA	NA	NA	NA	NA	1
AATAGTCGTTCATGGCTATTTTCGA	50603	21089	B73gain	OTKN000	No	knob	7	83.676	543.892	10.7	146271147	NA	NA	NA	NA	NA	NA	NA	NA	NA	NA	NA	NA	NA	NA	NA	1
AATAGTGATCAACGACCATTTTCAA	15226	6756	B73gain	OTKN000	No	knob	7	83.84	544.963	9.4	146661989	NA	NA	NA	NA	NA	NA	NA	NA	NA	NA	NA	NA	NA	NA	NA	1
AATATATGTGGGGTGAGGTGTATGA	18610	9066	B73gain	OTKN000	No	knob	7	83.84	544.963	7.1	146661989	1	242.347	1575.255	5.1	293576942	NA	NA	NA	NA	NA	NA	NA	NA	NA	NA	2
AATATCAAAGGCTAACACCTACGGA	15074	6657	B73gain	OTKN000	No	knob	7	83.676	543.892	10.2	146271147	NA	NA	NA	NA	NA	NA	NA	NA	NA	NA	NA	NA	NA	NA	NA	1
AATATCAATGGCCACACAACCCCCA	57612	26566	B73gain	OTKN000	No	knob	7	84.445	548.894	8.2	147961989	5	122.204	794.324	6.7	194777919	NA	NA	NA	NA	NA	NA	NA	NA	NA	NA	2
AATATCCATGAACGACCATTTTCAA	14841	6805	B73gain	OTKN000	No	knob	7	84.06	546.392	7.2	147236989	NA	NA	NA	NA	NA	NA	NA	NA	NA	NA	NA	NA	NA	NA	NA	1
AATATCCATGAATGACCATTTTCAA	14605	6664	B73gain	OTKN000	No	knob	7	83.895	545.32	6.4	147011989	1	242.347	1575.255	4	293576942	NA	NA	NA	NA	NA	NA	NA	NA	NA	NA	2
AATATCGAAGGCTAACACCTACAGA	27776	12204	B73gain	OTKN000	No	knob	7	83.84	544.963	12.5	146661989	NA	NA	NA	NA	NA	NA	NA	NA	NA	NA	NA	NA	NA	NA	NA	1
AATATCGAAGGCTAACACCTACGAA	28084	12235	B73gain	OTKN000	No	knob	7	83.84	544.963	12.7	146661989	1	243.51	1582.812	5	293676942	NA	NA	NA	NA	NA	NA	NA	NA	NA	NA	2
AATATCGAAGGCTAACACCTACGGA	786979	343805	B73gain	OTKN000	No	knob	7	83.786	544.606	11.5	146411148	NA	NA	NA	NA	NA	NA	NA	NA	NA	NA	NA	NA	NA	NA	NA	1
AATATCGAAGGCTAACACCTACGGT	24262	10051	B73gain	OTKN000	No	knob	7	83.676	543.892	13.4	146271147	NA	NA	NA	NA	NA	NA	NA	NA	NA	NA	NA	NA	NA	NA	NA	1
AATATCGAAGGCTAACACCTACTGA	32270	12782	B73gain	OTKN000	No	knob	7	83.676	543.892	10.4	146271147	NA	NA	NA	NA	NA	NA	NA	NA	NA	NA	NA	NA	NA	NA	NA	1
AATATCGAAGGCTAACACCTATGGA	49935	22500	B73gain	OTKN000	No	knob	7	83.84	544.963	10	146661989	NA	NA	NA	NA	NA	NA	NA	NA	NA	NA	NA	NA	NA	NA	NA	1
AATATCGAAGGCTAACACGTACGAG	44036	19709	B73gain	OTKN000	No	knob	7	83.84	544.963	10.2	146661989	1	243.51	1582.812	4.4	293676942	NA	NA	NA	NA	NA	NA	NA	NA	NA	NA	2
AATATGATCTATGGCAAGGAAACAT	96334	40368	B73gain	OTKN000	No	knob	7	83.84	544.963	14.5	146661989	NA	NA	NA	NA	NA	NA	NA	NA	NA	NA	NA	NA	NA	NA	NA	1
AATATGTATGTCTTGGGTGAAGGGC	186794	75971	B73gain	RGRR000	No	45S rDNA	6	16.77	109.008	51.5	13496476	NA	NA	NA	NA	NA	NA	NA	NA	NA	NA	NA	NA	NA	NA	NA	1
AATATGTGGGGTGAGGTGTATGAGC	16941	7609	B73gain	OTKN000	No	knob	7	83.895	545.32	9.6	147011989	NA	NA	NA	NA	NA	NA	NA	NA	NA	NA	NA	NA	NA	NA	NA	1
AATATGTTTCCTTGCCATAGATCAC	19477	8918	B73gain	OTKN000	No	knob	7	83.895	545.32	11.7	147011989	NA	NA	NA	NA	NA	NA	NA	NA	NA	NA	NA	NA	NA	NA	NA	1
AATATTACCTTCGGTGTCTTTCCAC	20077	33	B73gain	RGRR000	No	45S rDNA	6	16.77	109.008	56.3	13496476	NA	NA	NA	NA	NA	NA	NA	NA	NA	NA	NA	NA	NA	NA	NA	1
AATATTAGAGGCTAACACCTACGAG	56518	27362	B73gain	OTKN000	No	knob	7	83.84	544.963	11.4	146661989	1	242.347	1575.255	4.2	293576942	NA	NA	NA	NA	NA	NA	NA	NA	NA	NA	2
AATATTAGAGGCTAACACCTACGGA	32655	14796	B73gain	OTKN000	No	knob	7	83.07	539.955	8.8	146136148	1	243.674	1583.884	4.3	293776942	NA	NA	NA	NA	NA	NA	NA	NA	NA	NA	2
AATATTAGAGGCTAAGACCTACAGA	21338	9966	B73gain	OTKN000	No	knob	7	83.84	544.963	11.5	146661989	NA	NA	NA	NA	NA	NA	NA	NA	NA	NA	NA	NA	NA	NA	NA	1
AATATTAGAGGCTAAGACCTACGGA	270430	119523	B73gain	OTKN000	No	knob	7	83.84	544.963	10.4	146661989	NA	NA	NA	NA	NA	NA	NA	NA	NA	NA	NA	NA	NA	NA	NA	1
AATATTATTGAAAATGGTCATTCAT	67808	32672	B73gain	OTKN000	No	knob	7	83.676	543.892	10.6	146271147	NA	NA	NA	NA	NA	NA	NA	NA	NA	NA	NA	NA	NA	NA	NA	1
AATATTATTGAAAATGGTCGCTCAT	295020	131375	B73gain	OTKN000	No	knob	7	83.786	544.606	10.5	146411148	NA	NA	NA	NA	NA	NA	NA	NA	NA	NA	NA	NA	NA	NA	NA	1
AATATTATTGAAAATGGTCGTTCAT	38723	18467	B73gain	OTKN000	No	knob	7	83.786	544.606	12.3	146411148	NA	NA	NA	NA	NA	NA	NA	NA	NA	NA	NA	NA	NA	NA	NA	1
AATCAAAGAATGTGATCTATGGCAA	94071	43439	B73gain	OTKN000	No	knob	7	84.06	546.392	10	147236989	5	122.204	794.324	7	194777919	NA	NA	NA	NA	NA	NA	NA	NA	NA	NA	2
AATCAACCCAAACATGAGTTTTGGA	54249	2182	B73gain	CMCM002	No	Centromeric satellite repeats	6	21.991	142.943	52.9	62784200	NA	NA	NA	NA	NA	NA	NA	NA	NA	NA	NA	NA	NA	NA	NA	1
AATCAAGACATGCACTTTAGGTTCG	74056	35617	B73gain	RGRR000	No	45S rDNA	6	16.716	108.651	39.2	13371476	NA	NA	NA	NA	NA	NA	NA	NA	NA	NA	NA	NA	NA	NA	NA	1
AATCAATGGCCACACAACCCCCATT	63284	27320	B73gain	OTKN000	No	knob	7	83.895	545.32	10.8	147011989	NA	NA	NA	NA	NA	NA	NA	NA	NA	NA	NA	NA	NA	NA	NA	1
AATCACATTCTTGGATTATTGGTGG	25571	9606	B73gain	OTKN000	No	knob	7	83.676	543.892	11.4	146271147	1	243.894	1585.313	4.6	293876942	NA	NA	NA	NA	NA	NA	NA	NA	NA	NA	2
AATCAGTAGGTGTTAGCCTTCGATA	32353	12857	B73gain	OTKN000	No	knob	7	83.786	544.606	10.6	146411148	1	243.674	1583.884	4.1	293776942	NA	NA	NA	NA	NA	NA	NA	NA	NA	NA	2
AATCAGTAGGTGTTAGCCTTCGGTA	18580	8448	B73gain	OTKN000	No	knob	7	83.786	544.606	10.1	146411148	NA	NA	NA	NA	NA	NA	NA	NA	NA	NA	NA	NA	NA	NA	NA	1
AATCCAAAAATGTGATATATGGCAA	25059	12399	B73gain	OTKN000	No	knob	7	83.786	544.606	14.1	146411148	NA	NA	NA	NA	NA	NA	NA	NA	NA	NA	NA	NA	NA	NA	NA	1
AATCCAAAAATGTGATCTATGGAAA	31411	11853	B73gain	OTKN000	No	knob	7	83.895	545.32	14.4	147011989	NA	NA	NA	NA	NA	NA	NA	NA	NA	NA	NA	NA	NA	NA	NA	1
AATCCAAAAATGTGATCTATGGCAA	33611	14274	B73gain	OTKN000	No	knob	7	84.06	546.392	13.4	147236989	NA	NA	NA	NA	NA	NA	NA	NA	NA	NA	NA	NA	NA	NA	NA	1
AATCCAAGAAGGTGATCTATGGCAA	14170	6215	B73gain	OTKN000	No	knob	7	84.06	546.392	5.4	147236989	NA	NA	NA	NA	NA	NA	NA	NA	NA	NA	NA	NA	NA	NA	NA	1
AATCCAAGAATATGATCTATGGCAA	103869	43443	B73gain	OTKN000	No	knob	7	83.895	545.32	15.4	147011989	NA	NA	NA	NA	NA	NA	NA	NA	NA	NA	NA	NA	NA	NA	NA	1
AATCCAAGAATCTGATCTATGGCAA	14847	6402	B73gain	OTKN000	No	knob	7	83.895	545.32	11.5	147011989	1	242.182	1574.183	4.9	293451942	NA	NA	NA	NA	NA	NA	NA	NA	NA	NA	2
AATCCAAGAATGCGATCTATGGCAA	39022	16495	B73gain	OTKN000	No	knob	7	83.895	545.32	13.2	147011989	NA	NA	NA	NA	NA	NA	NA	NA	NA	NA	NA	NA	NA	NA	NA	1
AATCCAAGAATGGGATCTATGGCAA	14962	5622	B73gain	OTKN000	No	knob	7	84.445	548.894	4.1	147961989	NA	NA	NA	NA	NA	NA	NA	NA	NA	NA	NA	NA	NA	NA	NA	1
AATCCAAGAATGTAATATATGGCAA	14572	6862	B73gain	OTKN000	No	knob	7	80.815	525.298	5	142936148	NA	NA	NA	NA	NA	NA	NA	NA	NA	NA	NA	NA	NA	NA	NA	1
AATCCAAGAATGTAATCTATGGCAA	1110204	489212	B73gain	OTKN000	No	knob	7	83.84	544.963	11.9	146661989	1	243.51	1582.812	4.2	293676942	NA	NA	NA	NA	NA	NA	NA	NA	NA	NA	2
AATCCAAGAATGTCATCTATGGCAA	18562	7674	B73gain	OTKN000	No	knob	7	83.786	544.606	11.7	146411148	NA	NA	NA	NA	NA	NA	NA	NA	NA	NA	NA	NA	NA	NA	NA	1
AATCCAAGAATGTGATATATGGCAA	107074	48439	B73gain	OTKN000	No	knob	7	83.786	544.606	11.8	146411148	NA	NA	NA	NA	NA	NA	NA	NA	NA	NA	NA	NA	NA	NA	NA	1
AATCCAAGAATGTGATCAATGGCAA	26260	12429	B73gain	OTKN000	No	knob	7	84.06	546.392	8.7	147236989	NA	NA	NA	NA	NA	NA	NA	NA	NA	NA	NA	NA	NA	NA	NA	1
AATCCAAGAATGTGATCTACAACAA	19831	8426	B73gain	OTKN000	No	knob	7	83.676	543.892	9.2	146271147	1	242.347	1575.255	4	293576942	NA	NA	NA	NA	NA	NA	NA	NA	NA	NA	2
AATCCAAGAATGTGATCTACGACAA	977195	422770	B73gain	OTKN000	No	knob	7	83.84	544.963	12	146661989	1	243.51	1582.812	4.3	293676942	NA	NA	NA	NA	NA	NA	NA	NA	NA	NA	2
AATCCAAGAATGTGATCTACGGCAA	83365	35359	B73gain	OTKN000	No	knob	7	83.895	545.32	10.7	147011989	5	122.204	794.324	6.9	194777919	NA	NA	NA	NA	NA	NA	NA	NA	NA	NA	2
AATCCAAGAATGTGATCTAGGGCAA	14016	6260	B73gain	OTKN000	No	knob	7	84.06	546.392	5.9	147236989	NA	NA	NA	NA	NA	NA	NA	NA	NA	NA	NA	NA	NA	NA	NA	1
AATCCAAGAATGTGATCTATAGCAA	51106	21921	B73gain	OTKN000	No	knob	7	83.895	545.32	12.5	147011989	NA	NA	NA	NA	NA	NA	NA	NA	NA	NA	NA	NA	NA	NA	NA	1
AATCCAAGAATGTGATCTATGACAA	145308	64384	B73gain	OTKN000	No	knob	7	83.676	543.892	12.3	146271147	1	242.347	1575.255	4.2	293576942	NA	NA	NA	NA	NA	NA	NA	NA	NA	NA	2
AATCCAAGAATGTGATCTATGCCAA	14430	6282	B73gain	OTKN000	No	knob	7	83.84	544.963	6.5	146661989	NA	NA	NA	NA	NA	NA	NA	NA	NA	NA	NA	NA	NA	NA	NA	1
AATCCAAGAATGTGATCTATGGAAA	144946	63748	B73gain	OTKN000	No	knob	7	84.06	546.392	11.8	147236989	NA	NA	NA	NA	NA	NA	NA	NA	NA	NA	NA	NA	NA	NA	NA	1
AATCCAAGAATGTGATCTATGGCAA	7414188	3238353	B73gain	OTKN000	No	knob	7	83.786	544.606	12.6	146411148	1	242.347	1575.255	4	293576942	NA	NA	NA	NA	NA	NA	NA	NA	NA	NA	2
AATCCAAGAATGTGATCTATGGCCA	20637	9222	B73gain	OTKN000	No	knob	7	84.06	546.392	13.5	147236989	NA	NA	NA	NA	NA	NA	NA	NA	NA	NA	NA	NA	NA	NA	NA	1
AATCCAAGAATGTGATCTATGGCGA	33466	16610	B73gain	OTKN000	No	knob	7	83.676	543.892	11.3	146271147	1	243.51	1582.812	4.4	293676942	NA	NA	NA	NA	NA	NA	NA	NA	NA	NA	2
AATCCAAGAATGTGATCTATGGCTA	22418	10439	B73gain	OTKN000	No	knob	7	83.895	545.32	9.5	147011989	NA	NA	NA	NA	NA	NA	NA	NA	NA	NA	NA	NA	NA	NA	NA	1
AATCCAAGAATGTGATCTATGGGAA	14303	6070	B73gain	OTKN000	No	knob	7	84.06	546.392	7.9	147236989	5	122.204	794.324	4	194777919	NA	NA	NA	NA	NA	NA	NA	NA	NA	NA	2
AATCCAAGAATGTGATCTATTGCAA	18601	9220	B73gain	OTKN000	No	knob	7	83.676	543.892	5.1	146271147	NA	NA	NA	NA	NA	NA	NA	NA	NA	NA	NA	NA	NA	NA	NA	1
AATCCAAGAATGTGATCTGTGGCAA	18976	8442	B73gain	OTKN000	No	knob	7	83.786	544.606	10.3	146411148	NA	NA	NA	NA	NA	NA	NA	NA	NA	NA	NA	NA	NA	NA	NA	1
AATCCAAGAATGTGATTTATGGCAA	55612	24861	B73gain	OTKN000	No	knob	7	83.84	544.963	11.7	146661989	1	242.347	1575.255	4.4	293576942	NA	NA	NA	NA	NA	NA	NA	NA	NA	NA	2
AATCCAAGAATGTGGTCTATGGCAA	60342	24438	B73gain	OTKN000	No	knob	7	83.895	545.32	13.3	147011989	5	122.204	794.324	5.2	194777919	NA	NA	NA	NA	NA	NA	NA	NA	NA	NA	2
AATCCAAGAATGTGTTCTATGGCAA	19867	9456	B73gain	OTKN000	No	knob	7	84.06	546.392	11.7	147236989	NA	NA	NA	NA	NA	NA	NA	NA	NA	NA	NA	NA	NA	NA	NA	1
AATCCAAGAATGTTATCTATGGCAA	28346	12716	B73gain	OTKN000	No	knob	7	84.06	546.392	12.5	147236989	1	242.182	1574.183	4	293451942	NA	NA	NA	NA	NA	NA	NA	NA	NA	NA	2
AATCCAAGAATTTGATCTATGGCAA	61012	25449	B73gain	OTKN000	No	knob	7	83.895	545.32	10.6	147011989	NA	NA	NA	NA	NA	NA	NA	NA	NA	NA	NA	NA	NA	NA	NA	1
AATCCAAGATTCTGATCTATGGCAA	21744	10651	B73gain	OTKN000	No	knob	7	83.676	543.892	12.4	146271147	NA	NA	NA	NA	NA	NA	NA	NA	NA	NA	NA	NA	NA	NA	NA	1
AATCCAAGATTGTGATCTATGGCAA	39540	17495	B73gain	OTKN000	No	knob	7	84.06	546.392	11.6	147236989	NA	NA	NA	NA	NA	NA	NA	NA	NA	NA	NA	NA	NA	NA	NA	1
AATCCAATAATGTGATCTATGGCAA	41908	19117	B73gain	OTKN000	No	knob	7	83.786	544.606	9.3	146411148	1	242.347	1575.255	5.1	293576942	NA	NA	NA	NA	NA	NA	NA	NA	NA	NA	2
AATCCACTAATTTAGGTCCAAAACT	31827	9307	B73gain	CMCM002	No	Centromeric satellite repeats	6	21.991	142.943	52.5	62784200	9	84.449	548.916	4	132903243	NA	NA	NA	NA	NA	NA	NA	NA	NA	NA	2
AATCCACTACTTTAGGTCCTAAACT	20256	3915	B73gain	CMCM002	No	Centromeric satellite repeats	6	21.991	142.943	50.9	62784200	NA	NA	NA	NA	NA	NA	NA	NA	NA	NA	NA	NA	NA	NA	NA	1
AATCCACTACTTTAGTTCCAAAACT	4121	36348	Mo17gain	CMCM002	No	Centromeric satellite repeats	2	94.012	611.075	49.6	65430403	8	NA	635.731	7.3	NA	NA	NA	NA	NA	NA	NA	NA	NA	NA	NA	2
AATCCAGGAATGTGATCTATGGCAA	15538	7246	B73gain	OTKN000	No	knob	7	83.895	545.32	6.6	147011989	NA	NA	NA	NA	NA	NA	NA	NA	NA	NA	NA	NA	NA	NA	NA	1
AATCCATACGTGTTAGCCTTCGGTA	19452	8645	B73gain	OTKN000	No	knob	7	83.895	545.32	8.8	147011989	NA	NA	NA	NA	NA	NA	NA	NA	NA	NA	NA	NA	NA	NA	NA	1
AATCCATACGTGTTAGCCTTTGGTA	42943	17953	B73gain	CMCMOOT	No	Unclassified Centromere Sequences	7	83.84	544.963	12.8	146661989	1	243.894	1585.313	4	293876942	NA	NA	NA	NA	NA	NA	NA	NA	NA	NA	2
AATCCATAGGTGTTAGCCTCTAGTA	96411	41600	B73gain	CMCMOOT	No	Unclassified Centromere Sequences	7	83.786	544.606	11.8	146411148	NA	NA	NA	NA	NA	NA	NA	NA	NA	NA	NA	NA	NA	NA	NA	1
AATCCATAGGTGTTAGCCTTCAGTG	72980	28813	B73gain	CMCMOOT	No	Unclassified Centromere Sequences	7	84.06	546.392	10.3	147236989	5	122.204	794.324	8.2	194777919	NA	NA	NA	NA	NA	NA	NA	NA	NA	NA	2
AATCCATAGGTGTTAGCCTTCGATA	49785	22295	B73gain	OTKN000	No	knob	7	83.84	544.963	10.4	146661989	NA	NA	NA	NA	NA	NA	NA	NA	NA	NA	NA	NA	NA	NA	NA	1
AATCCATAGGTGTTAGCCTTTAGTG	19779	7819	B73gain	CMCMOOT	No	Unclassified Centromere Sequences	7	83.895	545.32	8.4	147011989	5	121.041	786.767	6.9	194652919	NA	NA	NA	NA	NA	NA	NA	NA	NA	NA	2
AATCCATGAATGTGATCTATGGCAA	20950	9966	B73gain	OTKN000	No	knob	7	84.06	546.392	10.4	147236989	NA	NA	NA	NA	NA	NA	NA	NA	NA	NA	NA	NA	NA	NA	NA	1
AATCCGAACGTGTTAGCCTTCGGTA	28038	13834	B73gain	OTKN000	No	knob	7	83.84	544.963	10.8	146661989	NA	NA	NA	NA	NA	NA	NA	NA	NA	NA	NA	NA	NA	NA	NA	1
AATCCGAATGTGTTAGCCTTCGGTA	76133	31377	B73gain	OTKN000	No	knob	5	122.204	794.324	11.6	194777919	7	84.06	546.392	7.5	147236989	NA	NA	NA	NA	NA	NA	NA	NA	NA	NA	2
AATCCGAATGTGTTAGCCTTTGGTA	146168	59333	B73gain	OTKN000	No	knob	7	83.895	545.32	11.2	147011989	NA	NA	NA	NA	NA	NA	NA	NA	NA	NA	NA	NA	NA	NA	NA	1
AATCCGGAGGACCGAATACCGTCCA	32867	154400	Mo17gain	NA	NA	NA	NA	NA	NA	NA	NA	NA	NA	NA	NA	NA	NA	NA	NA	NA	NA	NA	NA	NA	NA	NA	NA
AATCCGGAGGACCGAATTCCGTCCA	83738	45	B73gain	NA	NA	NA	NA	NA	NA	NA	NA	NA	NA	NA	NA	NA	NA	NA	NA	NA	NA	NA	NA	NA	NA	NA	NA
AATCCGTACGTGTTAGCCTCTAGTA	43631	19764	B73gain	OTKN000	No	knob	7	83.84	544.963	11.2	146661989	NA	NA	NA	NA	NA	NA	NA	NA	NA	NA	NA	NA	NA	NA	NA	1
AATCCGTACGTGTTAGCCTTCGGTA	183062	77885	B73gain	OTKN000	No	knob	7	83.895	545.32	12.5	147011989	5	122.204	794.324	4.7	194777919	NA	NA	NA	NA	NA	NA	NA	NA	NA	NA	2
AATCCGTACGTGTTAGCCTTTGGTA	395895	162729	B73gain	OTKN000	No	knob	7	83.84	544.963	11.9	146661989	1	243.51	1582.812	4.1	293676942	NA	NA	NA	NA	NA	NA	NA	NA	NA	NA	2
AATCCGTAGGTCTTAGCCTCTAATA	271207	119429	B73gain	OTKN000	No	knob	7	83.84	544.963	10.4	146661989	NA	NA	NA	NA	NA	NA	NA	NA	NA	NA	NA	NA	NA	NA	NA	1
AATCCGTAGGTCTTAGCCTCTAGTA	260382	115670	B73gain	OTKN000	No	knob	7	83.84	544.963	11.8	146661989	NA	NA	NA	NA	NA	NA	NA	NA	NA	NA	NA	NA	NA	NA	NA	1
AATCCGTAGGTGTTAGCCTCTAATA	32793	14916	B73gain	OTKN000	No	knob	7	83.07	539.955	9.1	146136148	1	243.674	1583.884	4.3	293776942	NA	NA	NA	NA	NA	NA	NA	NA	NA	NA	2
AATCCGTAGGTGTTAGCCTCTAGTA	1165457	525742	B73gain	OTKN000	No	knob	7	83.84	544.963	11.7	146661989	1	243.51	1582.812	4	293676942	NA	NA	NA	NA	NA	NA	NA	NA	NA	NA	2
AATCCGTAGGTGTTAGCCTCTGGTA	19256	8876	B73gain	OTKN000	No	knob	5	122.204	794.324	7.9	194777919	7	84.445	548.894	7.2	147961989	NA	NA	NA	NA	NA	NA	NA	NA	NA	NA	2
AATCCGTAGGTGTTAGCCTTAGGTA	35238	14361	B73gain	OTKN000	No	knob	7	83.786	544.606	10.3	146411148	NA	NA	NA	NA	NA	NA	NA	NA	NA	NA	NA	NA	NA	NA	NA	1
AATCCGTAGGTGTTAGCCTTCAATG	42456	19109	B73gain	OTKN000	No	knob	7	83.786	544.606	8.9	146411148	NA	NA	NA	NA	NA	NA	NA	NA	NA	NA	NA	NA	NA	NA	NA	1
AATCCGTAGGTGTTAGCCTTCAGTA	67797	31928	B73gain	OTKN000	No	knob	7	83.84	544.963	12.6	146661989	NA	NA	NA	NA	NA	NA	NA	NA	NA	NA	NA	NA	NA	NA	NA	1
AATCCGTAGGTGTTAGCCTTCAGTG	453663	182108	B73gain	OTKN000	No	knob	7	83.84	544.963	12.4	146661989	NA	NA	NA	NA	NA	NA	NA	NA	NA	NA	NA	NA	NA	NA	NA	1
AATCCGTAGGTGTTAGCCTTCGATA	786679	343539	B73gain	OTKN000	No	knob	7	83.786	544.606	11.4	146411148	1	243.51	1582.812	4	293676942	NA	NA	NA	NA	NA	NA	NA	NA	NA	NA	2
AATCCGTAGGTGTTAGCCTTCGGAA	15155	6194	B73gain	OTKN000	No	knob	7	84.06	546.392	10.9	147236989	NA	NA	NA	NA	NA	NA	NA	NA	NA	NA	NA	NA	NA	NA	NA	1
AATCCGTAGGTGTTAGCCTTCGGTA	2308704	999695	B73gain	OTKN000	No	knob	7	83.84	544.963	12.2	146661989	NA	NA	NA	NA	NA	NA	NA	NA	NA	NA	NA	NA	NA	NA	NA	1
AATCCGTAGGTGTTAGCCTTCGGTG	20029	8092	B73gain	OTKN000	No	knob	7	3.648	23.709	4.1	2478277	NA	NA	NA	NA	NA	NA	NA	NA	NA	NA	NA	NA	NA	NA	NA	1
AATCCGTAGGTGTTAGCCTTCGTTA	15660	6204	B73gain	OTKN000	No	knob	7	83.895	545.32	11.4	147011989	NA	NA	NA	NA	NA	NA	NA	NA	NA	NA	NA	NA	NA	NA	NA	1
AATCCGTAGGTGTTAGCCTTCTGTA	23719	11439	B73gain	OTKN000	No	knob	7	84.06	546.392	13.4	147236989	NA	NA	NA	NA	NA	NA	NA	NA	NA	NA	NA	NA	NA	NA	NA	1
AATCCGTAGGTGTTAGCCTTTAGTG	15590	6239	B73gain	CMCMOOT	No	Unclassified Centromere Sequences	7	83.895	545.32	8.8	147011989	NA	NA	NA	NA	NA	NA	NA	NA	NA	NA	NA	NA	NA	NA	NA	1
AATCCGTAGGTGTTAGCCTTTGATA	14888	6591	B73gain	OTKN000	No	knob	7	83.786	544.606	9.9	146411148	NA	NA	NA	NA	NA	NA	NA	NA	NA	NA	NA	NA	NA	NA	NA	1
AATCCGTAGGTGTTAGCCTTTGGTA	136742	64833	B73gain	OTKN000	No	knob	7	83.84	544.963	11.5	146661989	NA	NA	NA	NA	NA	NA	NA	NA	NA	NA	NA	NA	NA	NA	NA	1
AATCCGTAGGTGTTATCCTCTAGTA	31094	13071	B73gain	OTKN000	No	knob	7	83.786	544.606	11.2	146411148	NA	NA	NA	NA	NA	NA	NA	NA	NA	NA	NA	NA	NA	NA	NA	1
AATCCGTTGGTGTTAGCCTTCGGTA	45079	20861	B73gain	OTKN000	No	knob	5	122.204	794.324	8.8	194777919	7	84.5	549.251	8.5	148636989	NA	NA	NA	NA	NA	NA	NA	NA	NA	NA	2
AATCCTAGAATGTGATCTATGGCAA	20797	10238	B73gain	OTKN000	No	knob	7	83.676	543.892	9.8	146271147	NA	NA	NA	NA	NA	NA	NA	NA	NA	NA	NA	NA	NA	NA	NA	1
AATCCTAGAATGTGATCTATTGCAA	24571	10643	B73gain	OTKN000	No	knob	7	83.895	545.32	11.4	147011989	NA	NA	NA	NA	NA	NA	NA	NA	NA	NA	NA	NA	NA	NA	NA	1
AATCCTATCCCTAAACCCTAAACCT	19096	8915	B73gain	CMCMOOT	No	Unclassified Centromere Sequences	5	0.11	0.714	29.1	200000	4	0.055	0.357	9.7	250000	NA	NA	NA	NA	NA	NA	NA	NA	NA	NA	2
AATCGAAGAATGTGATCTATGGCAA	22250	9743	B73gain	OTKN000	No	knob	7	83.676	543.892	9.6	146271147	NA	NA	NA	NA	NA	NA	NA	NA	NA	NA	NA	NA	NA	NA	NA	1
AATCGTAGGTGTTAGCCTTCGGTAT	14819	6502	B73gain	OTKN000	No	knob	7	83.786	544.606	14.1	146411148	NA	NA	NA	NA	NA	NA	NA	NA	NA	NA	NA	NA	NA	NA	NA	1
AATCGTCTCCACCAGAAATCCAAAA	15438	7113	B73gain	OTKN000	No	knob	7	83.676	543.892	14.2	146271147	NA	NA	NA	NA	NA	NA	NA	NA	NA	NA	NA	NA	NA	NA	NA	1
AATCGTCTCCACCAGAAATCCAAGA	42565	16580	B73gain	OTKN000	No	knob	7	84.445	548.894	13	147961989	5	122.204	794.324	8.3	194777919	NA	NA	NA	NA	NA	NA	NA	NA	NA	NA	2
AATCTAAGAATGTGATCTATGGCAA	81700	35774	B73gain	OTKN000	No	knob	7	83.84	544.963	12.2	146661989	NA	NA	NA	NA	NA	NA	NA	NA	NA	NA	NA	NA	NA	NA	NA	1
AATCTATGGCAAGGAAACATATGTG	1072216	476589	B73gain	OTKN000	No	knob	7	83.84	544.963	12	146661989	1	243.51	1582.812	4.2	293676942	NA	NA	NA	NA	NA	NA	NA	NA	NA	NA	2
AATCTATGGCAATGAAACATATGTG	63627	26101	B73gain	OTKN000	No	knob	7	83.84	544.963	11.3	146661989	NA	NA	NA	NA	NA	NA	NA	NA	NA	NA	NA	NA	NA	NA	NA	1
AATCTGAATGTGTTAGCCTTCGGTA	20393	9054	B73gain	OTKN000	No	knob	7	84.445	548.894	8	147961989	5	121.041	786.767	5.7	194652919	NA	NA	NA	NA	NA	NA	NA	NA	NA	NA	2
AATCTGAATGTTTTAGCCTTCGGTA	15452	6853	B73gain	NA	NA	NA	NA	NA	NA	NA	NA	NA	NA	NA	NA	NA	NA	NA	NA	NA	NA	NA	NA	NA	NA	NA	NA
AATCTGTACGTGTTAGCCTTTGGTA	19252	8584	B73gain	OTKN000	No	knob	7	83.786	544.606	9	146411148	1	243.51	1582.812	4.3	293676942	NA	NA	NA	NA	NA	NA	NA	NA	NA	NA	2
AATCTGTAGGTCTTAGCCTCTAATA	21243	9894	B73gain	OTKN000	No	knob	7	83.895	545.32	12	147011989	NA	NA	NA	NA	NA	NA	NA	NA	NA	NA	NA	NA	NA	NA	NA	1
AATCTGTAGGTGTTAGCCTCTAGTA	22450	10523	B73gain	OTKN000	No	knob	7	83.895	545.32	10.8	147011989	1	242.347	1575.255	4.3	293576942	NA	NA	NA	NA	NA	NA	NA	NA	NA	NA	2
AATCTGTAGGTGTTAGCCTTCAGTG	14836	6521	B73gain	OTKN000	No	knob	7	84.06	546.392	12.3	147236989	NA	NA	NA	NA	NA	NA	NA	NA	NA	NA	NA	NA	NA	NA	NA	1
AATCTGTAGGTGTTAGCCTTCGATA	27680	12213	B73gain	OTKN000	No	knob	7	83.84	544.963	12.2	146661989	NA	NA	NA	NA	NA	NA	NA	NA	NA	NA	NA	NA	NA	NA	NA	1
AATCTGTAGGTGTTAGCCTTCGGTA	131757	63732	B73gain	OTKN000	No	knob	7	83.786	544.606	12.3	146411148	NA	NA	NA	NA	NA	NA	NA	NA	NA	NA	NA	NA	NA	NA	NA	1
AATCTGTTGGTGTTAGCCTTCGGTA	37452	16468	B73gain	OTKN000	No	knob	5	121.041	786.767	10.1	194652919	7	83.895	545.32	7.6	147011989	NA	NA	NA	NA	NA	NA	NA	NA	NA	NA	2
AATCTTGGATTTCTCGTGGAGACCA	58901	24270	B73gain	OTKN000	No	knob	7	83.895	545.32	13.3	147011989	NA	NA	NA	NA	NA	NA	NA	NA	NA	NA	NA	NA	NA	NA	NA	1
AATGAAACATATGTGGGGTGAGGTG	36836	16263	B73gain	OTKN000	No	knob	7	84.06	546.392	13.3	147236989	NA	NA	NA	NA	NA	NA	NA	NA	NA	NA	NA	NA	NA	NA	NA	1
AATGAAATTGCGCGAAACCACCCCA	11059	26262	Mo17gain	CMCM002	No	Centromeric satellite repeats	7	47.929	311.541	23.1	40389813	NA	NA	NA	NA	NA	NA	NA	NA	NA	NA	NA	NA	NA	NA	NA	1
AATGAAGTTTGAGTCTCCAAACCAT	16594	4574	B73gain	NA	NA	NA	NA	NA	NA	NA	NA	NA	NA	NA	NA	NA	NA	NA	NA	NA	NA	NA	NA	NA	NA	NA	NA
AATGAATGGCCACACAACCCCCATT	26403	9753	B73gain	OTKN000	No	knob	7	83.895	545.32	13.9	147011989	NA	NA	NA	NA	NA	NA	NA	NA	NA	NA	NA	NA	NA	NA	NA	1
AATGAATGGTCACACAACCCCCATT	22687	8944	B73gain	OTKN000	No	knob	7	83.676	543.892	9.5	146271147	NA	NA	NA	NA	NA	NA	NA	NA	NA	NA	NA	NA	NA	NA	NA	1
AATGACACCGAACCTAAAGGGCATG	9	101726	Mo17gain	RGRR000	Mo17uniq	45S rDNA	6	16.88	109.722	59.6	13596476	NA	NA	NA	NA	NA	NA	NA	NA	NA	NA	NA	NA	NA	NA	NA	1
AATGACACTAAAGGCTAACACCTAC	16995	7138	B73gain	CMCMOOT	No	Unclassified Centromere Sequences	7	83.895	545.32	9.3	147011989	NA	NA	NA	NA	NA	NA	NA	NA	NA	NA	NA	NA	NA	NA	NA	1
AATGACACTAAAGGCTAACACCTAT	21185	8116	B73gain	CMCMOOT	No	Unclassified Centromere Sequences	7	83.895	545.32	8.6	147011989	5	121.041	786.767	6.3	194652919	NA	NA	NA	NA	NA	NA	NA	NA	NA	NA	2
AATGACACTGAAGGCTAACACCTAC	510629	206774	B73gain	OTKN000	No	knob	7	83.84	544.963	12.4	146661989	NA	NA	NA	NA	NA	NA	NA	NA	NA	NA	NA	NA	NA	NA	NA	1
AATGACACTGAAGGCTAACACCTAT	81793	32443	B73gain	CMCMOOT	No	Unclassified Centromere Sequences	7	84.445	548.894	11	147961989	5	121.041	786.767	7.7	194652919	NA	NA	NA	NA	NA	NA	NA	NA	NA	NA	2
AATGACATTGAAGGCTAACACCTAC	44614	19528	B73gain	OTKN000	No	knob	7	83.786	544.606	9.6	146411148	NA	NA	NA	NA	NA	NA	NA	NA	NA	NA	NA	NA	NA	NA	NA	1
AATGACCACACAACCCCCATTTTTG	14668	7022	B73gain	OTKN000	No	knob	7	83.895	545.32	8.4	147011989	NA	NA	NA	NA	NA	NA	NA	NA	NA	NA	NA	NA	NA	NA	NA	1
AATGACCATTTACAATAATACCGAA	495131	207512	B73gain	OTKN000	No	knob	7	83.786	544.606	11.3	146411148	NA	NA	NA	NA	NA	NA	NA	NA	NA	NA	NA	NA	NA	NA	NA	1
AATGACCATTTTCAAAAATACCAAA	600356	245397	B73gain	OTKN000	No	knob	7	83.84	544.963	11.2	146661989	NA	NA	NA	NA	NA	NA	NA	NA	NA	NA	NA	NA	NA	NA	NA	1
AATGACCATTTTCAAAAATACCGAA	57432	27185	B73gain	OTKN000	No	knob	7	83.895	545.32	12.4	147011989	NA	NA	NA	NA	NA	NA	NA	NA	NA	NA	NA	NA	NA	NA	NA	1
AATGACCATTTTCAATAATACAGAA	15531	7529	B73gain	OTKN000	No	knob	7	84.445	548.894	10.9	147961989	NA	NA	NA	NA	NA	NA	NA	NA	NA	NA	NA	NA	NA	NA	NA	1
AATGACCATTTTCAATAATACCAAA	45909	21739	B73gain	OTKN000	No	knob	7	83.676	543.892	7.4	146271147	1	242.347	1575.255	4	293576942	NA	NA	NA	NA	NA	NA	NA	NA	NA	NA	2
AATGACCATTTTCAATAATACCGAA	1425122	603405	B73gain	OTKN000	No	knob	7	83.786	544.606	11.3	146411148	NA	NA	NA	NA	NA	NA	NA	NA	NA	NA	NA	NA	NA	NA	NA	1
AATGACCATTTTCAATAATACTGAA	53723	24997	B73gain	OTKN000	No	knob	7	83.895	545.32	11.4	147011989	NA	NA	NA	NA	NA	NA	NA	NA	NA	NA	NA	NA	NA	NA	NA	1
AATGACCATTTTCAATAATATCGAA	211011	90972	B73gain	OTKN000	No	knob	7	83.84	544.963	10.9	146661989	1	243.51	1582.812	4	293676942	NA	NA	NA	NA	NA	NA	NA	NA	NA	NA	2
AATGACCATTTTCAATAATATTAGA	63775	30665	B73gain	OTKN000	No	knob	7	83.84	544.963	10.4	146661989	NA	NA	NA	NA	NA	NA	NA	NA	NA	NA	NA	NA	NA	NA	NA	1
AATGACCATTTTCAATGACACTGAA	29406	12803	B73gain	OTKN000	No	knob	7	84.445	548.894	13	147961989	NA	NA	NA	NA	NA	NA	NA	NA	NA	NA	NA	NA	NA	NA	NA	1
AATGAGGGGTTCGCCCATGGCGCAC	102458	28253	B73gain	RGRR000	No	45S rDNA	6	16.77	109.008	56.4	13496476	NA	NA	NA	NA	NA	NA	NA	NA	NA	NA	NA	NA	NA	NA	NA	1
AATGATAAATGGCCACACAACCCCC	34371	15182	B73gain	OTKN000	No	knob	7	83.895	545.32	12.8	147011989	NA	NA	NA	NA	NA	NA	NA	NA	NA	NA	NA	NA	NA	NA	NA	1
AATGATCATCGACCAGAGGCTCATA	28410	12542	B73gain	OTKN000	No	knob	7	83.676	543.892	8.2	146271147	NA	NA	NA	NA	NA	NA	NA	NA	NA	NA	NA	NA	NA	NA	NA	1
AATGATCATTCATGGCTATTTTCGA	37877	15392	B73gain	OTKN000	No	knob	7	83.84	544.963	12.2	146661989	NA	NA	NA	NA	NA	NA	NA	NA	NA	NA	NA	NA	NA	NA	NA	1
AATGATCATTTTCAAAAATACCAAA	36173	14786	B73gain	OTKN000	No	knob	7	83.895	545.32	10.7	147011989	NA	NA	NA	NA	NA	NA	NA	NA	NA	NA	NA	NA	NA	NA	NA	1
AATGATCGTTCATGGCTATTTTCGA	42592	19243	B73gain	OTKN000	No	knob	7	83.895	545.32	11.6	147011989	NA	NA	NA	NA	NA	NA	NA	NA	NA	NA	NA	NA	NA	NA	NA	1
AATGATCTCCACCAGAAATCCAAGA	43075	19290	B73gain	OTKN000	No	knob	7	83.786	544.606	9.8	146411148	1	242.182	1574.183	4.5	293451942	NA	NA	NA	NA	NA	NA	NA	NA	NA	NA	2
AATGCAAGAATGTGATCTATGGCAA	15137	7479	B73gain	OTKN000	No	knob	7	84.445	548.894	8.8	147961989	NA	NA	NA	NA	NA	NA	NA	NA	NA	NA	NA	NA	NA	NA	NA	1
AATGCCATAACGGCCTCCCCGGTCT	26196	4902	B73gain	NA	NA	NA	NA	NA	NA	NA	NA	NA	NA	NA	NA	NA	NA	NA	NA	NA	NA	NA	NA	NA	NA	NA	NA
AATGCCCAGTCTCCCTCCTTTTGAC	26457	2695	B73gain	TERTOOT	No	Unclassified Retrotransposons	6	16.716	108.651	51.6	13371476	NA	NA	NA	NA	NA	NA	NA	NA	NA	NA	NA	NA	NA	NA	NA	1
AATGCGATCTATGGCAAGGAAACAT	40450	16578	B73gain	OTKN000	No	knob	7	83.84	544.963	12.8	146661989	NA	NA	NA	NA	NA	NA	NA	NA	NA	NA	NA	NA	NA	NA	NA	1
AATGCTAACACCTACGGATTTTTGA	31473	14398	B73gain	OTKN000	No	knob	7	83.786	544.606	13.2	146411148	NA	NA	NA	NA	NA	NA	NA	NA	NA	NA	NA	NA	NA	NA	NA	1
AATGGAAAGACAACAAAGCTAAGGT	66575	50	B73gain	RGRR000	No	45S rDNA	6	16.77	109.008	56.4	13496476	NA	NA	NA	NA	NA	NA	NA	NA	NA	NA	NA	NA	NA	NA	NA	1
AATGGAAAGACAACGAAGCTAAGGT	62357	175197	Mo17gain	RGRR000	No	45S rDNA	6	16.88	109.722	53.7	13596476	NA	NA	NA	NA	NA	NA	NA	NA	NA	NA	NA	NA	NA	NA	NA	1
AATGGACACACAACCCCCATTTTTG	49122	21215	B73gain	OTKN000	No	knob	7	83.84	544.963	12.9	146661989	NA	NA	NA	NA	NA	NA	NA	NA	NA	NA	NA	NA	NA	NA	NA	1
AATGGACCATTTCTTGGTCAAAAAT	14361	5671	B73gain	OTKN000	No	knob	7	83.84	544.963	13.7	146661989	NA	NA	NA	NA	NA	NA	NA	NA	NA	NA	NA	NA	NA	NA	NA	1
AATGGACTCCACCAGAAATCCAAGA	26746	12220	B73gain	OTKN000	No	knob	7	83.786	544.606	8.2	146411148	NA	NA	NA	NA	NA	NA	NA	NA	NA	NA	NA	NA	NA	NA	NA	1
AATGGAGCTTGTGTGGCCATTTATC	32213	14712	B73gain	NA	NA	NA	NA	NA	NA	NA	NA	NA	NA	NA	NA	NA	NA	NA	NA	NA	NA	NA	NA	NA	NA	NA	NA
AATGGAGGTTGTGTGACCATTGATC	13956	6499	B73gain	NA	NA	NA	NA	NA	NA	NA	NA	NA	NA	NA	NA	NA	NA	NA	NA	NA	NA	NA	NA	NA	NA	NA	NA
AATGGAGGTTGTGTGGCCATTGATC	77900	31880	B73gain	OTKN000	No	knob	7	83.786	544.606	10.5	146411148	NA	NA	NA	NA	NA	NA	NA	NA	NA	NA	NA	NA	NA	NA	NA	1
AATGGCAACACAACCCCCATTTTTG	51524	19282	B73gain	OTKN000	No	knob	7	84.445	548.894	15.2	147961989	5	122.204	794.324	8.2	194777919	NA	NA	NA	NA	NA	NA	NA	NA	NA	NA	2
AATGGCAAGGAAACATATGTGGGGT	21100	10395	B73gain	OTKN000	No	knob	7	84.06	546.392	8.8	147236989	NA	NA	NA	NA	NA	NA	NA	NA	NA	NA	NA	NA	NA	NA	NA	1
AATGGCCACAAAACCCCCATTTTTG	21185	9123	B73gain	OTKN000	No	knob	7	84.06	546.392	7	147236989	NA	NA	NA	NA	NA	NA	NA	NA	NA	NA	NA	NA	NA	NA	NA	1
AATGGCCACACAAACCCCATTTTTG	33193	14786	B73gain	OTKN000	No	knob	7	83.895	545.32	12.6	147011989	5	122.204	794.324	5.6	194777919	NA	NA	NA	NA	NA	NA	NA	NA	NA	NA	2
AATGGCCACACAACACCCATTTTTG	25804	12400	B73gain	OTKN000	No	knob	7	83.676	543.892	8.2	146271147	NA	NA	NA	NA	NA	NA	NA	NA	NA	NA	NA	NA	NA	NA	NA	1
AATGGCCACACAACCACCATTTTTG	19593	8236	B73gain	OTKN000	No	knob	7	83.895	545.32	8.9	147011989	NA	NA	NA	NA	NA	NA	NA	NA	NA	NA	NA	NA	NA	NA	NA	1
AATGGCCACACAACCCACATTGTTG	32045	12059	B73gain	OTKN000	No	knob	7	83.84	544.963	11.7	146661989	NA	NA	NA	NA	NA	NA	NA	NA	NA	NA	NA	NA	NA	NA	NA	1
AATGGCCACACAACCCCAATTTTTG	27057	11481	B73gain	OTKN000	No	knob	7	84.06	546.392	9.7	147236989	NA	NA	NA	NA	NA	NA	NA	NA	NA	NA	NA	NA	NA	NA	NA	1
AATGGCCACACAACCCCATTTTTGT	40179	16691	B73gain	OTKN000	No	knob	7	84.445	548.894	15.5	147961989	5	122.204	794.324	6.7	194777919	NA	NA	NA	NA	NA	NA	NA	NA	NA	NA	2
AATGGCCACACAACCCCCATTATTG	14561	5743	B73gain	OTKN000	No	knob	7	84.06	546.392	8.6	147236989	5	122.204	794.324	4.3	194777919	NA	NA	NA	NA	NA	NA	NA	NA	NA	NA	2
AATGGCCACACAACCCCCATTTGTG	24974	10914	B73gain	OTKN000	No	knob	7	84.06	546.392	7.9	147236989	5	121.041	786.767	5.6	194652919	NA	NA	NA	NA	NA	NA	NA	NA	NA	NA	2
AATGGCCACACAACCCCCATTTTAG	73769	30682	B73gain	OTKN000	No	knob	5	121.041	786.767	9.6	194652919	7	84.5	549.251	8.1	148636989	NA	NA	NA	NA	NA	NA	NA	NA	NA	NA	2
AATGGCCACACAACCCCCATTTTGC	1594290	664384	B73gain	OTKN000	No	knob	7	83.84	544.963	11.9	146661989	NA	NA	NA	NA	NA	NA	NA	NA	NA	NA	NA	NA	NA	NA	NA	1
AATGGCCACACAACCCCCATTTTGG	29564	12302	B73gain	OTKN000	No	knob	7	83.676	543.892	8.4	146271147	NA	NA	NA	NA	NA	NA	NA	NA	NA	NA	NA	NA	NA	NA	NA	1
AATGGCCACACAACCCCCATTTTGT	123872	54444	B73gain	OTKN000	No	knob	7	84.06	546.392	11.6	147236989	5	122.204	794.324	5.6	194777919	NA	NA	NA	NA	NA	NA	NA	NA	NA	NA	2
AATGGCCACACAACCCCCATTTTTA	126170	59527	B73gain	OTKN000	No	knob	7	83.676	543.892	11.6	146271147	NA	NA	NA	NA	NA	NA	NA	NA	NA	NA	NA	NA	NA	NA	NA	1
AATGGCCACACAACCCCCATTTTTC	41115	18513	B73gain	OTKN000	No	knob	7	83.84	544.963	9.2	146661989	NA	NA	NA	NA	NA	NA	NA	NA	NA	NA	NA	NA	NA	NA	NA	1
AATGGCCACACAACCCCCATTTTTG	4556637	1954051	B73gain	OTKN000	No	knob	7	83.84	544.963	12.6	146661989	NA	NA	NA	NA	NA	NA	NA	NA	NA	NA	NA	NA	NA	NA	NA	1
AATGGCCACACAACCCCCTTTTTTG	14158	6434	B73gain	OTKN000	No	knob	7	83.895	545.32	9	147011989	1	242.182	1574.183	4.6	293451942	NA	NA	NA	NA	NA	NA	NA	NA	NA	NA	2
AATGGCCACACAACCCTAATTTTTG	430509	177626	B73gain	OTKN000	No	knob	7	83.786	544.606	11.3	146411148	NA	NA	NA	NA	NA	NA	NA	NA	NA	NA	NA	NA	NA	NA	NA	1
AATGGCCACACAACCCTATTTTTTG	28428	11585	B73gain	OTKN000	No	knob	7	84.06	546.392	12.2	147236989	NA	NA	NA	NA	NA	NA	NA	NA	NA	NA	NA	NA	NA	NA	NA	1
AATGGCCACACAACCTCCATTTTTG	67596	27838	B73gain	OTKN000	No	knob	7	83.84	544.963	11.2	146661989	NA	NA	NA	NA	NA	NA	NA	NA	NA	NA	NA	NA	NA	NA	NA	1
AATGGCCACACACCCCCATTTTTGT	27040	11244	B73gain	OTKN000	No	knob	7	83.786	544.606	12.4	146411148	1	241.466	1569.527	4.8	293301942	NA	NA	NA	NA	NA	NA	NA	NA	NA	NA	2
AATGGCCACACAGCCCCCATTTTTG	16382	6612	B73gain	OTKN000	No	knob	7	84.445	548.894	11.7	147961989	NA	NA	NA	NA	NA	NA	NA	NA	NA	NA	NA	NA	NA	NA	NA	1
AATGGCCACAGAACCCCCATTTTGC	237390	93840	B73gain	OTKN000	No	knob	7	83.84	544.963	12.8	146661989	1	242.347	1575.255	4.1	293576942	NA	NA	NA	NA	NA	NA	NA	NA	NA	NA	2
AATGGCCACAGAACCCCCATTTTTG	17836	8849	B73gain	OTKN000	No	knob	7	84.5	549.251	9.6	148636989	NA	NA	NA	NA	NA	NA	NA	NA	NA	NA	NA	NA	NA	NA	NA	1
AATGGCCACAGAACCTCTATTTTGT	18923	7857	B73gain	NA	NA	NA	NA	NA	NA	NA	NA	NA	NA	NA	NA	NA	NA	NA	NA	NA	NA	NA	NA	NA	NA	NA	NA
AATGGCCAGACAACCCCCATTTTTG	15643	6294	B73gain	OTKN000	No	knob	7	83.84	544.963	10.6	146661989	NA	NA	NA	NA	NA	NA	NA	NA	NA	NA	NA	NA	NA	NA	NA	1
AATGGCCATGAACGACCATTTTCAA	34776	13811	B73gain	OTKN000	No	knob	7	83.895	545.32	10.1	147011989	NA	NA	NA	NA	NA	NA	NA	NA	NA	NA	NA	NA	NA	NA	NA	1
AATGGCCGTTCATGGCTATTTTCGA	30220	9998	B73gain	OTKN000	No	knob	7	84.445	548.894	15.5	147961989	5	122.204	794.324	5.3	194777919	NA	NA	NA	NA	NA	NA	NA	NA	NA	NA	2
AATGGCCTCCACCAGAAATCCAAGA	41814	18925	B73gain	OTKN000	No	knob	7	83.786	544.606	11	146411148	1	242.182	1574.183	4.1	293451942	NA	NA	NA	NA	NA	NA	NA	NA	NA	NA	2
AATGGCGAACGCCTCGTTTTCAGTC	20607	0	B73gain	RGRR000	B73uniq	45S rDNA	6	16.77	109.008	57	13496476	NA	NA	NA	NA	NA	NA	NA	NA	NA	NA	NA	NA	NA	NA	NA	1
AATGGCGACACAACCCCCATTTTTG	18060	7472	B73gain	OTKN000	No	knob	7	84.5	549.251	9.8	148636989	5	122.204	794.324	6.6	194777919	NA	NA	NA	NA	NA	NA	NA	NA	NA	NA	2
AATGGCGGTTGTGTGGCCATTGATC	14218	7010	B73gain	OTKN000	No	knob	7	83.84	544.963	6.3	146661989	NA	NA	NA	NA	NA	NA	NA	NA	NA	NA	NA	NA	NA	NA	NA	1
AATGGCTATTTTCGACAAAAATGGG	17921	8297	B73gain	OTKN000	No	knob	7	84.06	546.392	8.3	147236989	NA	NA	NA	NA	NA	NA	NA	NA	NA	NA	NA	NA	NA	NA	NA	1
AATGGCTTCCACCAGAAATCCAAGA	59779	24460	B73gain	OTKN000	No	knob	7	83.84	544.963	11.8	146661989	NA	NA	NA	NA	NA	NA	NA	NA	NA	NA	NA	NA	NA	NA	NA	1
AATGGGATCTATGGCAAGGAAACAT	20598	7272	B73gain	OTKN000	No	knob	7	84.06	546.392	5.6	147236989	NA	NA	NA	NA	NA	NA	NA	NA	NA	NA	NA	NA	NA	NA	NA	1
AATGGGCGTTGTGTGGCCATTGATC	25093	10598	B73gain	OTKN000	No	knob	7	83.895	545.32	6.8	147011989	5	122.204	794.324	5.9	194777919	NA	NA	NA	NA	NA	NA	NA	NA	NA	NA	2
AATGGGCTCCACCAGAAATCCAAGA	23901	10386	B73gain	OTKN000	No	knob	1	242.182	1574.183	4.4	293451942	7	84.5	549.251	4.2	148636989	NA	NA	NA	NA	NA	NA	NA	NA	NA	NA	2
AATGGGGATTGTGTGGCCATTGATC	19248	8680	B73gain	NA	NA	NA	NA	NA	NA	NA	NA	NA	NA	NA	NA	NA	NA	NA	NA	NA	NA	NA	NA	NA	NA	NA	NA
AATGGGGGCTGTGTGGCCATTGATC	42694	18436	B73gain	NA	NA	NA	NA	NA	NA	NA	NA	NA	NA	NA	NA	NA	NA	NA	NA	NA	NA	NA	NA	NA	NA	NA	NA
AATGGGGGGTGTGTGGCCATTGATC	18495	7424	B73gain	NA	NA	NA	NA	NA	NA	NA	NA	NA	NA	NA	NA	NA	NA	NA	NA	NA	NA	NA	NA	NA	NA	NA	NA
AATGGGGGTGTGTGGCCATTGATCA	28315	12142	B73gain	NA	NA	NA	NA	NA	NA	NA	NA	NA	NA	NA	NA	NA	NA	NA	NA	NA	NA	NA	NA	NA	NA	NA	NA
AATGGGGGTTCTGTGGCCATTGATC	278444	114385	B73gain	NA	NA	NA	NA	NA	NA	NA	NA	NA	NA	NA	NA	NA	NA	NA	NA	NA	NA	NA	NA	NA	NA	NA	NA
AATGGGGGTTGCGTGGCCATTGATC	14977	6140	B73gain	NA	NA	NA	NA	NA	NA	NA	NA	NA	NA	NA	NA	NA	NA	NA	NA	NA	NA	NA	NA	NA	NA	NA	NA
AATGGGGGTTGGGTGGCCATTGATC	14129	6180	B73gain	NA	NA	NA	NA	NA	NA	NA	NA	NA	NA	NA	NA	NA	NA	NA	NA	NA	NA	NA	NA	NA	NA	NA	NA
AATGGGGGTTGTCTGGCCATTGATC	24179	9996	B73gain	OTKN000	No	knob	7	83.895	545.32	13.6	147011989	NA	NA	NA	NA	NA	NA	NA	NA	NA	NA	NA	NA	NA	NA	NA	1
AATGGGGGTTGTGTAGCCATTGATC	18430	8946	B73gain	OTKN000	No	knob	7	83.895	545.32	8	147011989	NA	NA	NA	NA	NA	NA	NA	NA	NA	NA	NA	NA	NA	NA	NA	1
AATGGGGGTTGTGTCGCCATTGATC	23747	9523	B73gain	OTKN000	No	knob	7	84.445	548.894	9.4	147961989	5	122.204	794.324	4.7	194777919	NA	NA	NA	NA	NA	NA	NA	NA	NA	NA	2
AATGGGGGTTGTGTGGACATTGATC	17599	7897	B73gain	OTKN000	No	knob	7	84.06	546.392	6	147236989	NA	NA	NA	NA	NA	NA	NA	NA	NA	NA	NA	NA	NA	NA	NA	1
AATGGGGGTTGTGTGGCAATTGATC	109206	47538	B73gain	OTKN000	No	knob	7	83.84	544.963	11.5	146661989	NA	NA	NA	NA	NA	NA	NA	NA	NA	NA	NA	NA	NA	NA	NA	1
AATGGGGGTTGTGTGGCCAATGATC	45156	19270	B73gain	OTKN000	No	knob	7	84.06	546.392	9.9	147236989	NA	NA	NA	NA	NA	NA	NA	NA	NA	NA	NA	NA	NA	NA	NA	1
AATGGGGGTTGTGTGGCCACTGATC	15043	7163	B73gain	OTKN000	No	knob	7	83.676	543.892	8	146271147	NA	NA	NA	NA	NA	NA	NA	NA	NA	NA	NA	NA	NA	NA	NA	1
AATGGGGGTTGTGTGGCCATTCATC	33662	14539	B73gain	OTKN000	No	knob	7	83.895	545.32	12.8	147011989	NA	NA	NA	NA	NA	NA	NA	NA	NA	NA	NA	NA	NA	NA	NA	1
AATGGGGGTTGTGTGGCCATTGATA	103616	44409	B73gain	OTKN000	No	knob	7	84.445	548.894	9	147961989	5	122.204	794.324	7.2	194777919	NA	NA	NA	NA	NA	NA	NA	NA	NA	NA	2
AATGGGGGTTGTGTGGCCATTGATC	6622542	2842263	B73gain	OTKN000	No	knob	7	83.84	544.963	12.4	146661989	NA	NA	NA	NA	NA	NA	NA	NA	NA	NA	NA	NA	NA	NA	NA	1
AATGGGGGTTGTGTGGCCATTGATG	21464	9116	B73gain	OTKN000	No	knob	7	84.06	546.392	9.4	147236989	1	242.182	1574.183	4.1	293451942	NA	NA	NA	NA	NA	NA	NA	NA	NA	NA	2
AATGGGGGTTGTGTGGCCATTGTTC	14914	6873	B73gain	OTKN000	No	knob	7	83.895	545.32	10.2	147011989	1	242.347	1575.255	4.3	293576942	NA	NA	NA	NA	NA	NA	NA	NA	NA	NA	2
AATGGGGGTTGTGTGGCCATTTATC	1635884	707608	B73gain	OTKN000	No	knob	7	83.84	544.963	11.9	146661989	NA	NA	NA	NA	NA	NA	NA	NA	NA	NA	NA	NA	NA	NA	NA	1
AATGGGGGTTGTGTGGCTATTGATC	24892	11422	B73gain	OTKN000	No	knob	7	83.786	544.606	8.1	146411148	NA	NA	NA	NA	NA	NA	NA	NA	NA	NA	NA	NA	NA	NA	NA	1
AATGGGGGTTGTGTGGTCATTGATC	20514	9739	B73gain	OTKN000	No	knob	7	84.06	546.392	9.3	147236989	NA	NA	NA	NA	NA	NA	NA	NA	NA	NA	NA	NA	NA	NA	NA	1
AATGGGGGTTGTGTGTCCATTGATC	55816	25465	B73gain	OTKN000	No	knob	7	83.895	545.32	12.9	147011989	NA	NA	NA	NA	NA	NA	NA	NA	NA	NA	NA	NA	NA	NA	NA	1
AATGGGGGTTGTGTTGCCATTGATC	58480	21922	B73gain	OTKN000	No	knob	7	84.445	548.894	15.4	147961989	5	122.204	794.324	7.9	194777919	NA	NA	NA	NA	NA	NA	NA	NA	NA	NA	2
AATGGGGGTTGTTTGGCCATTGATC	19363	9433	B73gain	OTKN000	No	knob	7	83.895	545.32	9.6	147011989	NA	NA	NA	NA	NA	NA	NA	NA	NA	NA	NA	NA	NA	NA	NA	1
AATGGGGGTTTTGTGGCCATTGATC	33845	14494	B73gain	NA	NA	NA	NA	NA	NA	NA	NA	NA	NA	NA	NA	NA	NA	NA	NA	NA	NA	NA	NA	NA	NA	NA	NA
AATGGGGTTGTGTGGCCATTGATCA	34573	16774	B73gain	OTKN000	No	knob	7	84.445	548.894	15.4	147961989	5	122.204	794.324	5.2	194777919	NA	NA	NA	NA	NA	NA	NA	NA	NA	NA	2
AATGGGGTTTGTGTGGCCATTGATC	37975	17285	B73gain	OTKN000	No	knob	7	84.06	546.392	12.5	147236989	5	122.204	794.324	5.9	194777919	NA	NA	NA	NA	NA	NA	NA	NA	NA	NA	2
AATGGGTGACGTGCGACAACGAAAT	133236	354070	Mo17gain	CMCM002	No	Centromeric satellite repeats	8	60.519	393.374	22.5	70542157	7	46.995	305.466	4.5	36162459	NA	NA	NA	NA	NA	NA	NA	NA	NA	NA	2
AATGGGTGACGTGCGACAATGAAAT	4524	16054	Mo17gain	CMCM002	No	Centromeric satellite repeats	7	47.929	311.541	23.4	40389813	NA	NA	NA	NA	NA	NA	NA	NA	NA	NA	NA	NA	NA	NA	NA	1
AATGGGTGACGTGTGACAACGAAAT	25356	66483	Mo17gain	CMCM002	No	Centromeric satellite repeats	9	64.481	419.125	26.4	46057096	NA	NA	NA	NA	NA	NA	NA	NA	NA	NA	NA	NA	NA	NA	NA	1
AATGGGTGTTGTGTGGCCATTGATC	34739	16409	B73gain	OTKN000	No	knob	7	83.786	544.606	8.1	146411148	NA	NA	NA	NA	NA	NA	NA	NA	NA	NA	NA	NA	NA	NA	NA	1
AATGGGTGTTGTGTGGCCATTTATC	16400	6356	B73gain	OTKN000	No	knob	7	84.06	546.392	10.2	147236989	NA	NA	NA	NA	NA	NA	NA	NA	NA	NA	NA	NA	NA	NA	NA	1
AATGGTCAAATCATGGGTGGCGGAC	17376	8636	B73gain	TRTM000	No	Telomere	5	0.11	0.714	54.2	200000	NA	NA	NA	NA	NA	NA	NA	NA	NA	NA	NA	NA	NA	NA	NA	1
AATGGTCACACAACCCCCATTTTGC	24195	10021	B73gain	OTKN000	No	knob	7	83.676	543.892	9.1	146271147	1	243.894	1585.313	4.1	293876942	NA	NA	NA	NA	NA	NA	NA	NA	NA	NA	2
AATGGTCACCACCAGAAATCCAAGA	67645	27323	B73gain	OTKN000	No	knob	7	83.895	545.32	13.6	147011989	NA	NA	NA	NA	NA	NA	NA	NA	NA	NA	NA	NA	NA	NA	NA	1
AATGGTCATTCATGGCTATTTTCGA	1600391	669999	B73gain	OTKN000	No	knob	7	83.84	544.963	12.1	146661989	NA	NA	NA	NA	NA	NA	NA	NA	NA	NA	NA	NA	NA	NA	NA	1
AATGGTCATTCATGGCTATTTTCGG	1169414	488096	B73gain	OTKN000	No	knob	7	83.786	544.606	11.2	146411148	NA	NA	NA	NA	NA	NA	NA	NA	NA	NA	NA	NA	NA	NA	NA	1
AATGGTCATTCATGGCTATTTTTGA	56365	25896	B73gain	OTKN000	No	knob	7	83.895	545.32	11.9	147011989	NA	NA	NA	NA	NA	NA	NA	NA	NA	NA	NA	NA	NA	NA	NA	1
AATGGTCATTCATGGCTATTTTTGG	57748	22471	B73gain	OTKN000	No	knob	7	83.895	545.32	11.8	147011989	NA	NA	NA	NA	NA	NA	NA	NA	NA	NA	NA	NA	NA	NA	NA	1
AATGGTCCCCACCAGAAATCCAAGA	35327	16181	B73gain	OTKN000	No	knob	7	84.06	546.392	11.7	147236989	NA	NA	NA	NA	NA	NA	NA	NA	NA	NA	NA	NA	NA	NA	NA	1
AATGGTCGCCACCAGAAATCCAAGA	18661	8056	B73gain	OTKN000	No	knob	7	84.06	546.392	5.8	147236989	NA	NA	NA	NA	NA	NA	NA	NA	NA	NA	NA	NA	NA	NA	NA	1
AATGGTCGCTCATGGCTATTCTCAA	20607	8497	B73gain	OTKN000	No	knob	7	83.895	545.32	11.6	147011989	NA	NA	NA	NA	NA	NA	NA	NA	NA	NA	NA	NA	NA	NA	NA	1
AATGGTCGCTCATGGCTATTTTCAA	1165962	497039	B73gain	OTKN000	No	knob	7	83.84	544.963	10.9	146661989	NA	NA	NA	NA	NA	NA	NA	NA	NA	NA	NA	NA	NA	NA	NA	1
AATGGTCGCTCATGGCTATTTTCAT	467603	200408	B73gain	OTKN000	No	knob	7	83.84	544.963	11.5	146661989	NA	NA	NA	NA	NA	NA	NA	NA	NA	NA	NA	NA	NA	NA	NA	1
AATGGTCGCTCATGGCTATTTTCGA	69211	34592	B73gain	OTKN000	No	knob	7	83.676	543.892	10	146271147	1	242.347	1575.255	4	293576942	NA	NA	NA	NA	NA	NA	NA	NA	NA	NA	2
AATGGTCGCTCATGGCTATTTTCGG	102472	47001	B73gain	OTKN000	No	knob	7	83.84	544.963	12.3	146661989	NA	NA	NA	NA	NA	NA	NA	NA	NA	NA	NA	NA	NA	NA	NA	1
AATGGTCGCTCGACCATGAAAACGT	24359	9329	B73gain	TRTM000	No	Telomere	2	0.055	0.357	26	100000	5	0.11	0.714	6.8	200000	4	0.055	0.357	4.2	250000	NA	NA	NA	NA	NA	3
AATGGTCGCTGGGCCATGAAAACGT	20354	7643	B73gain	TRTM000	No	Telomere	5	0.11	0.714	44.7	200000	4	0.055	0.357	5.4	250000	NA	NA	NA	NA	NA	NA	NA	NA	NA	NA	2
AATGGTCGGGGTGAGGTTTACGAGC	21725	8976	B73gain	OTKN000	No	knob	7	83.786	544.606	7.9	146411148	1	243.674	1583.884	4.7	293776942	NA	NA	NA	NA	NA	NA	NA	NA	NA	NA	2
AATGGTCGTTCATAGCTATTTTCGA	27134	10634	B73gain	OTKN000	No	knob	7	84.445	548.894	14.4	147961989	5	122.204	794.324	5	194777919	NA	NA	NA	NA	NA	NA	NA	NA	NA	NA	2
AATGGTCGTTCATGGCCATTTTCGA	32512	12853	B73gain	OTKN000	No	knob	7	83.84	544.963	9.9	146661989	NA	NA	NA	NA	NA	NA	NA	NA	NA	NA	NA	NA	NA	NA	NA	1
AATGGTCGTTCATGGCTACTTTCGA	14260	6875	B73gain	OTKN000	No	knob	7	84.06	546.392	9.6	147236989	NA	NA	NA	NA	NA	NA	NA	NA	NA	NA	NA	NA	NA	NA	NA	1
AATGGTCGTTCATGGCTATTTTCAA	109105	53983	B73gain	OTKN000	No	knob	7	83.895	545.32	12.7	147011989	NA	NA	NA	NA	NA	NA	NA	NA	NA	NA	NA	NA	NA	NA	NA	1
AATGGTCGTTCATGGCTATTTTCAT	123777	55010	B73gain	OTKN000	No	knob	7	83.895	545.32	13.4	147011989	NA	NA	NA	NA	NA	NA	NA	NA	NA	NA	NA	NA	NA	NA	NA	1
AATGGTCGTTCATGGCTATTTTCGA	3399889	1446829	B73gain	OTKN000	No	knob	7	83.84	544.963	12.3	146661989	NA	NA	NA	NA	NA	NA	NA	NA	NA	NA	NA	NA	NA	NA	NA	1
AATGGTCGTTCATGGCTATTTTCGC	16531	6329	B73gain	OTKN000	No	knob	7	84.445	548.894	4.8	147961989	NA	NA	NA	NA	NA	NA	NA	NA	NA	NA	NA	NA	NA	NA	NA	1
AATGGTCGTTCATGGCTATTTTCGG	592347	239760	B73gain	OTKN000	No	knob	7	83.84	544.963	11.8	146661989	NA	NA	NA	NA	NA	NA	NA	NA	NA	NA	NA	NA	NA	NA	NA	1
AATGGTCGTTCATGGCTATTTTCGT	25304	12078	B73gain	OTKN000	No	knob	7	83.84	544.963	8.6	146661989	NA	NA	NA	NA	NA	NA	NA	NA	NA	NA	NA	NA	NA	NA	NA	1
AATGGTCGTTCATGGCTATTTTTGA	155407	66778	B73gain	OTKN000	No	knob	7	83.895	545.32	13.5	147011989	NA	NA	NA	NA	NA	NA	NA	NA	NA	NA	NA	NA	NA	NA	NA	1
AATGGTCGTTCATGGCTATTTTTGG	17511	8497	B73gain	OTKN000	No	knob	7	83.84	544.963	10.8	146661989	1	242.347	1575.255	4.4	293576942	NA	NA	NA	NA	NA	NA	NA	NA	NA	NA	2
AATGGTCGTTCATGGCTGTTTTCGA	15740	6304	B73gain	OTKN000	No	knob	7	83.895	545.32	9.4	147011989	1	242.182	1574.183	4.4	293451942	NA	NA	NA	NA	NA	NA	NA	NA	NA	NA	2
AATGGTCGTTCATGGCTTGGTCGAT	25642	9853	B73gain	OTKN000	No	knob	7	83.676	543.892	10.2	146271147	NA	NA	NA	NA	NA	NA	NA	NA	NA	NA	NA	NA	NA	NA	NA	1
AATGGTCGTTCATGGTTATTTTCGA	16065	7393	B73gain	OTKN000	No	knob	7	84.06	546.392	10.3	147236989	NA	NA	NA	NA	NA	NA	NA	NA	NA	NA	NA	NA	NA	NA	NA	1
AATGGTCGTTCATGTCTATTTTCGA	15172	7444	B73gain	OTKN000	No	knob	7	83.895	545.32	15	147011989	NA	NA	NA	NA	NA	NA	NA	NA	NA	NA	NA	NA	NA	NA	NA	1
AATGGTCGTTCATTGCTATTTTCGA	24314	11473	B73gain	OTKN000	No	knob	7	84.06	546.392	8.7	147236989	NA	NA	NA	NA	NA	NA	NA	NA	NA	NA	NA	NA	NA	NA	NA	1
AATGGTCGTTGATCACTATTTTCGA	14563	6538	B73gain	NA	NA	NA	NA	NA	NA	NA	NA	NA	NA	NA	NA	NA	NA	NA	NA	NA	NA	NA	NA	NA	NA	NA	NA
AATGGTCGTTTATGGCTATTTTCGA	13975	6917	B73gain	OTKN000	No	knob	NA	NA	NA	NA	NA	NA	NA	NA	NA	NA	NA	NA	NA	NA	NA	NA	NA	NA	NA	NA	0
AATGGTCTACACCAGAAATCCAAGA	19033	9487	B73gain	OTKN000	No	knob	7	84.06	546.392	9.2	147236989	NA	NA	NA	NA	NA	NA	NA	NA	NA	NA	NA	NA	NA	NA	NA	1
AATGGTCTCAACCAGAAATCCAAGA	23362	10518	B73gain	OTKN000	No	knob	7	83.676	543.892	8.1	146271147	NA	NA	NA	NA	NA	NA	NA	NA	NA	NA	NA	NA	NA	NA	NA	1
AATGGTCTCCAACAGAAATCCAAGA	18855	9277	B73gain	OTKN000	No	knob	7	83.895	545.32	7.4	147011989	NA	NA	NA	NA	NA	NA	NA	NA	NA	NA	NA	NA	NA	NA	NA	1
AATGGTCTCCACAAGAAATCCAAGA	53979	24274	B73gain	OTKN000	No	knob	7	83.895	545.32	12.2	147011989	NA	NA	NA	NA	NA	NA	NA	NA	NA	NA	NA	NA	NA	NA	NA	1
AATGGTCTCCACAATAAATCCAAGA	15402	6185	B73gain	OTKN000	No	knob	7	84.06	546.392	12.9	147236989	NA	NA	NA	NA	NA	NA	NA	NA	NA	NA	NA	NA	NA	NA	NA	1
AATGGTCTCCACCAAAAATCCAAGA	357205	154957	B73gain	OTKN000	No	knob	7	83.84	544.963	11.8	146661989	1	242.347	1575.255	4.4	293576942	NA	NA	NA	NA	NA	NA	NA	NA	NA	NA	2
AATGGTCTCCACCAATAATCCAAGA	26061	9869	B73gain	OTKN000	No	knob	7	83.676	543.892	11.3	146271147	1	243.674	1583.884	4	293776942	NA	NA	NA	NA	NA	NA	NA	NA	NA	NA	2
AATGGTCTCCACCAGAAAAACAAGA	18180	8110	B73gain	OTKN000	No	knob	7	83.84	544.963	12	146661989	NA	NA	NA	NA	NA	NA	NA	NA	NA	NA	NA	NA	NA	NA	NA	1
AATGGTCTCCACCAGAAAGCCAAGA	25603	12081	B73gain	OTKN000	No	knob	1	242.347	1575.255	4.2	293576942	NA	NA	NA	NA	NA	NA	NA	NA	NA	NA	NA	NA	NA	NA	NA	1
AATGGTCTCCACCAGAAATACAAGA	34371	15603	B73gain	OTKN000	No	knob	7	83.676	543.892	8.8	146271147	1	242.182	1574.183	4.1	293451942	NA	NA	NA	NA	NA	NA	NA	NA	NA	NA	2
AATGGTCTCCACCAGAAATCAAAGA	108072	50976	B73gain	OTKN000	No	knob	7	83.895	545.32	9.4	147011989	5	122.204	794.324	5.5	194777919	NA	NA	NA	NA	NA	NA	NA	NA	NA	NA	2
AATGGTCTCCACCAGAAATCCAAAA	82815	33264	B73gain	OTKN000	No	knob	7	84.06	546.392	16	147236989	NA	NA	NA	NA	NA	NA	NA	NA	NA	NA	NA	NA	NA	NA	NA	1
AATGGTCTCCACCAGAAATCCAAGA	7553030	3337588	B73gain	OTKN000	No	knob	7	83.84	544.963	12.3	146661989	1	242.347	1575.255	4	293576942	NA	NA	NA	NA	NA	NA	NA	NA	NA	NA	2
AATGGTCTCCACCAGAAATCCAAGG	22998	10733	B73gain	OTKN000	No	knob	7	83.895	545.32	11.2	147011989	NA	NA	NA	NA	NA	NA	NA	NA	NA	NA	NA	NA	NA	NA	NA	1
AATGGTCTCCACCAGAAATCCAATA	36400	16742	B73gain	OTKN000	No	knob	7	83.676	543.892	8.5	146271147	1	242.347	1575.255	4.4	293576942	NA	NA	NA	NA	NA	NA	NA	NA	NA	NA	2
AATGGTCTCCACCAGAAATCCAGGA	15453	7021	B73gain	OTKN000	No	knob	7	83.676	543.892	6.3	146271147	1	244.169	1587.098	4.3	294278217	NA	NA	NA	NA	NA	NA	NA	NA	NA	NA	2
AATGGTCTCCACCAGAAATCCATGA	21012	9937	B73gain	OTKN000	No	knob	7	84.06	546.392	8.5	147236989	NA	NA	NA	NA	NA	NA	NA	NA	NA	NA	NA	NA	NA	NA	NA	1
AATGGTCTCCACCAGAAATCCTAGA	45250	20453	B73gain	OTKN000	No	knob	7	83.676	543.892	9.7	146271147	NA	NA	NA	NA	NA	NA	NA	NA	NA	NA	NA	NA	NA	NA	NA	1
AATGGTCTCCACCAGAAATCGAAGA	22045	9616	B73gain	OTKN000	No	knob	7	83.895	545.32	11.1	147011989	NA	NA	NA	NA	NA	NA	NA	NA	NA	NA	NA	NA	NA	NA	NA	1
AATGGTCTCCACCAGAAATCTAAGA	81649	35373	B73gain	OTKN000	No	knob	7	83.676	543.892	11.8	146271147	NA	NA	NA	NA	NA	NA	NA	NA	NA	NA	NA	NA	NA	NA	NA	1
AATGGTCTCCACCAGAAATTCAAGA	30362	12898	B73gain	OTKN000	No	knob	7	83.895	545.32	10.7	147011989	5	122.204	794.324	4.4	194777919	NA	NA	NA	NA	NA	NA	NA	NA	NA	NA	2
AATGGTCTCCACCAGATATCCAAGA	24614	11436	B73gain	OTKN000	No	knob	7	83.895	545.32	7.2	147011989	5	122.204	794.324	6.9	194777919	NA	NA	NA	NA	NA	NA	NA	NA	NA	NA	2
AATGGTCTCCACCAGGAATCCAAGA	45193	21055	B73gain	OTKN000	No	knob	7	83.84	544.963	12	146661989	1	242.347	1575.255	4.5	293576942	NA	NA	NA	NA	NA	NA	NA	NA	NA	NA	2
AATGGTCTCCACCATAAATCCAAAA	13916	6538	B73gain	OTKN000	No	knob	7	83.895	545.32	11.8	147011989	NA	NA	NA	NA	NA	NA	NA	NA	NA	NA	NA	NA	NA	NA	NA	1
AATGGTCTCCACCATAAATCCAAGA	713155	300286	B73gain	OTKN000	No	knob	7	83.84	544.963	12.7	146661989	NA	NA	NA	NA	NA	NA	NA	NA	NA	NA	NA	NA	NA	NA	NA	1
AATGGTCTCCACCGGAAATCCAAGA	18830	8324	B73gain	OTKN000	No	knob	5	122.204	794.324	7.5	194777919	7	84.445	548.894	6.7	147961989	NA	NA	NA	NA	NA	NA	NA	NA	NA	NA	2
AATGGTCTCCACCTGAAATCCAAGA	18512	8757	B73gain	OTKN000	No	knob	7	83.895	545.32	8.5	147011989	1	242.182	1574.183	4.3	293451942	NA	NA	NA	NA	NA	NA	NA	NA	NA	NA	2
AATGGTCTCCACGAGAAATCCAAGA	82872	34593	B73gain	OTKN000	No	knob	7	83.895	545.32	14.1	147011989	NA	NA	NA	NA	NA	NA	NA	NA	NA	NA	NA	NA	NA	NA	NA	1
AATGGTCTCCACTAGAAATCCAAGA	228225	110917	B73gain	OTKN000	No	knob	7	83.895	545.32	13.7	147011989	NA	NA	NA	NA	NA	NA	NA	NA	NA	NA	NA	NA	NA	NA	NA	1
AATGGTCTCCATCAGAAATCCAAGA	20135	9825	B73gain	OTKN000	No	knob	7	83.676	543.892	8.5	146271147	1	242.182	1574.183	4.7	293451942	NA	NA	NA	NA	NA	NA	NA	NA	NA	NA	2
AATGGTCTCCCCCAGAAATCCAAGA	14251	6423	B73gain	OTKN000	No	knob	1	242.182	1574.183	4.9	293451942	NA	NA	NA	NA	NA	NA	NA	NA	NA	NA	NA	NA	NA	NA	NA	1
AATGGTCTCCGCCAGAAATCCAAGA	13697	6597	B73gain	OTKN000	No	knob	7	83.786	544.606	7.1	146411148	1	242.182	1574.183	5.5	293451942	NA	NA	NA	NA	NA	NA	NA	NA	NA	NA	2
AATGGTCTCCTCCAGAAATCCAAGA	32989	12758	B73gain	OTKN000	No	knob	7	84.445	548.894	12.2	147961989	5	122.204	794.324	4.7	194777919	NA	NA	NA	NA	NA	NA	NA	NA	NA	NA	2
AATGGTCTCTACCAGAAATCCAAGA	20037	9293	B73gain	OTKN000	No	knob	7	84.06	546.392	8	147236989	NA	NA	NA	NA	NA	NA	NA	NA	NA	NA	NA	NA	NA	NA	NA	1
AATGGTCTCTCATGGCTATTTTCAT	25913	12220	B73gain	OTKN000	No	knob	7	83.84	544.963	9.1	146661989	NA	NA	NA	NA	NA	NA	NA	NA	NA	NA	NA	NA	NA	NA	NA	1
AATGGTCTGCACCAGAAATCCAAGA	22244	10250	B73gain	OTKN000	No	knob	7	83.895	545.32	11.4	147011989	NA	NA	NA	NA	NA	NA	NA	NA	NA	NA	NA	NA	NA	NA	NA	1
AATGGTCTTCACCAGAAATCCAAGA	15917	7712	B73gain	OTKN000	No	knob	7	84.06	546.392	10.7	147236989	NA	NA	NA	NA	NA	NA	NA	NA	NA	NA	NA	NA	NA	NA	NA	1
AATGGTCTTTCATGGCTATTTTCGA	14486	6139	B73gain	OTKN000	No	knob	7	83.895	545.32	7.4	147011989	NA	NA	NA	NA	NA	NA	NA	NA	NA	NA	NA	NA	NA	NA	NA	1
AATGGTGGTTGTGTGGCCATTGATC	34189	14211	B73gain	OTKN000	No	knob	7	83.895	545.32	11.1	147011989	NA	NA	NA	NA	NA	NA	NA	NA	NA	NA	NA	NA	NA	NA	NA	1
AATGGTGTCCACCAGAAATCCAAGA	21564	10287	B73gain	OTKN000	No	knob	7	83.786	544.606	9.9	146411148	NA	NA	NA	NA	NA	NA	NA	NA	NA	NA	NA	NA	NA	NA	NA	1
AATGGTTATTCATGGCTATTTTCGA	16921	7063	B73gain	OTKN000	No	knob	7	84.5	549.251	7.9	148636989	5	122.204	794.324	4	194777919	NA	NA	NA	NA	NA	NA	NA	NA	NA	NA	2
AATGGTTCCGCTGGCAAAAACTCGT	3295	26670	Mo17gain	CMCM002	No	Centromeric satellite repeats	7	47.929	311.541	30.5	40389813	NA	NA	NA	NA	NA	NA	NA	NA	NA	NA	NA	NA	NA	NA	NA	1
AATGGTTGTTCATGGCTATTTTCGA	45861	18893	B73gain	OTKN000	No	knob	7	83.895	545.32	10.7	147011989	5	122.204	794.324	6.8	194777919	NA	NA	NA	NA	NA	NA	NA	NA	NA	NA	2
AATGGTTTCCACCAGAAATCCAAGA	886162	386322	B73gain	OTKN000	No	knob	7	83.786	544.606	11.1	146411148	1	243.51	1582.812	4.3	293676942	NA	NA	NA	NA	NA	NA	NA	NA	NA	NA	2
AATGGTTTCCACTAGAAATCCAAGA	36972	15128	B73gain	OTKN000	No	knob	7	83.895	545.32	13.1	147011989	NA	NA	NA	NA	NA	NA	NA	NA	NA	NA	NA	NA	NA	NA	NA	1
AATGTAATCTATGGCAAGGAAACAT	1065313	473563	B73gain	OTKN000	No	knob	7	83.786	544.606	11.8	146411148	1	242.347	1575.255	4.2	293576942	NA	NA	NA	NA	NA	NA	NA	NA	NA	NA	2
AATGTAATCTATGGCAATGAAACAT	63413	25966	B73gain	OTKN000	No	knob	7	83.676	543.892	11.8	146271147	NA	NA	NA	NA	NA	NA	NA	NA	NA	NA	NA	NA	NA	NA	NA	1
AATGTCATCTATGGCAAGGAAACAT	18920	7614	B73gain	OTKN000	No	knob	7	83.676	543.892	10.5	146271147	NA	NA	NA	NA	NA	NA	NA	NA	NA	NA	NA	NA	NA	NA	NA	1
AATGTCATTGAAAATGGTCGTTCAT	46517	20617	B73gain	OTKN000	No	knob	7	83.786	544.606	9	146411148	NA	NA	NA	NA	NA	NA	NA	NA	NA	NA	NA	NA	NA	NA	NA	1
AATGTCCACACAACCCCCATTTTTG	15391	7089	B73gain	OTKN000	No	knob	7	84.06	546.392	6.7	147236989	NA	NA	NA	NA	NA	NA	NA	NA	NA	NA	NA	NA	NA	NA	NA	1
AATGTCGTTCATGGCTATTTTCGAC	16994	7950	B73gain	OTKN000	No	knob	7	83.84	544.963	13.5	146661989	NA	NA	NA	NA	NA	NA	NA	NA	NA	NA	NA	NA	NA	NA	NA	1
AATGTCTGCACCAGAAATCCAAGAA	24348	9781	B73gain	OTKN000	No	knob	7	83.786	544.606	12	146411148	NA	NA	NA	NA	NA	NA	NA	NA	NA	NA	NA	NA	NA	NA	NA	1
AATGTGATATATGGCAAGGAAACAT	118968	55336	B73gain	OTKN000	No	knob	7	83.786	544.606	12.7	146411148	NA	NA	NA	NA	NA	NA	NA	NA	NA	NA	NA	NA	NA	NA	NA	1
AATGTGATCAATGGCAAGGAAACAT	20217	9755	B73gain	OTKN000	No	knob	7	83.676	543.892	8.4	146271147	NA	NA	NA	NA	NA	NA	NA	NA	NA	NA	NA	NA	NA	NA	NA	1
AATGTGATCGATGGCAAGGAAACAT	15122	6327	B73gain	OTKN000	No	knob	7	84.06	546.392	7.1	147236989	NA	NA	NA	NA	NA	NA	NA	NA	NA	NA	NA	NA	NA	NA	NA	1
AATGTGATCTACAACAAGGAAACAT	20617	8678	B73gain	OTKN000	No	knob	7	83.676	543.892	9.8	146271147	1	242.347	1575.255	4	293576942	NA	NA	NA	NA	NA	NA	NA	NA	NA	NA	2
AATGTGATCTACGACAAGGAAACAT	987179	427068	B73gain	OTKN000	No	knob	7	83.84	544.963	12.2	146661989	1	242.347	1575.255	4.1	293576942	NA	NA	NA	NA	NA	NA	NA	NA	NA	NA	2
AATGTGATCTACGGCAAGGAAACAT	89386	37830	B73gain	OTKN000	No	knob	7	84.06	546.392	10.5	147236989	5	122.204	794.324	6.4	194777919	NA	NA	NA	NA	NA	NA	NA	NA	NA	NA	2
AATGTGATCTAGGGCAAGGAAACAT	17699	7864	B73gain	OTKN000	No	knob	7	84.445	548.894	7.7	147961989	NA	NA	NA	NA	NA	NA	NA	NA	NA	NA	NA	NA	NA	NA	NA	1
AATGTGATCTATAGCAAGGAAACAT	38669	17198	B73gain	OTKN000	No	knob	7	83.786	544.606	12.7	146411148	NA	NA	NA	NA	NA	NA	NA	NA	NA	NA	NA	NA	NA	NA	NA	1
AATGTGATCTATGACAAGGAAACAT	140200	63075	B73gain	OTKN000	No	knob	7	83.676	543.892	11.8	146271147	1	243.51	1582.812	4.4	293676942	NA	NA	NA	NA	NA	NA	NA	NA	NA	NA	2
AATGTGATCTATGCCAAGGAAACAT	14364	6215	B73gain	OTKN000	No	knob	7	83.895	545.32	7.4	147011989	NA	NA	NA	NA	NA	NA	NA	NA	NA	NA	NA	NA	NA	NA	NA	1
AATGTGATCTATGGAAAGAAAACAT	14720	5859	B73gain	OTKN000	No	knob	5	121.041	786.767	6.1	194652919	7	84.445	548.894	4	147961989	NA	NA	NA	NA	NA	NA	NA	NA	NA	NA	2
AATGTGATCTATGGAAAGGAAACAT	167135	71388	B73gain	OTKN000	No	knob	7	83.895	545.32	12.7	147011989	NA	NA	NA	NA	NA	NA	NA	NA	NA	NA	NA	NA	NA	NA	NA	1
AATGTGATCTATGGCAACGAAACAT	20074	9315	B73gain	OTKN000	No	knob	7	84.06	546.392	11.9	147236989	NA	NA	NA	NA	NA	NA	NA	NA	NA	NA	NA	NA	NA	NA	NA	1
AATGTGATCTATGGCAAGAAAACAT	135610	60747	B73gain	OTKN000	No	knob	7	84.06	546.392	13.1	147236989	5	122.204	794.324	6.1	194777919	NA	NA	NA	NA	NA	NA	NA	NA	NA	NA	2
AATGTGATCTATGGCAAGGAAAAAT	28916	13657	B73gain	OTKN000	No	knob	7	84.06	546.392	8.1	147236989	NA	NA	NA	NA	NA	NA	NA	NA	NA	NA	NA	NA	NA	NA	NA	1
AATGTGATCTATGGCAAGGAAACAA	55607	25943	B73gain	OTKN000	No	knob	7	83.786	544.606	12.3	146411148	NA	NA	NA	NA	NA	NA	NA	NA	NA	NA	NA	NA	NA	NA	NA	1
AATGTGATCTATGGCAAGGAAACAT	7427982	3238313	B73gain	OTKN000	No	knob	7	83.786	544.606	12.6	146411148	1	242.347	1575.255	4.1	293576942	NA	NA	NA	NA	NA	NA	NA	NA	NA	NA	2
AATGTGATCTATGGCAAGGAAATAT	35004	15625	B73gain	OTKN000	No	knob	7	84.06	546.392	9.5	147236989	NA	NA	NA	NA	NA	NA	NA	NA	NA	NA	NA	NA	NA	NA	NA	1
AATGTGATCTATGGCAAGGAACCAT	17708	7567	B73gain	OTKN000	No	knob	7	84.06	546.392	10.7	147236989	NA	NA	NA	NA	NA	NA	NA	NA	NA	NA	NA	NA	NA	NA	NA	1
AATGTGATCTATGGCAAGGACACAT	13828	6257	B73gain	OTKN000	No	knob	7	83.786	544.606	5.2	146411148	NA	NA	NA	NA	NA	NA	NA	NA	NA	NA	NA	NA	NA	NA	NA	1
AATGTGATCTATGGCAAGTAAACAT	35086	15959	B73gain	OTKN000	No	knob	7	84.06	546.392	12.8	147236989	NA	NA	NA	NA	NA	NA	NA	NA	NA	NA	NA	NA	NA	NA	NA	1
AATGTGATCTATGGCAATGAAACAT	63411	25830	B73gain	OTKN000	No	knob	7	83.895	545.32	12.4	147011989	NA	NA	NA	NA	NA	NA	NA	NA	NA	NA	NA	NA	NA	NA	NA	1
AATGTGATCTATGGCCAGGAAACAT	20281	8737	B73gain	OTKN000	No	knob	7	84.445	548.894	14	147961989	NA	NA	NA	NA	NA	NA	NA	NA	NA	NA	NA	NA	NA	NA	NA	1
AATGTGATCTATGGCGAGGAAACAT	33437	15788	B73gain	OTKN000	No	knob	7	83.676	543.892	11.9	146271147	1	243.674	1583.884	4.2	293776942	NA	NA	NA	NA	NA	NA	NA	NA	NA	NA	2
AATGTGATCTATGGCTAGGAAACAT	24987	11114	B73gain	OTKN000	No	knob	7	83.895	545.32	9	147011989	5	122.204	794.324	5.2	194777919	NA	NA	NA	NA	NA	NA	NA	NA	NA	NA	2
AATGTGATCTATGGGAAGGAAACAT	17412	8502	B73gain	OTKN000	No	knob	7	84.06	546.392	7.9	147236989	NA	NA	NA	NA	NA	NA	NA	NA	NA	NA	NA	NA	NA	NA	NA	1
AATGTGATCTATGTCAAGGAAACAT	33518	15609	B73gain	OTKN000	No	knob	7	84.445	548.894	10	147961989	NA	NA	NA	NA	NA	NA	NA	NA	NA	NA	NA	NA	NA	NA	NA	1
AATGTGATCTATTGCAAGGAAACAT	44545	20126	B73gain	OTKN000	No	knob	7	83.84	544.963	9.4	146661989	1	243.51	1582.812	4	293676942	NA	NA	NA	NA	NA	NA	NA	NA	NA	NA	2
AATGTGATCTGTGGCAAGGAAACAT	18761	8326	B73gain	OTKN000	No	knob	7	83.676	543.892	9.2	146271147	NA	NA	NA	NA	NA	NA	NA	NA	NA	NA	NA	NA	NA	NA	NA	1
AATGTGATTTATGGCAAAGAAACAT	27739	10962	B73gain	OTKN000	No	knob	7	83.676	543.892	11.3	146271147	1	243.51	1582.812	4.2	293676942	NA	NA	NA	NA	NA	NA	NA	NA	NA	NA	2
AATGTGGGGTGAGGTGTATGAGCGT	30318	12222	B73gain	OTKN000	No	knob	7	83.84	544.963	12.8	146661989	1	242.347	1575.255	4.5	293576942	NA	NA	NA	NA	NA	NA	NA	NA	NA	NA	2
AATGTGGGTTGTGTGGCCATTGATC	59947	26307	B73gain	OTKN000	No	knob	7	83.84	544.963	12	146661989	NA	NA	NA	NA	NA	NA	NA	NA	NA	NA	NA	NA	NA	NA	NA	1
AATGTGGTCTATGGCAAGGAAACAT	50471	20288	B73gain	OTKN000	No	knob	7	83.676	543.892	12.6	146271147	5	122.204	794.324	5.2	194777919	NA	NA	NA	NA	NA	NA	NA	NA	NA	NA	2
AATGTGTAAGTCTGGGCTGAAACGG	20104	300	B73gain	NA	NA	NA	NA	NA	NA	NA	NA	NA	NA	NA	NA	NA	NA	NA	NA	NA	NA	NA	NA	NA	NA	NA	NA
AATGTGTAAGTCTTGGGTGAAGGGC	125353	35937	B73gain	RGRR000	No	45S rDNA	6	16.77	109.008	49.6	13496476	NA	NA	NA	NA	NA	NA	NA	NA	NA	NA	NA	NA	NA	NA	NA	1
AATGTGTACTATGGTTTGGACACTA	22351	11069	B73gain	TRTM000	No	Telomere	5	0.11	0.714	16.3	200000	4	0.055	0.357	9.8	250000	2	0.055	0.357	6.5	100000	1	0	0	4.5	747871	4
AATGTGTATGTCTTTGGTGAAGGGC	23851	404	B73gain	RGRR000	No	45S rDNA	6	16.88	109.722	51.7	13596476	NA	NA	NA	NA	NA	NA	NA	NA	NA	NA	NA	NA	NA	NA	NA	1
AATGTGTATGTTTTGGGTGAAGGGC	28	101633	Mo17gain	RGRR000	No	45S rDNA	6	16.88	109.722	61.2	13596476	NA	NA	NA	NA	NA	NA	NA	NA	NA	NA	NA	NA	NA	NA	NA	1
AATGTGTGACGTGCGACAACGAAAT	1655	30715	Mo17gain	CMCM002	No	Centromeric satellite repeats	7	47.984	311.898	31.6	40914613	NA	NA	NA	NA	NA	NA	NA	NA	NA	NA	NA	NA	NA	NA	NA	1
AATGTGTTAGCCTTCGGTACTATTG	23748	10824	B73gain	OTKN000	No	knob	7	83.895	545.32	6.1	147011989	5	121.041	786.767	5.5	194652919	NA	NA	NA	NA	NA	NA	NA	NA	NA	NA	2
AATGTGTTAGCCTTCGGTATTATTG	57207	22522	B73gain	OTKN000	No	knob	5	121.041	786.767	13	194652919	7	84.445	548.894	7.2	147961989	9	123.934	805.573	4.3	151366414	NA	NA	NA	NA	NA	3
AATGTGTTAGCCTTCGGTATTTTTG	23882	10227	B73gain	OTKN000	No	knob	7	84.06	546.392	10.3	147236989	5	122.204	794.324	7.2	194777919	NA	NA	NA	NA	NA	NA	NA	NA	NA	NA	2
AATGTGTTAGCCTTTGGTATTTTTG	151788	61414	B73gain	OTKN000	No	knob	7	83.895	545.32	11.4	147011989	NA	NA	NA	NA	NA	NA	NA	NA	NA	NA	NA	NA	NA	NA	NA	1
AATGTGTTCTATGGCAAGGAAACAT	20050	9731	B73gain	OTKN000	No	knob	7	83.84	544.963	10.1	146661989	NA	NA	NA	NA	NA	NA	NA	NA	NA	NA	NA	NA	NA	NA	NA	1
AATGTTATCTATGGCAAGGAAACAT	36324	15191	B73gain	OTKN000	No	knob	7	84.06	546.392	12.2	147236989	NA	NA	NA	NA	NA	NA	NA	NA	NA	NA	NA	NA	NA	NA	NA	1
AATGTTTCCTTGTCGTAGATCACAT	27876	11671	B73gain	OTKN000	No	knob	7	83.895	545.32	12.5	147011989	NA	NA	NA	NA	NA	NA	NA	NA	NA	NA	NA	NA	NA	NA	NA	1
AATGTTTTAGCCTTCGGTACTATTG	15927	6888	B73gain	OTKN000	No	knob	5	121.041	786.767	8.6	194652919	7	83.895	545.32	4.9	147011989	NA	NA	NA	NA	NA	NA	NA	NA	NA	NA	2
AATTAGCTAAGTCCAAGCATGTGGA	2597	115299	Mo17gain	RGRR000	No	45S rDNA	6	16.88	109.722	56.1	13596476	NA	NA	NA	NA	NA	NA	NA	NA	NA	NA	NA	NA	NA	NA	NA	1
AATTAGGGTTGTGTGGCCATTGATC	465647	192480	B73gain	NA	NA	NA	NA	NA	NA	NA	NA	NA	NA	NA	NA	NA	NA	NA	NA	NA	NA	NA	NA	NA	NA	NA	NA
AATTATTGAAAATGGTCGTTCATGG	21015	8941	B73gain	OTKN000	No	knob	7	83.786	544.606	11.2	146411148	NA	NA	NA	NA	NA	NA	NA	NA	NA	NA	NA	NA	NA	NA	NA	1
AATTCAAGAATGTGATCTATGGCAA	24907	11577	B73gain	OTKN000	No	knob	7	83.786	544.606	11.2	146411148	1	242.182	1574.183	4.5	293451942	NA	NA	NA	NA	NA	NA	NA	NA	NA	NA	2
AATTCACCCCACATATGTTTCCTTG	21218	8597	B73gain	OTKN000	No	knob	7	84.445	548.894	6.9	147961989	5	121.041	786.767	6.3	194652919	NA	NA	NA	NA	NA	NA	NA	NA	NA	NA	2
AATTCAGCGGGTAGTCCCGACTGAC	20483	23	B73gain	NA	NA	NA	NA	NA	NA	NA	NA	NA	NA	NA	NA	NA	NA	NA	NA	NA	NA	NA	NA	NA	NA	NA	NA
AATTCCGTAGGTGTTAGCCTTCGGT	36176	14283	B73gain	OTKN000	No	knob	7	83.84	544.963	11.1	146661989	NA	NA	NA	NA	NA	NA	NA	NA	NA	NA	NA	NA	NA	NA	NA	1
AATTCCGTCCACGCCCGGTCGTACT	85833	59	B73gain	NA	NA	NA	NA	NA	NA	NA	NA	NA	NA	NA	NA	NA	NA	NA	NA	NA	NA	NA	NA	NA	NA	NA	NA
AATTCGGTCCTCCGGATTTTCAAGG	83074	40	B73gain	RGRR000	No	45S rDNA	6	16.77	109.008	51.4	13496476	NA	NA	NA	NA	NA	NA	NA	NA	NA	NA	NA	NA	NA	NA	NA	1
AATTCGTACGTGTTAGCCTTCGGTA	58748	24184	B73gain	OTKN000	No	knob	5	122.204	794.324	10.5	194777919	7	83.895	545.32	7.4	147011989	NA	NA	NA	NA	NA	NA	NA	NA	NA	NA	2
AATTCGTAGGTGTTAGCCTCTAGTA	22947	10615	B73gain	OTKN000	No	knob	7	83.84	544.963	11.2	146661989	NA	NA	NA	NA	NA	NA	NA	NA	NA	NA	NA	NA	NA	NA	NA	1
AATTCGTAGGTGTTAGCCTTCAGTG	39586	16712	B73gain	OTKN000	No	knob	7	83.895	545.32	12	147011989	NA	NA	NA	NA	NA	NA	NA	NA	NA	NA	NA	NA	NA	NA	NA	1
AATTCGTAGGTGTTAGCCTTCGATA	27595	11952	B73gain	OTKN000	No	knob	7	83.84	544.963	12.8	146661989	1	243.51	1582.812	4.9	293676942	NA	NA	NA	NA	NA	NA	NA	NA	NA	NA	2
AATTCTTCGTTTTTCGCAACGAACA	14144	30575	Mo17gain	CMCM002	No	Centromeric satellite repeats	9	61.096	397.122	27	27388388	NA	NA	NA	NA	NA	NA	NA	NA	NA	NA	NA	NA	NA	NA	NA	1
AATTCTTGGATTTATGGTGGAGACC	14859	6216	B73gain	OTKN000	No	knob	5	122.204	794.324	8.3	194777919	7	84.665	550.323	7.2	149536689	NA	NA	NA	NA	NA	NA	NA	NA	NA	NA	2
AATTCTTGGATTTCTGGTGGAGACC	43677	17704	B73gain	OTKN000	No	knob	7	83.895	545.32	11.6	147011989	NA	NA	NA	NA	NA	NA	NA	NA	NA	NA	NA	NA	NA	NA	NA	1
AATTCTTGGTCAAAAATCCGTAGGT	19853	9328	B73gain	OTKN000	No	knob	7	83.786	544.606	10	146411148	NA	NA	NA	NA	NA	NA	NA	NA	NA	NA	NA	NA	NA	NA	NA	1
AATTGATCATCGACCAAAGGCTCAT	17544	6150	B73gain	OTKN000	No	knob	7	84.06	546.392	12.8	147236989	NA	NA	NA	NA	NA	NA	NA	NA	NA	NA	NA	NA	NA	NA	NA	1
AATTGATCATCGACCAGAGGCTCAT	73175	33717	B73gain	OTKN000	No	knob	7	83.676	543.892	11	146271147	1	242.347	1575.255	4	293576942	NA	NA	NA	NA	NA	NA	NA	NA	NA	NA	2
AATTGATCATCGACCAGAGGCTCGT	23220	10440	B73gain	OTKN000	No	knob	7	83.676	543.892	9.1	146271147	NA	NA	NA	NA	NA	NA	NA	NA	NA	NA	NA	NA	NA	NA	NA	1
AATTGCCACACAACCCCCATTTTGC	14575	6917	B73gain	OTKN000	No	knob	7	83.07	539.955	6.9	146136148	NA	NA	NA	NA	NA	NA	NA	NA	NA	NA	NA	NA	NA	NA	NA	1
AATTGCCACACAACCCCCATTTTGT	48264	20324	B73gain	OTKN000	No	knob	7	83.895	545.32	10.9	147011989	NA	NA	NA	NA	NA	NA	NA	NA	NA	NA	NA	NA	NA	NA	NA	1
AATTGCCACACAACCCCCATTTTTG	44320	19079	B73gain	OTKN000	No	knob	7	83.895	545.32	11.9	147011989	NA	NA	NA	NA	NA	NA	NA	NA	NA	NA	NA	NA	NA	NA	NA	1
AATTGCCATGAACGACCATTTTCAA	17830	7541	B73gain	OTKN000	No	knob	7	83.84	544.963	10.5	146661989	NA	NA	NA	NA	NA	NA	NA	NA	NA	NA	NA	NA	NA	NA	NA	1
AATTGCCATGAACGACTATTTTCAA	25430	10606	B73gain	OTKN000	No	knob	7	84.06	546.392	13.1	147236989	NA	NA	NA	NA	NA	NA	NA	NA	NA	NA	NA	NA	NA	NA	NA	1
AATTGCGCGAAACCAACCCAAACAT	8753	18284	Mo17gain	CMCM002	No	Centromeric satellite repeats	9	61.59	400.335	28.8	36631780	NA	NA	NA	NA	NA	NA	NA	NA	NA	NA	NA	NA	NA	NA	NA	1
AATTGCGCGAAACCACACCAAACAT	7827	28309	Mo17gain	CMCM002	No	Centromeric satellite repeats	8	59.582	387.286	39.2	66915792	NA	NA	NA	NA	NA	NA	NA	NA	NA	NA	NA	NA	NA	NA	NA	1
AATTGCGCGAAACCACCCCAAACAT	334931	746695	Mo17gain	CMCM002	No	Centromeric satellite repeats	8	60.519	393.374	16.3	70542157	7	47.16	306.537	6.1	37887459	9	64.481	419.125	6	64109887	NA	NA	NA	NA	NA	3
AATTGCGCGAAACCACCTCAAACAT	8227	29597	Mo17gain	CMCM002	No	Centromeric satellite repeats	7	47.929	311.541	25.1	40389813	NA	NA	NA	NA	NA	NA	NA	NA	NA	NA	NA	NA	NA	NA	NA	1
AATTGCGCGAAATCAACCCAAACAT	57189	2247	B73gain	CMCM002	No	Centromeric satellite repeats	6	21.991	142.943	52.8	62784200	NA	NA	NA	NA	NA	NA	NA	NA	NA	NA	NA	NA	NA	NA	NA	1
AATTGGAGGAGGCGCGCCTCGACGG	21047	0	B73gain	RGRR000	B73uniq	45S rDNA	6	16.88	109.722	56.9	13596476	NA	NA	NA	NA	NA	NA	NA	NA	NA	NA	NA	NA	NA	NA	NA	1
AATTGGCTGTTTGGCCACGGAAATG	16041	7073	B73gain	NA	NA	NA	NA	NA	NA	NA	NA	NA	NA	NA	NA	NA	NA	NA	NA	NA	NA	NA	NA	NA	NA	NA	NA
AATTGGGGGTTGTGTGGCCATTGAT	36344	16506	B73gain	OTKN000	No	knob	7	83.676	543.892	8.8	146271147	NA	NA	NA	NA	NA	NA	NA	NA	NA	NA	NA	NA	NA	NA	NA	1
AATTGGGGTTGTGTGGCCATTGATC	37556	16057	B73gain	OTKN000	No	knob	7	84.06	546.392	8.4	147236989	1	242.182	1574.183	4.8	293451942	NA	NA	NA	NA	NA	NA	NA	NA	NA	NA	2
AATTGGGGTTGTGTGGCCATTTATC	18986	8364	B73gain	OTKN000	No	knob	7	84.06	546.392	10.7	147236989	NA	NA	NA	NA	NA	NA	NA	NA	NA	NA	NA	NA	NA	NA	NA	1
AATTGGTCTCCACCAGAAATCCAAG	27883	13373	B73gain	OTKN000	No	knob	7	83.676	543.892	9.5	146271147	NA	NA	NA	NA	NA	NA	NA	NA	NA	NA	NA	NA	NA	NA	NA	1
AATTGGTTCCGGTGGCAAAAACTCG	12097	27802	Mo17gain	CMCM002	No	Centromeric satellite repeats	9	60.656	394.262	18.3	27113388	8	60.574	393.731	8	70992057	NA	NA	NA	NA	NA	NA	NA	NA	NA	NA	2
AATTGTCATTCATGGCTATTTTCGA	16224	7160	B73gain	OTKN000	No	knob	7	84.06	546.392	6.9	147236989	NA	NA	NA	NA	NA	NA	NA	NA	NA	NA	NA	NA	NA	NA	NA	1
AATTGTCGTTCATGGCTATTTTCGA	29723	13677	B73gain	OTKN000	No	knob	7	84.06	546.392	10.8	147236989	NA	NA	NA	NA	NA	NA	NA	NA	NA	NA	NA	NA	NA	NA	NA	1
AATTGTCTCCACCAGAAATCCAAGA	33170	16266	B73gain	OTKN000	No	knob	7	83.895	545.32	11.8	147011989	NA	NA	NA	NA	NA	NA	NA	NA	NA	NA	NA	NA	NA	NA	NA	1
AATTTAGGTCCAAAACTCATGTTTG	35825	10149	B73gain	CMCM002	No	Centromeric satellite repeats	6	21.991	142.943	51.2	62784200	NA	NA	NA	NA	NA	NA	NA	NA	NA	NA	NA	NA	NA	NA	NA	1
AATTTCATTGTCGCACGTCACCCAT	4510	15856	Mo17gain	CMCM002	No	Centromeric satellite repeats	7	47.929	311.541	23.6	40389813	NA	NA	NA	NA	NA	NA	NA	NA	NA	NA	NA	NA	NA	NA	NA	1
AATTTCGTTGTCACACGTCACCCAT	25421	66547	Mo17gain	CMCM002	No	Centromeric satellite repeats	9	64.481	419.125	26.5	64109887	NA	NA	NA	NA	NA	NA	NA	NA	NA	NA	NA	NA	NA	NA	NA	1
AATTTCGTTGTCGCACGTCACACAT	1647	30885	Mo17gain	CMCM002	No	Centromeric satellite repeats	7	47.984	311.898	31.7	40914613	NA	NA	NA	NA	NA	NA	NA	NA	NA	NA	NA	NA	NA	NA	NA	1
AATTTCGTTGTCGCACGTCACCCAT	132553	354071	Mo17gain	CMCM002	No	Centromeric satellite repeats	8	60.519	393.374	22.3	70542157	7	46.995	305.466	4.7	36162459	NA	NA	NA	NA	NA	NA	NA	NA	NA	NA	2
AATTTCTGGTGGAGACCATTTCTTG	32659	13927	B73gain	OTKN000	No	knob	7	84.06	546.392	10.8	147236989	5	122.204	794.324	4	194777919	NA	NA	NA	NA	NA	NA	NA	NA	NA	NA	2
AATTTCTTGGTCAAAAATCCGTAGG	15850	7635	B73gain	OTKN000	No	knob	7	83.895	545.32	10.9	147011989	NA	NA	NA	NA	NA	NA	NA	NA	NA	NA	NA	NA	NA	NA	NA	1
AATTTGATCTATGGCAAGGAAACAT	66004	28061	B73gain	OTKN000	No	knob	7	83.895	545.32	10.4	147011989	NA	NA	NA	NA	NA	NA	NA	NA	NA	NA	NA	NA	NA	NA	NA	1
AATTTTAGACCAAGAAATGGTCTCC	27900	12421	B73gain	OTKN000	No	knob	7	83.676	543.892	12	146271147	NA	NA	NA	NA	NA	NA	NA	NA	NA	NA	NA	NA	NA	NA	NA	1
AATTTTCCCTCCGTTCCACCTTGCC	23491	0	B73gain	RGRR000	B73uniq	45S rDNA	6	16.88	109.722	56.8	13596476	NA	NA	NA	NA	NA	NA	NA	NA	NA	NA	NA	NA	NA	NA	NA	1
AATTTTCGACAAAAATGGGGGTTGT	22784	8937	B73gain	OTKN000	No	knob	7	83.895	545.32	9.5	147011989	5	122.204	794.324	5.2	194777919	NA	NA	NA	NA	NA	NA	NA	NA	NA	NA	2
AATTTTCGAGGTCGTGCCCGAGACT	1217	103616	Mo17gain	RGRR000	No	45S rDNA	6	16.88	109.722	54.4	13596476	NA	NA	NA	NA	NA	NA	NA	NA	NA	NA	NA	NA	NA	NA	NA	1
AATTTTGACCAAGAAATGGTCTCCA	60645	26773	B73gain	OTKN000	No	knob	7	83.895	545.32	12	147011989	NA	NA	NA	NA	NA	NA	NA	NA	NA	NA	NA	NA	NA	NA	NA	1
AATTTTTAACCAAGAAATGGTCTCC	16735	7907	B73gain	OTKN000	No	knob	7	83.07	539.955	4.8	146136148	NA	NA	NA	NA	NA	NA	NA	NA	NA	NA	NA	NA	NA	NA	NA	1
AATTTTTATGAAAATAGCCATGAGA	21577	10197	B73gain	OTKN000	No	knob	7	83.84	544.963	9.5	146661989	NA	NA	NA	NA	NA	NA	NA	NA	NA	NA	NA	NA	NA	NA	NA	1
AATTTTTGACAAAAATGGGGGTTGT	20208	9699	B73gain	OTKN000	No	knob	7	83.895	545.32	11.7	147011989	NA	NA	NA	NA	NA	NA	NA	NA	NA	NA	NA	NA	NA	NA	NA	1
AATTTTTGACCAACAAATGGTCTCC	36175	15414	B73gain	OTKN000	No	knob	7	83.895	545.32	12.2	147011989	NA	NA	NA	NA	NA	NA	NA	NA	NA	NA	NA	NA	NA	NA	NA	1
AATTTTTGACCAAGAAATGGTCTCC	243372	112741	B73gain	OTKN000	No	knob	7	84.06	546.392	13.1	147236989	NA	NA	NA	NA	NA	NA	NA	NA	NA	NA	NA	NA	NA	NA	NA	1
AATTTTTGTCGAAAATAGCCATGAA	460409	190589	B73gain	OTKN000	No	knob	7	83.786	544.606	11.4	146411148	NA	NA	NA	NA	NA	NA	NA	NA	NA	NA	NA	NA	NA	NA	NA	1
AATTTTTTGTCGAAAATAGCCATGA	27811	10773	B73gain	OTKN000	No	knob	7	83.895	545.32	10.6	147011989	NA	NA	NA	NA	NA	NA	NA	NA	NA	NA	NA	NA	NA	NA	NA	1
ACAAAAAAGGGGGTTGTGTGGCCAT	13900	6317	B73gain	OTKN000	No	knob	7	83.895	545.32	8.8	147011989	1	242.182	1574.183	4.6	293451942	NA	NA	NA	NA	NA	NA	NA	NA	NA	NA	2
ACAAAAAATAGGGTTGTGTGGCCAT	28392	11556	B73gain	OTKN000	No	knob	7	84.06	546.392	12.1	147236989	NA	NA	NA	NA	NA	NA	NA	NA	NA	NA	NA	NA	NA	NA	NA	1
ACAAAAAATGGGGGTTGTGTGGCCA	40989	18577	B73gain	OTKN000	No	knob	7	83.895	545.32	13.6	147011989	NA	NA	NA	NA	NA	NA	NA	NA	NA	NA	NA	NA	NA	NA	NA	1
ACAAAAAATTAGGGTTGTGTGGCCA	27406	10572	B73gain	OTKN000	No	knob	7	83.895	545.32	9.6	147011989	NA	NA	NA	NA	NA	NA	NA	NA	NA	NA	NA	NA	NA	NA	NA	1
ACAAAAATAAAACCAAAAAAAAAGG	17831	42920	Mo17gain	NA	NA	NA	NA	NA	NA	NA	NA	NA	NA	NA	NA	NA	NA	NA	NA	NA	NA	NA	NA	NA	NA	NA	NA
ACAAAAATGGAGGTTGTGTGGCCAT	66698	27353	B73gain	OTKN000	No	knob	7	83.786	544.606	11.2	146411148	NA	NA	NA	NA	NA	NA	NA	NA	NA	NA	NA	NA	NA	NA	NA	1
ACAAAAATGGGGGCTGTGTGGCCAT	15951	6456	B73gain	OTKN000	No	knob	7	84.445	548.894	11.8	147961989	NA	NA	NA	NA	NA	NA	NA	NA	NA	NA	NA	NA	NA	NA	NA	1
ACAAAAATGGGGGTTGTCTGGCCAT	15289	6187	B73gain	OTKN000	No	knob	7	83.84	544.963	10.9	146661989	NA	NA	NA	NA	NA	NA	NA	NA	NA	NA	NA	NA	NA	NA	NA	1
ACAAAAATGGGGGTTGTGTCGCCAT	17113	6837	B73gain	OTKN000	No	knob	7	84.445	548.894	9.9	147961989	5	122.204	794.324	6.3	194777919	NA	NA	NA	NA	NA	NA	NA	NA	NA	NA	2
ACAAAAATGGGGGTTGTGTGGACAT	14639	6413	B73gain	OTKN000	No	knob	7	83.895	545.32	6.1	147011989	NA	NA	NA	NA	NA	NA	NA	NA	NA	NA	NA	NA	NA	NA	NA	1
ACAAAAATGGGGGTTGTGTGGCAAT	43259	18372	B73gain	OTKN000	No	knob	7	83.895	545.32	12.2	147011989	NA	NA	NA	NA	NA	NA	NA	NA	NA	NA	NA	NA	NA	NA	NA	1
ACAAAAATGGGGGTTGTGTGGCCAA	38356	16351	B73gain	OTKN000	No	knob	7	84.06	546.392	9.7	147236989	NA	NA	NA	NA	NA	NA	NA	NA	NA	NA	NA	NA	NA	NA	NA	1
ACAAAAATGGGGGTTGTGTGGCCAT	4414232	1891808	B73gain	OTKN000	No	knob	7	83.84	544.963	12.5	146661989	NA	NA	NA	NA	NA	NA	NA	NA	NA	NA	NA	NA	NA	NA	NA	1
ACAAAAATGGGGGTTGTGTGGCTAT	18551	8825	B73gain	OTKN000	No	knob	7	83.84	544.963	10.4	146661989	NA	NA	NA	NA	NA	NA	NA	NA	NA	NA	NA	NA	NA	NA	NA	1
ACAAAAATGGGGGTTGTGTGGTCAT	14284	6789	B73gain	OTKN000	No	knob	7	83.895	545.32	8.5	147011989	NA	NA	NA	NA	NA	NA	NA	NA	NA	NA	NA	NA	NA	NA	NA	1
ACAAAAATGGGGGTTGTGTGTCCAT	47285	20493	B73gain	OTKN000	No	knob	7	83.84	544.963	12.7	146661989	NA	NA	NA	NA	NA	NA	NA	NA	NA	NA	NA	NA	NA	NA	NA	1
ACAAAAATGGGGGTTGTGTTGCCAT	50018	18591	B73gain	OTKN000	No	knob	7	84.445	548.894	15.1	147961989	5	122.204	794.324	8.5	194777919	NA	NA	NA	NA	NA	NA	NA	NA	NA	NA	2
ACAAAAATGGGGGTTTTGTGGCCAT	20601	8879	B73gain	OTKN000	No	knob	7	84.06	546.392	7.2	147236989	NA	NA	NA	NA	NA	NA	NA	NA	NA	NA	NA	NA	NA	NA	NA	1
ACAAAAATGGGGTTTGTGTGGCCAT	30124	13231	B73gain	OTKN000	No	knob	7	84.06	546.392	12.2	147236989	5	122.204	794.324	7.1	194777919	NA	NA	NA	NA	NA	NA	NA	NA	NA	NA	2
ACAAAAATGGGTGTTGTGTGGCCAT	24429	11832	B73gain	OTKN000	No	knob	7	83.786	544.606	7.6	146411148	5	122.204	794.324	4.1	194777919	NA	NA	NA	NA	NA	NA	NA	NA	NA	NA	2
ACAAAAATGGTGGTTGTGTGGCCAT	18880	7947	B73gain	OTKN000	No	knob	7	83.895	545.32	9.2	147011989	NA	NA	NA	NA	NA	NA	NA	NA	NA	NA	NA	NA	NA	NA	NA	1
ACAAAAATTAGGGTTGTGTGGCCAT	426381	176119	B73gain	OTKN000	No	knob	7	83.786	544.606	11.3	146411148	NA	NA	NA	NA	NA	NA	NA	NA	NA	NA	NA	NA	NA	NA	NA	1
ACAAAAATTGGGGTTGTGTGGCCAT	25754	10870	B73gain	OTKN000	No	knob	7	84.06	546.392	9.4	147236989	NA	NA	NA	NA	NA	NA	NA	NA	NA	NA	NA	NA	NA	NA	NA	1
ACAAAACCCCCATTTTTGTCGAAAA	19400	8877	B73gain	OTKN000	No	knob	7	84.06	546.392	7.3	147236989	NA	NA	NA	NA	NA	NA	NA	NA	NA	NA	NA	NA	NA	NA	NA	1
ACAAACCCCATTTTTGTCGAAAATA	27655	12594	B73gain	OTKN000	No	knob	7	83.895	545.32	11.1	147011989	5	122.204	794.324	6.7	194777919	NA	NA	NA	NA	NA	NA	NA	NA	NA	NA	2
ACAAAGAAATGGTCTCCACCAGAAA	33947	15331	B73gain	OTKN000	No	knob	7	83.676	543.892	11.2	146271147	NA	NA	NA	NA	NA	NA	NA	NA	NA	NA	NA	NA	NA	NA	NA	1
ACAAAGCACGAGTTTTTGCCAGCGG	2981	24855	Mo17gain	CMCM002	No	Centromeric satellite repeats	7	47.929	311.541	31.2	40389813	NA	NA	NA	NA	NA	NA	NA	NA	NA	NA	NA	NA	NA	NA	NA	1
ACAAAGCTAAGGTGTATGTCAGGCT	65402	15	B73gain	RGRR000	No	45S rDNA	6	16.77	109.008	56.1	13496476	NA	NA	NA	NA	NA	NA	NA	NA	NA	NA	NA	NA	NA	NA	NA	1
ACAAATGGGGGTTGTGTGGCCATTG	24640	10004	B73gain	OTKN000	No	knob	7	84.06	546.392	8.7	147236989	5	121.041	786.767	5.9	194652919	NA	NA	NA	NA	NA	NA	NA	NA	NA	NA	2
ACAAATGGTCTCCACCAGAAATCCA	43350	18283	B73gain	OTKN000	No	knob	7	83.84	544.963	12.7	146661989	5	122.204	794.324	4.2	194777919	NA	NA	NA	NA	NA	NA	NA	NA	NA	NA	2
ACAAATGGTCTCCACGAGAAATCCA	33582	14461	B73gain	OTKN000	No	knob	7	83.895	545.32	12.4	147011989	NA	NA	NA	NA	NA	NA	NA	NA	NA	NA	NA	NA	NA	NA	NA	1
ACAAATGTGGGGTGAGGTGTATGAG	41463	18399	B73gain	OTKN000	No	knob	7	83.895	545.32	12	147011989	1	242.347	1575.255	4.4	293576942	NA	NA	NA	NA	NA	NA	NA	NA	NA	NA	2
ACAAATGTTTCCTTGCCATAGATCA	29432	14543	B73gain	OTKN000	No	knob	7	83.676	543.892	11.1	146271147	NA	NA	NA	NA	NA	NA	NA	NA	NA	NA	NA	NA	NA	NA	NA	1
ACAAATGTTTCCTTGTCGTAGATCA	27398	11391	B73gain	OTKN000	No	knob	7	84.06	546.392	13.4	147236989	NA	NA	NA	NA	NA	NA	NA	NA	NA	NA	NA	NA	NA	NA	NA	1
ACAAATTTTTGACCAAGAAATGGTC	21389	10414	B73gain	OTKN000	No	knob	7	84.06	546.392	10	147236989	NA	NA	NA	NA	NA	NA	NA	NA	NA	NA	NA	NA	NA	NA	NA	1
ACAACAAAGCTAAGGTGTATGTCAG	65465	13	B73gain	RGRR000	No	45S rDNA	6	16.77	109.008	56	13496476	NA	NA	NA	NA	NA	NA	NA	NA	NA	NA	NA	NA	NA	NA	NA	1
ACAACAAGGAAACATATGTGGGGTG	15597	6758	B73gain	OTKN000	No	knob	7	83.786	544.606	8.5	146411148	NA	NA	NA	NA	NA	NA	NA	NA	NA	NA	NA	NA	NA	NA	NA	1
ACAACAATGTGGGTTGTGTGGCCAT	31779	11981	B73gain	OTKN000	No	knob	7	83.84	544.963	11.7	146661989	NA	NA	NA	NA	NA	NA	NA	NA	NA	NA	NA	NA	NA	NA	NA	1
ACAACACCCATTTTTGTCGAAAATA	22795	11051	B73gain	OTKN000	No	knob	7	83.84	544.963	8	146661989	NA	NA	NA	NA	NA	NA	NA	NA	NA	NA	NA	NA	NA	NA	NA	1
ACAACACGGAGGCACGCGACGAACG	21756	42	B73gain	RGRR000	No	45S rDNA	6	16.88	109.722	49.9	13596476	NA	NA	NA	NA	NA	NA	NA	NA	NA	NA	NA	NA	NA	NA	NA	1
ACAACCACCATTTTTGTCGAAAATA	17435	6977	B73gain	OTKN000	No	knob	7	83.786	544.606	9.9	146411148	NA	NA	NA	NA	NA	NA	NA	NA	NA	NA	NA	NA	NA	NA	NA	1
ACAACCCACATTGTTGTCGAAAATA	30036	11330	B73gain	OTKN000	No	knob	7	83.84	544.963	11.3	146661989	NA	NA	NA	NA	NA	NA	NA	NA	NA	NA	NA	NA	NA	NA	NA	1
ACAACCCCAATTTTTGTCGAAAATA	23302	9484	B73gain	OTKN000	No	knob	7	83.84	544.963	11.4	146661989	NA	NA	NA	NA	NA	NA	NA	NA	NA	NA	NA	NA	NA	NA	NA	1
ACAACCCCAATTTTTTATGAAAATA	14070	6063	B73gain	OTKN000	No	knob	7	83.84	544.963	10.3	146661989	1	247.532	1608.96	4.8	296180091	NA	NA	NA	NA	NA	NA	NA	NA	NA	NA	2
ACAACCCCATTTTTGTCGAAAATAG	38572	17060	B73gain	OTKN000	No	knob	7	84.06	546.392	15.5	147236989	5	122.204	794.324	6.3	194777919	NA	NA	NA	NA	NA	NA	NA	NA	NA	NA	2
ACAACCCCCAATTTTTATGAAAATA	25302	11994	B73gain	OTKN000	No	knob	7	83.84	544.963	9.4	146661989	NA	NA	NA	NA	NA	NA	NA	NA	NA	NA	NA	NA	NA	NA	NA	1
ACAACCCCCATTTGTGTCGAAAATA	24635	10973	B73gain	OTKN000	No	knob	7	84.06	546.392	10.3	147236989	5	121.041	786.767	4.5	194652919	NA	NA	NA	NA	NA	NA	NA	NA	NA	NA	2
ACAACCCCCATTTTAGTCGAAAATA	55336	22394	B73gain	OTKN000	No	knob	5	121.041	786.767	9.7	194652919	7	84.5	549.251	9	148636989	NA	NA	NA	NA	NA	NA	NA	NA	NA	NA	2
ACAACCCCCATTTTGCCAAAAATAG	65428	26586	B73gain	OTKN000	No	knob	7	83.895	545.32	12.8	147011989	NA	NA	NA	NA	NA	NA	NA	NA	NA	NA	NA	NA	NA	NA	NA	1
ACAACCCCCATTTTGCCGAAAATAA	15914	6424	B73gain	OTKN000	No	knob	7	83.895	545.32	9.5	147011989	NA	NA	NA	NA	NA	NA	NA	NA	NA	NA	NA	NA	NA	NA	NA	1
ACAACCCCCATTTTGCCGAAAATAG	1500699	626644	B73gain	OTKN000	No	knob	7	83.84	544.963	11.7	146661989	NA	NA	NA	NA	NA	NA	NA	NA	NA	NA	NA	NA	NA	NA	NA	1
ACAACCCCCATTTTGCTGAAAATAG	23351	9771	B73gain	OTKN000	No	knob	7	84.06	546.392	12.8	147236989	NA	NA	NA	NA	NA	NA	NA	NA	NA	NA	NA	NA	NA	NA	NA	1
ACAACCCCCATTTTGTCGAAAATAG	152798	67249	B73gain	OTKN000	No	knob	7	83.895	545.32	12.7	147011989	NA	NA	NA	NA	NA	NA	NA	NA	NA	NA	NA	NA	NA	NA	NA	1
ACAACCCCCATTTTTATCGAAAATA	36435	17599	B73gain	OTKN000	No	knob	7	83.84	544.963	12	146661989	5	122.204	794.324	4.4	194777919	NA	NA	NA	NA	NA	NA	NA	NA	NA	NA	2
ACAACCCCCATTTTTATGAAAATAG	83694	37818	B73gain	OTKN000	No	knob	7	83.786	544.606	10.3	146411148	1	242.347	1575.255	4.2	293576942	NA	NA	NA	NA	NA	NA	NA	NA	NA	NA	2
ACAACCCCCATTTTTCTCGAAAATA	14884	6437	B73gain	OTKN000	No	knob	7	84.445	548.894	10.6	147961989	NA	NA	NA	NA	NA	NA	NA	NA	NA	NA	NA	NA	NA	NA	NA	1
ACAACCCCCATTTTTGATGAAAATA	71291	31043	B73gain	OTKN000	No	knob	7	84.445	548.894	9.4	147961989	5	121.041	786.767	9.1	194652919	NA	NA	NA	NA	NA	NA	NA	NA	NA	NA	2
ACAACCCCCATTTTTGCCGAAAATA	39769	17745	B73gain	OTKN000	No	knob	7	83.895	545.32	11.3	147011989	NA	NA	NA	NA	NA	NA	NA	NA	NA	NA	NA	NA	NA	NA	NA	1
ACAACCCCCATTTTTGTAGAAAATA	14447	6107	B73gain	OTKN000	No	knob	7	84.06	546.392	6.8	147236989	NA	NA	NA	NA	NA	NA	NA	NA	NA	NA	NA	NA	NA	NA	NA	1
ACAACCCCCATTTTTGTCAAAAATA	172576	76966	B73gain	OTKN000	No	knob	7	83.895	545.32	13.2	147011989	NA	NA	NA	NA	NA	NA	NA	NA	NA	NA	NA	NA	NA	NA	NA	1
ACAACCCCCATTTTTGTCGAAAACA	16941	6567	B73gain	OTKN000	No	knob	7	84.445	548.894	9.4	147961989	NA	NA	NA	NA	NA	NA	NA	NA	NA	NA	NA	NA	NA	NA	NA	1
ACAACCCCCATTTTTGTCGAAAATA	4262720	1815828	B73gain	OTKN000	No	knob	7	83.84	544.963	12.5	146661989	NA	NA	NA	NA	NA	NA	NA	NA	NA	NA	NA	NA	NA	NA	NA	1
ACAACCCCCATTTTTGTCGAAAATG	38657	16338	B73gain	OTKN000	No	knob	7	83.84	544.963	9.9	146661989	NA	NA	NA	NA	NA	NA	NA	NA	NA	NA	NA	NA	NA	NA	NA	1
ACAACCCCCATTTTTGTGGAAAATA	19941	8185	B73gain	OTKN000	No	knob	7	84.5	549.251	10.8	148636989	5	122.204	794.324	4.1	194777919	NA	NA	NA	NA	NA	NA	NA	NA	NA	NA	2
ACAACCCCCATTTTTGTTGAAAATA	66994	30366	B73gain	OTKN000	No	knob	7	84.06	546.392	14.1	147236989	NA	NA	NA	NA	NA	NA	NA	NA	NA	NA	NA	NA	NA	NA	NA	1
ACAACCCCCATTTTTTATGAAAATA	1414121	607613	B73gain	OTKN000	No	knob	7	83.84	544.963	11.6	146661989	NA	NA	NA	NA	NA	NA	NA	NA	NA	NA	NA	NA	NA	NA	NA	1
ACAACCCCCATTTTTTCGAAAATAG	40814	19927	B73gain	OTKN000	No	knob	7	83.895	545.32	14	147011989	NA	NA	NA	NA	NA	NA	NA	NA	NA	NA	NA	NA	NA	NA	NA	1
ACAACCCCCATTTTTTGTCGAAAAT	37379	17769	B73gain	OTKN000	No	knob	7	83.84	544.963	11.6	146661989	NA	NA	NA	NA	NA	NA	NA	NA	NA	NA	NA	NA	NA	NA	NA	1
ACAACCCCCATTTTTTTATGAAAAT	149727	63377	B73gain	NA	NA	NA	NA	NA	NA	NA	NA	NA	NA	NA	NA	NA	NA	NA	NA	NA	NA	NA	NA	NA	NA	NA	NA
ACAACCCCCATTTTTTTCGAAAATA	53663	24869	B73gain	NA	NA	NA	NA	NA	NA	NA	NA	NA	NA	NA	NA	NA	NA	NA	NA	NA	NA	NA	NA	NA	NA	NA	NA
ACAACCCTAATTTTTGTCGAAAATA	426380	176503	B73gain	OTKN000	No	knob	7	83.786	544.606	11.4	146411148	NA	NA	NA	NA	NA	NA	NA	NA	NA	NA	NA	NA	NA	NA	NA	1
ACAACCCTAATTTTTTGTCGAAAAT	27411	10754	B73gain	OTKN000	No	knob	7	83.895	545.32	9.3	147011989	NA	NA	NA	NA	NA	NA	NA	NA	NA	NA	NA	NA	NA	NA	NA	1
ACAACCCTATTTTTTGTCGAAAATA	28077	11182	B73gain	OTKN000	No	knob	7	84.06	546.392	12.1	147236989	NA	NA	NA	NA	NA	NA	NA	NA	NA	NA	NA	NA	NA	NA	NA	1
ACAACCGTTTTCAGAATGGGTGACG	24421	68885	Mo17gain	CMCM002	No	Centromeric satellite repeats	8	60.519	393.374	26.7	70542157	NA	NA	NA	NA	NA	NA	NA	NA	NA	NA	NA	NA	NA	NA	NA	1
ACAACCTCCATTTTTGTCGAAAATA	65133	26375	B73gain	OTKN000	No	knob	7	83.84	544.963	11.5	146661989	NA	NA	NA	NA	NA	NA	NA	NA	NA	NA	NA	NA	NA	NA	NA	1
ACAACGAAATTGCGCGAAACCACAC	5683	22298	Mo17gain	CMCM002	No	Centromeric satellite repeats	8	59.582	387.286	39.2	66915792	NA	NA	NA	NA	NA	NA	NA	NA	NA	NA	NA	NA	NA	NA	NA	1
ACAACGAAATTGCGCGAAACCACCC	86720	340209	Mo17gain	CMCM002	No	Centromeric satellite repeats	8	60.574	393.731	12.3	70992057	7	47.434	308.322	11.8	39789813	9	64.481	419.125	5.8	64109887	NA	NA	NA	NA	NA	3
ACAACGAAATTGCGCGAAACCACCT	5562	31898	Mo17gain	CMCM002	No	Centromeric satellite repeats	7	47.929	311.541	28.9	40389813	NA	NA	NA	NA	NA	NA	NA	NA	NA	NA	NA	NA	NA	NA	NA	1
ACAACGAAATTGCGTGAAACCACCC	8425	23829	Mo17gain	CMCM002	No	Centromeric satellite repeats	8	59.747	388.357	28.2	69890792	NA	NA	NA	NA	NA	NA	NA	NA	NA	NA	NA	NA	NA	NA	NA	1
ACAACGAAGCTAAGGTGTATGTATG	54970	143145	Mo17gain	RGRR000	No	45S rDNA	6	16.88	109.722	52.4	13596476	NA	NA	NA	NA	NA	NA	NA	NA	NA	NA	NA	NA	NA	NA	NA	1
ACAACGAAGCTAAGGTGTATGTCAG	6375	32548	Mo17gain	RGRR000	No	45S rDNA	6	17.376	112.941	52.6	13721476	NA	NA	NA	NA	NA	NA	NA	NA	NA	NA	NA	NA	NA	NA	NA	1
ACAACGGCTGGGGCACGACCTCGGA	14	117950	Mo17gain	RGRR000	No	45S rDNA	6	16.88	109.722	55.9	13596476	NA	NA	NA	NA	NA	NA	NA	NA	NA	NA	NA	NA	NA	NA	NA	1
ACAACGGTTCGGCCACGGCCTCGAA	23188	533	B73gain	RGRR000	No	45S rDNA	6	16.77	109.008	57.2	13496476	NA	NA	NA	NA	NA	NA	NA	NA	NA	NA	NA	NA	NA	NA	NA	1
ACAACGGTTCGGCCACGGCCTCGGA	120516	47961	B73gain	RGRR000	No	45S rDNA	6	16.77	109.008	44.6	13496476	NA	NA	NA	NA	NA	NA	NA	NA	NA	NA	NA	NA	NA	NA	NA	1
ACAACGGTTCGGGCACGGCCTCGGA	24705	594	B73gain	RGRR000	No	45S rDNA	6	16.77	109.008	56.8	13496476	NA	NA	NA	NA	NA	NA	NA	NA	NA	NA	NA	NA	NA	NA	NA	1
ACAACTACGGATTTTTGACCAAGAA	15533	6342	B73gain	OTKN000	No	knob	7	83.676	543.892	10	146271147	NA	NA	NA	NA	NA	NA	NA	NA	NA	NA	NA	NA	NA	NA	NA	1
ACAACTCACCCCACATATGTTTCCT	28193	12206	B73gain	OTKN000	No	knob	7	83.84	544.963	9.7	146661989	NA	NA	NA	NA	NA	NA	NA	NA	NA	NA	NA	NA	NA	NA	NA	1
ACAAGAAATCCAAGAATGTGATCTA	49574	21866	B73gain	OTKN000	No	knob	7	84.06	546.392	12.1	147236989	NA	NA	NA	NA	NA	NA	NA	NA	NA	NA	NA	NA	NA	NA	NA	1
ACAAGAAATGGTCTCCACCAGAAAT	52824	23469	B73gain	OTKN000	No	knob	7	83.676	543.892	10.3	146271147	1	242.347	1575.255	4.7	293576942	NA	NA	NA	NA	NA	NA	NA	NA	NA	NA	2
ACAAGAATGTGACCTATGGCAAGGA	20246	9271	B73gain	OTKN000	No	knob	7	83.895	545.32	14.1	147011989	NA	NA	NA	NA	NA	NA	NA	NA	NA	NA	NA	NA	NA	NA	NA	1
ACAAGAATGTGATCTATGGCAAGGA	27229	12249	B73gain	OTKN000	No	knob	7	83.895	545.32	9.5	147011989	NA	NA	NA	NA	NA	NA	NA	NA	NA	NA	NA	NA	NA	NA	NA	1
ACAAGAGGCTCATACACCTCACCCC	32308	15588	B73gain	OTKN000	No	knob	7	83.676	543.892	11	146271147	NA	NA	NA	NA	NA	NA	NA	NA	NA	NA	NA	NA	NA	NA	NA	1
ACAAGAGGCTCGTACACCTCACCCC	17315	8140	B73gain	OTKN000	No	knob	7	83.84	544.963	13.9	146661989	5	122.204	794.324	5	194777919	NA	NA	NA	NA	NA	NA	NA	NA	NA	NA	2
ACAAGCTCCATTTTTTATGAAAATA	28262	12180	B73gain	OTKN000	No	knob	7	83.786	544.606	10.3	146411148	NA	NA	NA	NA	NA	NA	NA	NA	NA	NA	NA	NA	NA	NA	NA	1
ACAAGGAAACATATGTGGGGTGAGG	1093963	472671	B73gain	OTKN000	No	knob	7	83.786	544.606	12.6	146411148	1	243.51	1582.812	4	293676942	NA	NA	NA	NA	NA	NA	NA	NA	NA	NA	2
ACAAGGAAACATATGTGTAGTGAGG	26302	12782	B73gain	OTKN000	No	knob	7	83.895	545.32	12.3	147011989	NA	NA	NA	NA	NA	NA	NA	NA	NA	NA	NA	NA	NA	NA	NA	1
ACAAGGAAACATTTGTGGGGTGAGG	33061	13965	B73gain	OTKN000	No	knob	7	83.84	544.963	12.7	146661989	NA	NA	NA	NA	NA	NA	NA	NA	NA	NA	NA	NA	NA	NA	NA	1
ACAAGGGGTTCGCCATGGCGCGCGG	68742	28597	B73gain	RGRR000	No	45S rDNA	6	16.716	108.651	49.3	13371476	NA	NA	NA	NA	NA	NA	NA	NA	NA	NA	NA	NA	NA	NA	NA	1
ACAAGGTGGAACGGAGGGAAAACGG	23200	220	B73gain	RGRR000	No	45S rDNA	6	16.77	109.008	52.9	13496476	NA	NA	NA	NA	NA	NA	NA	NA	NA	NA	NA	NA	NA	NA	NA	1
ACAATAAATCCAAGAATGTGATCTA	14999	6371	B73gain	OTKN000	No	knob	7	83.895	545.32	10.7	147011989	1	242.182	1574.183	4.2	293451942	NA	NA	NA	NA	NA	NA	NA	NA	NA	NA	2
ACAATAATACCGAAGGCTAACACCT	533461	224507	B73gain	OTKN000	No	knob	7	83.84	544.963	11.6	146661989	NA	NA	NA	NA	NA	NA	NA	NA	NA	NA	NA	NA	NA	NA	NA	1
ACAATAATACCGAAGGCTAACACGT	17367	7296	B73gain	OTKN000	No	knob	7	83.84	544.963	9.1	146661989	NA	NA	NA	NA	NA	NA	NA	NA	NA	NA	NA	NA	NA	NA	NA	1
ACAATAATATCGAAGGCTAACACCT	15799	6217	B73gain	OTKN000	No	knob	7	83.676	543.892	11	146271147	NA	NA	NA	NA	NA	NA	NA	NA	NA	NA	NA	NA	NA	NA	NA	1
ACAATAATGGGGGTTGTGTGGCCAT	14391	5718	B73gain	OTKN000	No	knob	7	84.06	546.392	8.2	147236989	5	122.204	794.324	4.2	194777919	NA	NA	NA	NA	NA	NA	NA	NA	NA	NA	2
ACAATCTTGGATTTCTCGTGGAGAC	22712	8167	B73gain	OTKN000	No	knob	7	84.06	546.392	10.4	147236989	NA	NA	NA	NA	NA	NA	NA	NA	NA	NA	NA	NA	NA	NA	NA	1
ACAATGAAATTGCGCGAAACCACCC	3710	16668	Mo17gain	CMCM002	No	Centromeric satellite repeats	7	47.929	311.541	25.1	40389813	NA	NA	NA	NA	NA	NA	NA	NA	NA	NA	NA	NA	NA	NA	NA	1
ACAATGCCCAGTCTCCCTCCTTTTG	25204	844	B73gain	TERTOOT	No	Unclassified Retrotransposons	6	16.716	108.651	51.8	13371476	NA	NA	NA	NA	NA	NA	NA	NA	NA	NA	NA	NA	NA	NA	NA	1
ACAATGGCGAACGCCTCGTTTTCAG	20695	0	B73gain	RGRR000	B73uniq	45S rDNA	6	16.77	109.008	56.8	13496476	NA	NA	NA	NA	NA	NA	NA	NA	NA	NA	NA	NA	NA	NA	NA	1
ACAATGTGGGTTGTGTGGCCATTGA	31884	12026	B73gain	OTKN000	No	knob	7	83.84	544.963	11.6	146661989	NA	NA	NA	NA	NA	NA	NA	NA	NA	NA	NA	NA	NA	NA	NA	1
ACAATTTCTTGGTCAAAAATCCGTA	17106	8163	B73gain	OTKN000	No	knob	7	83.895	545.32	11.3	147011989	NA	NA	NA	NA	NA	NA	NA	NA	NA	NA	NA	NA	NA	NA	NA	1
ACAATTTTCAATAATACCGAAGGCT	39706	19564	B73gain	OTKN000	No	knob	7	83.895	545.32	12.1	147011989	NA	NA	NA	NA	NA	NA	NA	NA	NA	NA	NA	NA	NA	NA	NA	1
ACACAAACCCCATTTTTGTCGAAAA	27278	12512	B73gain	OTKN000	No	knob	7	83.895	545.32	11.1	147011989	5	122.204	794.324	6.8	194777919	NA	NA	NA	NA	NA	NA	NA	NA	NA	NA	2
ACACAAATGGGGGTTGTGTGGCCAT	24605	10719	B73gain	OTKN000	No	knob	7	84.06	546.392	8.1	147236989	5	121.041	786.767	5.6	194652919	NA	NA	NA	NA	NA	NA	NA	NA	NA	NA	2
ACACAACACCCATTTTTGTCGAAAA	24895	12009	B73gain	OTKN000	No	knob	7	83.786	544.606	7.9	146411148	NA	NA	NA	NA	NA	NA	NA	NA	NA	NA	NA	NA	NA	NA	NA	1
ACACAACCACCATTTTTGTCGAAAA	17368	6856	B73gain	OTKN000	No	knob	7	83.895	545.32	10.7	147011989	NA	NA	NA	NA	NA	NA	NA	NA	NA	NA	NA	NA	NA	NA	NA	1
ACACAACCCACATTGTTGTCGAAAA	30452	11508	B73gain	NA	NA	NA	NA	NA	NA	NA	NA	NA	NA	NA	NA	NA	NA	NA	NA	NA	NA	NA	NA	NA	NA	NA	NA
ACACAACCCCAATTTTTGTCGAAAA	24422	9822	B73gain	OTKN000	No	knob	7	83.895	545.32	11.5	147011989	NA	NA	NA	NA	NA	NA	NA	NA	NA	NA	NA	NA	NA	NA	NA	1
ACACAACCCCAATTTTTTATGAAAA	14013	6083	B73gain	OTKN000	No	knob	7	83.84	544.963	9.9	146661989	1	247.477	1608.603	4.9	296080091	NA	NA	NA	NA	NA	NA	NA	NA	NA	NA	2
ACACAACCCCATTTTTGTCGAAAAT	39950	17782	B73gain	OTKN000	No	knob	7	84.06	546.392	15.5	147236989	5	122.204	794.324	6.1	194777919	NA	NA	NA	NA	NA	NA	NA	NA	NA	NA	2
ACACAACCCCCAATTTTTATGAAAA	25285	11970	B73gain	OTKN000	No	knob	7	83.84	544.963	8.8	146661989	NA	NA	NA	NA	NA	NA	NA	NA	NA	NA	NA	NA	NA	NA	NA	1
ACACAACCCCCATTATTGTCGAAAA	14160	5845	B73gain	OTKN000	No	knob	7	84.445	548.894	9.4	147961989	NA	NA	NA	NA	NA	NA	NA	NA	NA	NA	NA	NA	NA	NA	NA	1
ACACAACCCCCATTTGTGTCGAAAA	24173	10614	B73gain	OTKN000	No	knob	7	84.06	546.392	9.3	147236989	5	121.041	786.767	5.2	194652919	NA	NA	NA	NA	NA	NA	NA	NA	NA	NA	2
ACACAACCCCCATTTTAGTCGAAAA	56674	22715	B73gain	OTKN000	No	knob	5	121.041	786.767	10	194652919	7	84.5	549.251	8.6	148636989	NA	NA	NA	NA	NA	NA	NA	NA	NA	NA	2
ACACAACCCCCATTTTGCCAAAAAT	65726	26697	B73gain	OTKN000	No	knob	7	83.895	545.32	12.6	147011989	NA	NA	NA	NA	NA	NA	NA	NA	NA	NA	NA	NA	NA	NA	NA	1
ACACAACCCCCATTTTGCCGAAAAT	1517543	633748	B73gain	OTKN000	No	knob	7	83.84	544.963	11.6	146661989	NA	NA	NA	NA	NA	NA	NA	NA	NA	NA	NA	NA	NA	NA	NA	1
ACACAACCCCCATTTTGCTGAAAAT	23975	10106	B73gain	OTKN000	No	knob	7	83.895	545.32	12.8	147011989	NA	NA	NA	NA	NA	NA	NA	NA	NA	NA	NA	NA	NA	NA	NA	1
ACACAACCCCCATTTTGGTCGAAAA	14941	6282	B73gain	OTKN000	No	knob	7	83.786	544.606	6.9	146411148	NA	NA	NA	NA	NA	NA	NA	NA	NA	NA	NA	NA	NA	NA	NA	1
ACACAACCCCCATTTTGTCGAAAAT	156006	68108	B73gain	OTKN000	No	knob	7	83.895	545.32	12.3	147011989	NA	NA	NA	NA	NA	NA	NA	NA	NA	NA	NA	NA	NA	NA	NA	1
ACACAACCCCCATTTTTATCGAAAA	30744	14979	B73gain	OTKN000	No	knob	7	83.676	543.892	11.5	146271147	NA	NA	NA	NA	NA	NA	NA	NA	NA	NA	NA	NA	NA	NA	NA	1
ACACAACCCCCATTTTTATGAAAAT	86552	39286	B73gain	OTKN000	No	knob	7	83.676	543.892	10.5	146271147	1	242.347	1575.255	4.2	293576942	NA	NA	NA	NA	NA	NA	NA	NA	NA	NA	2
ACACAACCCCCATTTTTGATGAAAA	71486	31454	B73gain	OTKN000	No	knob	7	84.445	548.894	9.2	147961989	5	121.041	786.767	8.8	194652919	NA	NA	NA	NA	NA	NA	NA	NA	NA	NA	2
ACACAACCCCCATTTTTGCCGAAAA	41029	18250	B73gain	OTKN000	No	knob	7	83.895	545.32	11.5	147011989	NA	NA	NA	NA	NA	NA	NA	NA	NA	NA	NA	NA	NA	NA	NA	1
ACACAACCCCCATTTTTGTAGAAAA	14867	6301	B73gain	OTKN000	No	knob	7	84.06	546.392	7.2	147236989	NA	NA	NA	NA	NA	NA	NA	NA	NA	NA	NA	NA	NA	NA	NA	1
ACACAACCCCCATTTTTGTCAAAAA	194400	87426	B73gain	OTKN000	No	knob	7	83.895	545.32	13.2	147011989	NA	NA	NA	NA	NA	NA	NA	NA	NA	NA	NA	NA	NA	NA	NA	1
ACACAACCCCCATTTTTGTCGAAAA	4310016	1832862	B73gain	OTKN000	No	knob	7	83.84	544.963	12.5	146661989	NA	NA	NA	NA	NA	NA	NA	NA	NA	NA	NA	NA	NA	NA	NA	1
ACACAACCCCCATTTTTGTCGAAAT	16676	7628	B73gain	OTKN000	No	knob	7	83.895	545.32	8.6	147011989	5	122.204	794.324	5.1	194777919	NA	NA	NA	NA	NA	NA	NA	NA	NA	NA	2
ACACAACCCCCATTTTTGTGGAAAA	23350	9387	B73gain	OTKN000	No	knob	7	84.445	548.894	10.6	147961989	NA	NA	NA	NA	NA	NA	NA	NA	NA	NA	NA	NA	NA	NA	NA	1
ACACAACCCCCATTTTTGTTGAAAA	68843	31377	B73gain	OTKN000	No	knob	7	84.06	546.392	14.3	147236989	NA	NA	NA	NA	NA	NA	NA	NA	NA	NA	NA	NA	NA	NA	NA	1
ACACAACCCCCATTTTTTATGAAAA	1429453	616674	B73gain	OTKN000	No	knob	7	83.84	544.963	11.6	146661989	NA	NA	NA	NA	NA	NA	NA	NA	NA	NA	NA	NA	NA	NA	NA	1
ACACAACCCCCATTTTTTCGAAAAT	42283	20715	B73gain	OTKN000	No	knob	7	83.84	544.963	14.1	146661989	NA	NA	NA	NA	NA	NA	NA	NA	NA	NA	NA	NA	NA	NA	NA	1
ACACAACCCCCATTTTTTGTCGAAA	37921	17752	B73gain	OTKN000	No	knob	7	83.84	544.963	11.8	146661989	NA	NA	NA	NA	NA	NA	NA	NA	NA	NA	NA	NA	NA	NA	NA	1
ACACAACCCCCATTTTTTTATGAAA	150973	63812	B73gain	OTKN000	No	knob	7	83.895	545.32	11.8	147011989	NA	NA	NA	NA	NA	NA	NA	NA	NA	NA	NA	NA	NA	NA	NA	1
ACACAACCCCCATTTTTTTCGAAAA	54508	25327	B73gain	OTKN000	No	knob	7	83.895	545.32	12.4	147011989	NA	NA	NA	NA	NA	NA	NA	NA	NA	NA	NA	NA	NA	NA	NA	1
ACACAACCCTAATTTTTGTCGAAAA	423911	175440	B73gain	OTKN000	No	knob	7	83.786	544.606	11.3	146411148	NA	NA	NA	NA	NA	NA	NA	NA	NA	NA	NA	NA	NA	NA	NA	1
ACACAACCCTAATTTTTTGTCGAAA	27325	10608	B73gain	NA	NA	NA	NA	NA	NA	NA	NA	NA	NA	NA	NA	NA	NA	NA	NA	NA	NA	NA	NA	NA	NA	NA	NA
ACACAACCCTATTTTTTGTCGAAAA	27988	11189	B73gain	OTKN000	No	knob	7	84.06	546.392	12.3	147236989	NA	NA	NA	NA	NA	NA	NA	NA	NA	NA	NA	NA	NA	NA	NA	1
ACACAACCCTCATTTTTGTCGAAAA	28794	14265	B73gain	OTKN000	No	knob	7	83.676	543.892	9.3	146271147	NA	NA	NA	NA	NA	NA	NA	NA	NA	NA	NA	NA	NA	NA	NA	1
ACACAACCTCCATTTTTGTCGAAAA	66140	26981	B73gain	OTKN000	No	knob	7	83.84	544.963	11.5	146661989	NA	NA	NA	NA	NA	NA	NA	NA	NA	NA	NA	NA	NA	NA	NA	1
ACACAACTCCCATTTTTGTCGAAAA	19595	9779	B73gain	OTKN000	No	knob	7	83.84	544.963	9.8	146661989	NA	NA	NA	NA	NA	NA	NA	NA	NA	NA	NA	NA	NA	NA	NA	1
ACACAAGCTCCATTTTTTATGAAAA	28489	12561	B73gain	OTKN000	No	knob	7	83.676	543.892	10	146271147	NA	NA	NA	NA	NA	NA	NA	NA	NA	NA	NA	NA	NA	NA	NA	1
ACACACAACCCCCATTTTTGTCGAA	44920	19497	B73gain	OTKN000	No	knob	7	83.786	544.606	12.7	146411148	NA	NA	NA	NA	NA	NA	NA	NA	NA	NA	NA	NA	NA	NA	NA	1
ACACACCCCCATTTTTGTCGAAAAT	26223	10970	B73gain	OTKN000	No	knob	7	83.676	543.892	11.7	146271147	1	242.182	1574.183	4.8	293451942	NA	NA	NA	NA	NA	NA	NA	NA	NA	NA	2
ACACACCCCCCATTTTGCCGAAAAT	15242	6020	B73gain	OTKN000	No	knob	NA	NA	NA	NA	NA	NA	NA	NA	NA	NA	NA	NA	NA	NA	NA	NA	NA	NA	NA	NA	0
ACACACGGGAGAGGGGCACCGGTCT	46881	22355	B73gain	RGRR000	No	45S rDNA	6	16.716	108.651	45.8	13371476	NA	NA	NA	NA	NA	NA	NA	NA	NA	NA	NA	NA	NA	NA	NA	1
ACACAGCCCCCATTTTTTATGAAAA	23770	9796	B73gain	OTKN000	No	knob	7	83.786	544.606	9.7	146411148	1	244.169	1587.098	4.2	294278217	NA	NA	NA	NA	NA	NA	NA	NA	NA	NA	2
ACACATACGAGTTTTTAACCAAGAA	16161	6859	B73gain	OTKN000	No	knob	7	83.676	543.892	8.5	146271147	NA	NA	NA	NA	NA	NA	NA	NA	NA	NA	NA	NA	NA	NA	NA	1
ACACATACGGATTTTTGACCAAGAA	36818	18089	B73gain	OTKN000	No	knob	7	83.895	545.32	14	147011989	NA	NA	NA	NA	NA	NA	NA	NA	NA	NA	NA	NA	NA	NA	NA	1
ACACATATGTTTCCTTGCCATAGAT	615836	257272	B73gain	OTKN000	No	knob	7	83.786	544.606	12.6	146411148	NA	NA	NA	NA	NA	NA	NA	NA	NA	NA	NA	NA	NA	NA	NA	1
ACACATATGTTTCCTTGCCATATAT	22974	9390	B73gain	OTKN000	No	knob	7	83.895	545.32	10.3	147011989	NA	NA	NA	NA	NA	NA	NA	NA	NA	NA	NA	NA	NA	NA	NA	1
ACACATATGTTTTCTTGCCATAGAT	25605	10703	B73gain	OTKN000	No	knob	7	83.895	545.32	10.6	147011989	5	122.204	794.324	8	194777919	NA	NA	NA	NA	NA	NA	NA	NA	NA	NA	2
ACACATCACCCCACATATGTTTCCT	22696	9732	B73gain	OTKN000	No	knob	7	83.676	543.892	6.1	146271147	NA	NA	NA	NA	NA	NA	NA	NA	NA	NA	NA	NA	NA	NA	NA	1
ACACATTAGCTTCGGTGTCTTTCCA	27167	3080	B73gain	RGRR000	No	45S rDNA	6	16.88	109.722	50.1	13596476	NA	NA	NA	NA	NA	NA	NA	NA	NA	NA	NA	NA	NA	NA	NA	1
ACACATTATGTTCGGTGTCTTTCCA	24037	27	B73gain	RGRR000	No	45S rDNA	6	16.77	109.008	54.2	13496476	NA	NA	NA	NA	NA	NA	NA	NA	NA	NA	NA	NA	NA	NA	NA	1
ACACATTCAGATTTTTGCCCAAGAA	24290	10535	B73gain	NA	NA	NA	NA	NA	NA	NA	NA	NA	NA	NA	NA	NA	NA	NA	NA	NA	NA	NA	NA	NA	NA	NA	NA
ACACATTCGGATTTTTGACCAAGAA	37564	16374	B73gain	OTKN000	No	knob	7	83.676	543.892	8.9	146271147	5	121.041	786.767	8.3	194652919	NA	NA	NA	NA	NA	NA	NA	NA	NA	NA	2
ACACATTCGGATTTTTGCCCAAGAA	192871	78719	B73gain	NA	NA	NA	NA	NA	NA	NA	NA	NA	NA	NA	NA	NA	NA	NA	NA	NA	NA	NA	NA	NA	NA	NA	NA
ACACATTCTTGGATTTCTGGTGGAG	20227	9429	B73gain	OTKN000	No	knob	7	84.445	548.894	13.5	147961989	NA	NA	NA	NA	NA	NA	NA	NA	NA	NA	NA	NA	NA	NA	NA	1
ACACCAAACATGAGTTTTGGACCTA	9872	31513	Mo17gain	CMCM002	No	Centromeric satellite repeats	8	59.582	387.286	40.9	66915792	NA	NA	NA	NA	NA	NA	NA	NA	NA	NA	NA	NA	NA	NA	NA	1
ACACCAACAGATTTTTGACCAAGAA	39959	17874	B73gain	OTKN000	No	knob	5	121.041	786.767	8.4	194652919	7	84.06	546.392	8.2	147236989	NA	NA	NA	NA	NA	NA	NA	NA	NA	NA	2
ACACCAACGGATTTTTGACCAAGAA	40380	17019	B73gain	OTKN000	No	knob	7	84.445	548.894	10.2	147961989	5	122.204	794.324	6.8	194777919	NA	NA	NA	NA	NA	NA	NA	NA	NA	NA	2
ACACCACACCCCACATATGTTTCCT	27588	13290	B73gain	OTKN000	No	knob	7	83.676	543.892	9.1	146271147	1	242.347	1575.255	4	293576942	NA	NA	NA	NA	NA	NA	NA	NA	NA	NA	2
ACACCAGAAATCCAAGAATGTGATC	19732	9756	B73gain	OTKN000	No	knob	7	83.676	543.892	7.1	146271147	NA	NA	NA	NA	NA	NA	NA	NA	NA	NA	NA	NA	NA	NA	NA	1
ACACCAGAGCCTCGTACACCTCACC	16713	7046	B73gain	OTKN000	No	knob	7	83.895	545.32	11	147011989	NA	NA	NA	NA	NA	NA	NA	NA	NA	NA	NA	NA	NA	NA	NA	1
ACACCCACATATGTTTCCTTGCCAT	17409	8255	B73gain	OTKN000	No	knob	7	83.895	545.32	12.6	147011989	NA	NA	NA	NA	NA	NA	NA	NA	NA	NA	NA	NA	NA	NA	NA	1
ACACCCATTTTTGTCGAAAATAGCC	20693	9830	B73gain	OTKN000	No	knob	7	83.676	543.892	7.4	146271147	NA	NA	NA	NA	NA	NA	NA	NA	NA	NA	NA	NA	NA	NA	NA	1
ACACCCCACATATGTTTCCTTGCCA	23824	10902	B73gain	OTKN000	No	knob	7	83.786	544.606	10.6	146411148	1	242.347	1575.255	4	293576942	NA	NA	NA	NA	NA	NA	NA	NA	NA	NA	2
ACACCCCACCCCACATATGTTTCCT	16903	8024	B73gain	OTKN000	No	knob	7	83.895	545.32	10.3	147011989	NA	NA	NA	NA	NA	NA	NA	NA	NA	NA	NA	NA	NA	NA	NA	1
ACACCCCCATTTTTGTCGAAAATAG	24037	10339	B73gain	OTKN000	No	knob	7	83.676	543.892	11.7	146271147	1	242.182	1574.183	4.5	293451942	NA	NA	NA	NA	NA	NA	NA	NA	NA	NA	2
ACACCCCCCATTTTGCCGAAAATAG	16755	6600	B73gain	OTKN000	No	knob	NA	NA	NA	NA	NA	NA	NA	NA	NA	NA	NA	NA	NA	NA	NA	NA	NA	NA	NA	NA	0
ACACCCGTTTTCAGAATGGGTGACG	10972	23568	Mo17gain	CMCM002	No	Centromeric satellite repeats	8	60.519	393.374	11.9	70542157	NA	NA	NA	NA	NA	NA	NA	NA	NA	NA	NA	NA	NA	NA	NA	1
ACACCCGTTTTCGGAATGGGTGACA	8433	20831	Mo17gain	CMCM002	No	Centromeric satellite repeats	9	61.59	400.335	22.9	36631780	NA	NA	NA	NA	NA	NA	NA	NA	NA	NA	NA	NA	NA	NA	NA	1
ACACCCGTTTTCGGAATGGGTGACG	276797	586217	Mo17gain	CMCM002	No	Centromeric satellite repeats	8	59.747	388.357	21.9	69890792	9	63.035	409.73	5.6	32280406	NA	NA	NA	NA	NA	NA	NA	NA	NA	NA	2
ACACCCGTTTTGGGAATGGGTGACG	8817	21049	Mo17gain	CMCM002	No	Centromeric satellite repeats	9	64.481	419.125	29.2	46057096	7	47.434	308.322	4.3	39789813	NA	NA	NA	NA	NA	NA	NA	NA	NA	NA	2
ACACCGAACCTAAAGTGCATGTCTG	2928	118563	Mo17gain	RGRR000	No	45S rDNA	6	16.88	109.722	57.2	13596476	NA	NA	NA	NA	NA	NA	NA	NA	NA	NA	NA	NA	NA	NA	NA	1
ACACCGAACCTAGAGCGCATGTCTG	29554	13165	B73gain	RGRR000	No	45S rDNA	6	16.77	109.008	48.5	13496476	NA	NA	NA	NA	NA	NA	NA	NA	NA	NA	NA	NA	NA	NA	NA	1
ACACCGAAGCTAAGGTGTATGTATG	4264	241879	Mo17gain	RGRR000	No	45S rDNA	6	16.88	109.722	62.4	13596476	NA	NA	NA	NA	NA	NA	NA	NA	NA	NA	NA	NA	NA	NA	NA	1
ACACCGAAGCTAATGTGTAAGTCTG	21689	429	B73gain	RGRR000	No	45S rDNA	6	16.88	109.722	55.7	13596476	NA	NA	NA	NA	NA	NA	NA	NA	NA	NA	NA	NA	NA	NA	NA	1
ACACCGAAGGCTAACACCTACGGAT	18994	7991	B73gain	OTKN000	No	knob	1	242.182	1574.183	4.3	293451942	7	3.538	22.995	4.2	2328277	NA	NA	NA	NA	NA	NA	NA	NA	NA	NA	2
ACACCTAACCCCACATATGTTTCCT	35092	15914	B73gain	OTKN000	No	knob	7	84.06	546.392	9	147236989	1	242.347	1575.255	4	293576942	NA	NA	NA	NA	NA	NA	NA	NA	NA	NA	2
ACACCTACAGATTTTAGACCAAGAA	16628	7828	B73gain	OTKN000	No	knob	7	83.895	545.32	9.3	147011989	1	242.182	1574.183	5.6	293451942	NA	NA	NA	NA	NA	NA	NA	NA	NA	NA	2
ACACCTACAGATTTTTGACCAAGAA	193513	88846	B73gain	OTKN000	No	knob	7	83.895	545.32	13.3	147011989	NA	NA	NA	NA	NA	NA	NA	NA	NA	NA	NA	NA	NA	NA	NA	1
ACACCTACGAATTTTAGACCAAGAA	21220	9565	B73gain	OTKN000	No	knob	7	83.786	544.606	12.2	146411148	1	242.347	1575.255	4	293576942	NA	NA	NA	NA	NA	NA	NA	NA	NA	NA	2
ACACCTACGAATTTTTGACCAACAA	29646	12619	B73gain	OTKN000	No	knob	7	83.895	545.32	12.3	147011989	NA	NA	NA	NA	NA	NA	NA	NA	NA	NA	NA	NA	NA	NA	NA	1
ACACCTACGAATTTTTGACCAAGAA	132306	62024	B73gain	OTKN000	No	knob	7	83.895	545.32	13.9	147011989	NA	NA	NA	NA	NA	NA	NA	NA	NA	NA	NA	NA	NA	NA	NA	1
ACACCTACGAGTTTTTAACCAAGAA	89981	42043	B73gain	OTKN000	No	knob	7	83.84	544.963	12.5	146661989	1	243.51	1582.812	4.1	293676942	NA	NA	NA	NA	NA	NA	NA	NA	NA	NA	2
ACACCTACGATTTTTTGACCAAGAA	16718	7559	B73gain	OTKN000	No	knob	7	83.895	545.32	12.9	147011989	NA	NA	NA	NA	NA	NA	NA	NA	NA	NA	NA	NA	NA	NA	NA	1
ACACCTACGGAATTTTGACCAAGAA	45928	19608	B73gain	OTKN000	No	knob	7	83.895	545.32	11.2	147011989	NA	NA	NA	NA	NA	NA	NA	NA	NA	NA	NA	NA	NA	NA	NA	1
ACACCTACGGATTTCTGACCAAGAA	18362	9143	B73gain	OTKN000	No	knob	7	83.676	543.892	11.3	146271147	NA	NA	NA	NA	NA	NA	NA	NA	NA	NA	NA	NA	NA	NA	NA	1
ACACCTACGGATTTTAGAACAAGAA	31365	13412	B73gain	OTKN000	No	knob	7	83.676	543.892	10.7	146271147	1	243.894	1585.313	5.2	293876942	NA	NA	NA	NA	NA	NA	NA	NA	NA	NA	2
ACACCTACGGATTTTAGACCAAGAA	1122543	504329	B73gain	OTKN000	No	knob	7	83.84	544.963	11.6	146661989	NA	NA	NA	NA	NA	NA	NA	NA	NA	NA	NA	NA	NA	NA	NA	1
ACACCTACGGATTTTAGGCCAAGAA	21544	10446	B73gain	OTKN000	No	knob	7	83.786	544.606	11.3	146411148	NA	NA	NA	NA	NA	NA	NA	NA	NA	NA	NA	NA	NA	NA	NA	1
ACACCTACGGATTTTGGACCAAGAA	44325	21151	B73gain	OTKN000	No	knob	7	83.676	543.892	8.5	146271147	1	242.347	1575.255	5	293576942	NA	NA	NA	NA	NA	NA	NA	NA	NA	NA	2
ACACCTACGGATTTTTAACCAAGAA	39633	18158	B73gain	OTKN000	No	knob	7	83.84	544.963	10.5	146661989	NA	NA	NA	NA	NA	NA	NA	NA	NA	NA	NA	NA	NA	NA	NA	1
ACACCTACGGATTTTTCACCAAGAA	13806	6228	B73gain	OTKN000	No	knob	7	84.06	546.392	9.9	147236989	NA	NA	NA	NA	NA	NA	NA	NA	NA	NA	NA	NA	NA	NA	NA	1
ACACCTACGGATTTTTGACAAAGAA	25988	11561	B73gain	OTKN000	No	knob	7	83.895	545.32	9.8	147011989	NA	NA	NA	NA	NA	NA	NA	NA	NA	NA	NA	NA	NA	NA	NA	1
ACACCTACGGATTTTTGACCAAAAA	36497	17836	B73gain	OTKN000	No	knob	7	83.84	544.963	13.8	146661989	NA	NA	NA	NA	NA	NA	NA	NA	NA	NA	NA	NA	NA	NA	NA	1
ACACCTACGGATTTTTGACCAACAA	28926	12272	B73gain	OTKN000	No	knob	7	83.84	544.963	11.2	146661989	NA	NA	NA	NA	NA	NA	NA	NA	NA	NA	NA	NA	NA	NA	NA	1
ACACCTACGGATTTTTGACCAAGAA	3971771	1719460	B73gain	OTKN000	No	knob	7	83.84	544.963	12.2	146661989	NA	NA	NA	NA	NA	NA	NA	NA	NA	NA	NA	NA	NA	NA	NA	1
ACACCTACGGATTTTTGACTAAGAA	16464	6664	B73gain	OTKN000	No	knob	7	84.445	548.894	10.4	147961989	5	122.204	794.324	4.6	194777919	NA	NA	NA	NA	NA	NA	NA	NA	NA	NA	2
ACACCTACGGATTTTTGCCCAAGAA	55978	24392	B73gain	OTKN000	No	knob	7	83.84	544.963	10.1	146661989	NA	NA	NA	NA	NA	NA	NA	NA	NA	NA	NA	NA	NA	NA	NA	1
ACACCTACGGATTTTTTACCAAGAA	104648	44611	B73gain	OTKN000	No	knob	7	83.84	544.963	11.7	146661989	NA	NA	NA	NA	NA	NA	NA	NA	NA	NA	NA	NA	NA	NA	NA	1
ACACCTACGGGTTTTTGACCAAGAA	14176	6589	B73gain	OTKN000	No	knob	7	83.676	543.892	7.2	146271147	NA	NA	NA	NA	NA	NA	NA	NA	NA	NA	NA	NA	NA	NA	NA	1
ACACCTACGGTTTTTTGACCAAGAA	28977	12240	B73gain	OTKN000	No	knob	7	83.786	544.606	12.4	146411148	NA	NA	NA	NA	NA	NA	NA	NA	NA	NA	NA	NA	NA	NA	NA	1
ACACCTACGTATTTTTGACCAAGAA	18735	7998	B73gain	OTKN000	No	knob	7	84.06	546.392	10.2	147236989	NA	NA	NA	NA	NA	NA	NA	NA	NA	NA	NA	NA	NA	NA	NA	1
ACACCTACTGATTTTTGACCAAGAA	56771	24264	B73gain	OTKN000	No	knob	7	83.786	544.606	10.6	146411148	1	243.51	1582.812	4.3	293676942	NA	NA	NA	NA	NA	NA	NA	NA	NA	NA	2
ACACCTATGGATTTCTGACCAAGAA	17019	7300	B73gain	OTKN000	No	knob	5	121.041	786.767	8.8	194652919	7	84.445	548.894	6.3	147961989	NA	NA	NA	NA	NA	NA	NA	NA	NA	NA	2
ACACCTATGGATTTTAGACCAAGAA	94275	40836	B73gain	OTKN000	No	knob	7	83.676	543.892	11	146271147	NA	NA	NA	NA	NA	NA	NA	NA	NA	NA	NA	NA	NA	NA	NA	1
ACACCTATGGATTTTTGACCAAGAA	220004	100914	B73gain	OTKN000	No	knob	7	83.895	545.32	12.6	147011989	NA	NA	NA	NA	NA	NA	NA	NA	NA	NA	NA	NA	NA	NA	NA	1
ACACCTCAACCCACATATGTTTCCT	27866	11847	B73gain	OTKN000	No	knob	7	84.445	548.894	10.6	147961989	NA	NA	NA	NA	NA	NA	NA	NA	NA	NA	NA	NA	NA	NA	NA	1
ACACCTCACCACACATATGTTTCCT	32768	14597	B73gain	OTKN000	No	knob	7	83.676	543.892	9.1	146271147	1	242.182	1574.183	4.5	293451942	NA	NA	NA	NA	NA	NA	NA	NA	NA	NA	2
ACACCTCACCCAACATATGTTTCCT	25188	10119	B73gain	OTKN000	No	knob	7	83.786	544.606	8.6	146411148	NA	NA	NA	NA	NA	NA	NA	NA	NA	NA	NA	NA	NA	NA	NA	1
ACACCTCACCCCAAATATGTTTCCT	20943	9546	B73gain	OTKN000	No	knob	7	83.786	544.606	13.8	146411148	NA	NA	NA	NA	NA	NA	NA	NA	NA	NA	NA	NA	NA	NA	NA	1
ACACCTCACCCCACAAATGTTTCCT	58990	26144	B73gain	OTKN000	No	knob	7	83.895	545.32	13.2	147011989	NA	NA	NA	NA	NA	NA	NA	NA	NA	NA	NA	NA	NA	NA	NA	1
ACACCTCACCCCACACATGTTTCCT	16032	7399	B73gain	OTKN000	No	knob	7	84.06	546.392	6.7	147236989	NA	NA	NA	NA	NA	NA	NA	NA	NA	NA	NA	NA	NA	NA	NA	1
ACACCTCACCCCACATAAGTTTCCT	37944	15521	B73gain	OTKN000	No	knob	7	83.895	545.32	14.3	147011989	NA	NA	NA	NA	NA	NA	NA	NA	NA	NA	NA	NA	NA	NA	NA	1
ACACCTCACCCCACATACGTTTCCT	15615	6203	B73gain	OTKN000	No	knob	7	84.06	546.392	14.2	147236989	NA	NA	NA	NA	NA	NA	NA	NA	NA	NA	NA	NA	NA	NA	NA	1
ACACCTCACCCCACATAGGTTTCCT	14986	7357	B73gain	OTKN000	No	knob	NA	NA	NA	NA	NA	NA	NA	NA	NA	NA	NA	NA	NA	NA	NA	NA	NA	NA	NA	NA	0
ACACCTCACCCCACATATATTTCCT	30467	14598	B73gain	OTKN000	No	knob	7	83.895	545.32	8.5	147011989	1	242.347	1575.255	5.2	293576942	NA	NA	NA	NA	NA	NA	NA	NA	NA	NA	2
ACACCTCACCCCACATATGTTTACT	34002	13602	B73gain	OTKN000	No	knob	7	84.06	546.392	12.7	147236989	NA	NA	NA	NA	NA	NA	NA	NA	NA	NA	NA	NA	NA	NA	NA	1
ACACCTCACCCCACATATGTTTCAT	36783	16173	B73gain	OTKN000	No	knob	7	84.06	546.392	13.1	147236989	NA	NA	NA	NA	NA	NA	NA	NA	NA	NA	NA	NA	NA	NA	NA	1
ACACCTCACCCCACATATGTTTCCT	7733599	3337717	B73gain	OTKN000	No	knob	7	83.84	544.963	12.8	146661989	NA	NA	NA	NA	NA	NA	NA	NA	NA	NA	NA	NA	NA	NA	NA	1
ACACCTCACCCCACATATGTTTCGT	25153	11478	B73gain	OTKN000	No	knob	7	83.895	545.32	13.6	147011989	NA	NA	NA	NA	NA	NA	NA	NA	NA	NA	NA	NA	NA	NA	NA	1
ACACCTCACCCCACATATGTTTGCT	19244	9411	B73gain	OTKN000	No	knob	7	83.07	539.955	9.3	146136148	NA	NA	NA	NA	NA	NA	NA	NA	NA	NA	NA	NA	NA	NA	NA	1
ACACCTCACCCCACATATTTTTCCT	24516	11015	B73gain	OTKN000	No	knob	7	83.895	545.32	10.5	147011989	1	242.182	1574.183	4.1	293451942	NA	NA	NA	NA	NA	NA	NA	NA	NA	NA	2
ACACCTCACCCCACATTTGTTTCCT	48389	21550	B73gain	OTKN000	No	knob	7	83.84	544.963	11.7	146661989	1	242.347	1575.255	4.5	293576942	NA	NA	NA	NA	NA	NA	NA	NA	NA	NA	2
ACACCTCACCCCACCTATGTTTCCT	17507	7264	B73gain	OTKN000	No	knob	7	83.676	543.892	8	146271147	NA	NA	NA	NA	NA	NA	NA	NA	NA	NA	NA	NA	NA	NA	NA	1
ACACCTCACCCCCCATATGTTTCCT	20065	8323	B73gain	OTKN000	No	knob	7	84.06	546.392	7.3	147236989	NA	NA	NA	NA	NA	NA	NA	NA	NA	NA	NA	NA	NA	NA	NA	1
ACACCTCACCCCGCATATGTTTCCT	21330	8865	B73gain	OTKN000	No	knob	7	83.676	543.892	10.5	146271147	NA	NA	NA	NA	NA	NA	NA	NA	NA	NA	NA	NA	NA	NA	NA	1
ACACCTCACCCTACATATGTTTCCT	24697	10833	B73gain	OTKN000	No	knob	7	83.786	544.606	10.5	146411148	NA	NA	NA	NA	NA	NA	NA	NA	NA	NA	NA	NA	NA	NA	NA	1
ACACCTCACCTCACATATGTTTCCT	45258	20409	B73gain	OTKN000	No	knob	7	83.676	543.892	10.3	146271147	NA	NA	NA	NA	NA	NA	NA	NA	NA	NA	NA	NA	NA	NA	NA	1
ACACCTCACTACACATATGTTTCCT	614167	257065	B73gain	OTKN000	No	knob	7	83.84	544.963	13	146661989	NA	NA	NA	NA	NA	NA	NA	NA	NA	NA	NA	NA	NA	NA	NA	1
ACACCTCACTACACATATGTTTTCT	30772	11603	B73gain	OTKN000	No	knob	7	84.445	548.894	11.1	147961989	5	121.041	786.767	9.5	194652919	NA	NA	NA	NA	NA	NA	NA	NA	NA	NA	2
ACACCTCACTCCACATATGTTTCCT	77511	38380	B73gain	OTKN000	No	knob	7	83.786	544.606	10.9	146411148	NA	NA	NA	NA	NA	NA	NA	NA	NA	NA	NA	NA	NA	NA	NA	1
ACACCTCCCCCCACATATGTTTCCT	14372	5899	B73gain	OTKN000	No	knob	7	85.379	554.966	5.9	151411689	NA	NA	NA	NA	NA	NA	NA	NA	NA	NA	NA	NA	NA	NA	NA	1
ACACCTCGCCCCACATATGTTTCCT	16743	7646	B73gain	OTKN000	No	knob	7	83.676	543.892	11.3	146271147	NA	NA	NA	NA	NA	NA	NA	NA	NA	NA	NA	NA	NA	NA	NA	1
ACACCTCGTTTTCAGCCCATACGCA	21101	3882	B73gain	RGRR000	No	45S rDNA	6	16.77	109.008	56.8	13496476	NA	NA	NA	NA	NA	NA	NA	NA	NA	NA	NA	NA	NA	NA	NA	1
ACACCTTACCCCACATATGTTTCCT	21889	10174	B73gain	OTKN000	No	knob	7	84.06	546.392	7	147236989	NA	NA	NA	NA	NA	NA	NA	NA	NA	NA	NA	NA	NA	NA	NA	1
ACACCTTAGCTTCGGTGTCTTTACA	1183	103615	Mo17gain	RGRR000	No	45S rDNA	6	16.88	109.722	62.9	13596476	NA	NA	NA	NA	NA	NA	NA	NA	NA	NA	NA	NA	NA	NA	NA	1
ACACCTTAGCTTCGGTGTCTTTCCA	3008	140173	Mo17gain	RGRR000	No	45S rDNA	6	16.88	109.722	61.4	13596476	NA	NA	NA	NA	NA	NA	NA	NA	NA	NA	NA	NA	NA	NA	NA	1
ACACCTTAGCTTCGTTGTCTTTCCA	61981	177574	Mo17gain	RGRR000	No	45S rDNA	6	16.88	109.722	54	13596476	NA	NA	NA	NA	NA	NA	NA	NA	NA	NA	NA	NA	NA	NA	NA	1
ACACCTTAGCTTTGTTGTCTTTCCA	66493	51	B73gain	RGRR000	No	45S rDNA	6	16.77	109.008	56.2	13496476	NA	NA	NA	NA	NA	NA	NA	NA	NA	NA	NA	NA	NA	NA	NA	1
ACACGCCGGGACTTAGCTCGTTTTC	21084	347	B73gain	NA	NA	NA	NA	NA	NA	NA	NA	NA	NA	NA	NA	NA	NA	NA	NA	NA	NA	NA	NA	NA	NA	NA	NA
ACACGCTTGCACTAAGCTTATTTTC	23385	4	B73gain	NA	NA	NA	NA	NA	NA	NA	NA	NA	NA	NA	NA	NA	NA	NA	NA	NA	NA	NA	NA	NA	NA	NA	NA
ACACGCTTGGACTTAGCTTATTTTC	175390	536947	Mo17gain	RGRR000	No	45S rDNA	6	16.88	109.722	53	13596476	NA	NA	NA	NA	NA	NA	NA	NA	NA	NA	NA	NA	NA	NA	NA	1
ACACGCTTGGACTTAGCTTTTTTTC	68875	31958	B73gain	RGRR000	No	45S rDNA	6	16.716	108.651	50.4	13371476	NA	NA	NA	NA	NA	NA	NA	NA	NA	NA	NA	NA	NA	NA	NA	1
ACACGGAGGCACGCGACGAACCGAG	1354	108904	Mo17gain	RGRR000	No	45S rDNA	6	16.88	109.722	57.5	13596476	NA	NA	NA	NA	NA	NA	NA	NA	NA	NA	NA	NA	NA	NA	NA	1
ACACGGAGGCACGCGGCGACGGGCG	25382	1423	B73gain	RGRR000	No	45S rDNA	6	16.77	109.008	55.2	13496476	NA	NA	NA	NA	NA	NA	NA	NA	NA	NA	NA	NA	NA	NA	NA	1
ACACGGAGGCGCGCCACGACGGGCG	1	97584	Mo17gain	RGRR000	Mo17uniq	45S rDNA	6	16.88	109.722	60.2	13596476	NA	NA	NA	NA	NA	NA	NA	NA	NA	NA	NA	NA	NA	NA	NA	1
ACACGGAGGCGCGCGACGACGGGCG	3362	127566	Mo17gain	RGRR000	No	45S rDNA	6	16.88	109.722	59.6	13596476	NA	NA	NA	NA	NA	NA	NA	NA	NA	NA	NA	NA	NA	NA	NA	1
ACACGGAGGCGCGCGGCGACGGGCG	22504	6181	B73gain	RGRR000	No	45S rDNA	6	16.88	109.722	54.2	13596476	NA	NA	NA	NA	NA	NA	NA	NA	NA	NA	NA	NA	NA	NA	NA	1
ACACGGAGGCGTGCGGCGACGTGCG	137	121884	Mo17gain	RGRR000	No	45S rDNA	6	16.88	109.722	58.8	13596476	NA	NA	NA	NA	NA	NA	NA	NA	NA	NA	NA	NA	NA	NA	NA	1
ACACGGGAGAGGGGCACCGGTCTTC	46978	22497	B73gain	RGRR000	No	45S rDNA	6	16.716	108.651	46.2	13371476	NA	NA	NA	NA	NA	NA	NA	NA	NA	NA	NA	NA	NA	NA	NA	1
ACACGTACAGATTTTTGACCAAGAA	27742	12635	B73gain	OTKN000	No	knob	7	84.06	546.392	9.9	147236989	NA	NA	NA	NA	NA	NA	NA	NA	NA	NA	NA	NA	NA	NA	NA	1
ACACGTACGAATTTTTAACCAAGAA	14386	6152	B73gain	OTKN000	No	knob	7	83.07	539.955	4.5	146136148	NA	NA	NA	NA	NA	NA	NA	NA	NA	NA	NA	NA	NA	NA	NA	1
ACACGTACGAATTTTTGACCAAGAA	71526	31213	B73gain	OTKN000	No	knob	5	122.204	794.324	9.8	194777919	7	84.445	548.894	9.4	147961989	NA	NA	NA	NA	NA	NA	NA	NA	NA	NA	2
ACACGTACGAGTTTTTAACCAAGAA	1217711	508189	B73gain	OTKN000	No	knob	7	83.786	544.606	11.5	146411148	1	243.674	1583.884	4	293776942	NA	NA	NA	NA	NA	NA	NA	NA	NA	NA	2
ACACGTACGAGTTTTTGACCAAGAA	368401	150479	B73gain	OTKN000	No	knob	7	83.786	544.606	12.4	146411148	1	242.347	1575.255	4.2	293576942	NA	NA	NA	NA	NA	NA	NA	NA	NA	NA	2
ACACGTACGCGTTTTTAACCAAGAA	26574	10257	B73gain	OTKN000	No	knob	7	83.84	544.963	11.9	146661989	1	243.51	1582.812	4.2	293676942	NA	NA	NA	NA	NA	NA	NA	NA	NA	NA	2
ACACGTACGGATTTTTAACCAAGAA	124533	53602	B73gain	OTKN000	No	knob	7	83.84	544.963	11.3	146661989	1	242.347	1575.255	4.2	293576942	NA	NA	NA	NA	NA	NA	NA	NA	NA	NA	2
ACACGTACGGATTTTTGACCAAGAA	502119	208463	B73gain	OTKN000	No	knob	7	83.84	544.963	13.1	146661989	NA	NA	NA	NA	NA	NA	NA	NA	NA	NA	NA	NA	NA	NA	NA	1
ACACGTACTTAAAAATGGTCGCTCG	14697	5867	B73gain	TRTM000	No	Telomere	5	0.11	0.714	19.5	200000	2	0.055	0.357	13	100000	NA	NA	NA	NA	NA	NA	NA	NA	NA	NA	2
ACACGTATGAGTTTTTAACCAAGAA	19866	8397	B73gain	OTKN000	No	knob	7	83.84	544.963	13.7	146661989	NA	NA	NA	NA	NA	NA	NA	NA	NA	NA	NA	NA	NA	NA	NA	1
ACACGTATGGATTTTTGACCAAGAA	67429	28682	B73gain	OTKN000	No	knob	7	83.84	544.963	13.3	146661989	NA	NA	NA	NA	NA	NA	NA	NA	NA	NA	NA	NA	NA	NA	NA	1
ACACGTCACCCATTCCGAAAACGGG	26120	63112	Mo17gain	CMCM002	No	Centromeric satellite repeats	9	64.481	419.125	22.4	46057096	8	60.519	393.374	5.7	70542157	NA	NA	NA	NA	NA	NA	NA	NA	NA	NA	2
ACACGTGTGGCGGAACGCGGACATA	17673	8699	B73gain	NA	NA	NA	NA	NA	NA	NA	NA	NA	NA	NA	NA	NA	NA	NA	NA	NA	NA	NA	NA	NA	NA	NA	NA
ACACGTTCGGATTTTTGACCAAGAA	29628	14221	B73gain	OTKN000	No	knob	7	83.84	544.963	11.2	146661989	NA	NA	NA	NA	NA	NA	NA	NA	NA	NA	NA	NA	NA	NA	NA	1
ACACGTTTTCATGGCCCAGCGACCA	20392	7668	B73gain	TRTM000	No	Telomere	5	0.11	0.714	44.1	200000	4	0.055	0.357	5.5	250000	NA	NA	NA	NA	NA	NA	NA	NA	NA	NA	2
ACACGTTTTCATGGTCGAGCGACCA	24214	9258	B73gain	TRTM000	No	Telomere	2	0.055	0.357	26.6	100000	5	0.11	0.714	7.2	200000	4	0.055	0.357	4.1	250000	NA	NA	NA	NA	NA	3
ACACTAAAGGCTAACACCTACGGAT	15387	6187	B73gain	CMCMOOT	No	Unclassified Centromere Sequences	7	83.895	545.32	8.6	147011989	NA	NA	NA	NA	NA	NA	NA	NA	NA	NA	NA	NA	NA	NA	NA	1
ACACTAAAGGCTAACACCTATGGAT	19763	7693	B73gain	CMCMOOT	No	Unclassified Centromere Sequences	7	83.895	545.32	8	147011989	5	121.041	786.767	7	194652919	NA	NA	NA	NA	NA	NA	NA	NA	NA	NA	2
ACACTACTACTACTACTACTACTAC	8104	19564	Mo17gain	NA	NA	NA	NA	NA	NA	NA	NA	NA	NA	NA	NA	NA	NA	NA	NA	NA	NA	NA	NA	NA	NA	NA	NA
ACACTCATACACCTCACCCCACATA	33951	14953	B73gain	OTKN000	No	knob	7	83.895	545.32	11.4	147011989	NA	NA	NA	NA	NA	NA	NA	NA	NA	NA	NA	NA	NA	NA	NA	1
ACACTCATGTTTGGGGTGGTTTCGC	6726	13454	Mo17gain	CMCM002	No	Centromeric satellite repeats	9	64.756	420.911	30	55985620	NA	NA	NA	NA	NA	NA	NA	NA	NA	NA	NA	NA	NA	NA	NA	1
ACACTCTTGGATTTCTGGTGGAGAC	25640	11026	B73gain	OTKN000	No	knob	7	83.786	544.606	11.1	146411148	1	242.182	1574.183	4	293451942	NA	NA	NA	NA	NA	NA	NA	NA	NA	NA	2
ACACTGAAGGCTAACACCTACAGAT	14627	6386	B73gain	OTKN000	No	knob	7	84.06	546.392	12.4	147236989	NA	NA	NA	NA	NA	NA	NA	NA	NA	NA	NA	NA	NA	NA	NA	1
ACACTGAAGGCTAACACCTACGAAT	39431	16766	B73gain	OTKN000	No	knob	7	83.895	545.32	11.7	147011989	NA	NA	NA	NA	NA	NA	NA	NA	NA	NA	NA	NA	NA	NA	NA	1
ACACTGAAGGCTAACACCTACGGAT	452447	181634	B73gain	OTKN000	No	knob	7	83.84	544.963	12.3	146661989	NA	NA	NA	NA	NA	NA	NA	NA	NA	NA	NA	NA	NA	NA	NA	1
ACACTGAAGGCTAACACCTATGGAT	73367	29105	B73gain	CMCMOOT	No	Unclassified Centromere Sequences	7	84.06	546.392	10.1	147236989	5	121.041	786.767	8	194652919	NA	NA	NA	NA	NA	NA	NA	NA	NA	NA	2
ACACTGTATGTTCGGTGTCTTTCCA	26379	1866	B73gain	RGRR000	No	45S rDNA	6	16.77	109.008	56	13496476	NA	NA	NA	NA	NA	NA	NA	NA	NA	NA	NA	NA	NA	NA	NA	1
ACACTTACGGATTTTTGACCAAGAA	14217	6733	B73gain	OTKN000	No	knob	7	83.676	543.892	7.4	146271147	NA	NA	NA	NA	NA	NA	NA	NA	NA	NA	NA	NA	NA	NA	NA	1
ACACTTCACCCCACATATGTTTCCT	29432	13608	B73gain	OTKN000	No	knob	7	83.676	543.892	13.6	146271147	NA	NA	NA	NA	NA	NA	NA	NA	NA	NA	NA	NA	NA	NA	NA	1
ACACTTCACCCCACATATGTTTTCT	116545	48817	B73gain	OTKN000	No	knob	7	83.895	545.32	13.4	147011989	5	121.041	786.767	5.3	194652919	NA	NA	NA	NA	NA	NA	NA	NA	NA	NA	2
ACACTTTAGGTTCGGTGTCTTTCCA	1710	108695	Mo17gain	RGRR000	No	45S rDNA	6	16.88	109.722	60	13596476	NA	NA	NA	NA	NA	NA	NA	NA	NA	NA	NA	NA	NA	NA	NA	1
ACAGAACCCCCATTTTGCCGAAAAT	232380	92062	B73gain	OTKN000	No	knob	7	83.84	544.963	12.6	146661989	1	242.347	1575.255	4	293576942	NA	NA	NA	NA	NA	NA	NA	NA	NA	NA	2
ACAGAACCCCCATTTTTGTCGAAAA	15415	7530	B73gain	OTKN000	No	knob	7	84.06	546.392	7.9	147236989	NA	NA	NA	NA	NA	NA	NA	NA	NA	NA	NA	NA	NA	NA	NA	1
ACAGAGGAACGGAGGGAAAACAACA	23657	0	B73gain	RGRR000	B73uniq	45S rDNA	6	16.88	109.722	49.5	13596476	NA	NA	NA	NA	NA	NA	NA	NA	NA	NA	NA	NA	NA	NA	NA	1
ACAGATCACATTCTTGGATTTCTGG	16252	7214	B73gain	OTKN000	No	knob	7	83.676	543.892	11.1	146271147	NA	NA	NA	NA	NA	NA	NA	NA	NA	NA	NA	NA	NA	NA	NA	1
ACAGATTTTAGACCAAGAAATGGTC	18034	8753	B73gain	OTKN000	No	knob	7	83.84	544.963	10.1	146661989	1	242.347	1575.255	6.2	293576942	NA	NA	NA	NA	NA	NA	NA	NA	NA	NA	2
ACAGATTTTTGACCAAGAAATGGTC	276821	125351	B73gain	OTKN000	No	knob	7	83.895	545.32	13.1	147011989	NA	NA	NA	NA	NA	NA	NA	NA	NA	NA	NA	NA	NA	NA	NA	1
ACAGATTTTTGACCAATAAATGGTC	15566	7036	B73gain	OTKN000	No	knob	5	122.204	794.324	11.3	194777919	7	84.445	548.894	8.1	147961989	NA	NA	NA	NA	NA	NA	NA	NA	NA	NA	2
ACAGCCATGAACGACCATTTTCAAT	19921	7796	B73gain	OTKN000	No	knob	7	84.06	546.392	10.9	147236989	NA	NA	NA	NA	NA	NA	NA	NA	NA	NA	NA	NA	NA	NA	NA	1
ACAGCCATGCCGCACGTCGCCGCAC	140	117662	Mo17gain	RGRR000	No	45S rDNA	6	16.88	109.722	58.5	13596476	NA	NA	NA	NA	NA	NA	NA	NA	NA	NA	NA	NA	NA	NA	NA	1
ACAGCCATGCCGCCCCGTCGCATAC	63561	29586	B73gain	RGRR000	No	45S rDNA	6	16.716	108.651	50.3	13371476	NA	NA	NA	NA	NA	NA	NA	NA	NA	NA	NA	NA	NA	NA	NA	1
ACAGCCATGCCGCCCCGTCGCCATC	24105	354	B73gain	RGRR000	No	45S rDNA	6	16.77	109.008	55.6	13496476	NA	NA	NA	NA	NA	NA	NA	NA	NA	NA	NA	NA	NA	NA	NA	1
ACAGCCATGCCGCCCGTCGCCGCGC	90836	27247	B73gain	RGRR000	No	45S rDNA	6	16.77	109.008	55.3	13496476	NA	NA	NA	NA	NA	NA	NA	NA	NA	NA	NA	NA	NA	NA	NA	1
ACAGCCATGCCGCCCGTCGCCGCGT	22841	29	B73gain	RGRR000	No	45S rDNA	6	16.77	109.008	56.5	13496476	NA	NA	NA	NA	NA	NA	NA	NA	NA	NA	NA	NA	NA	NA	NA	1
ACAGCCATGCCGCCCGTCGCCTTGC	198108	73249	B73gain	RGRR000	No	45S rDNA	6	16.77	109.008	55.1	13496476	NA	NA	NA	NA	NA	NA	NA	NA	NA	NA	NA	NA	NA	NA	NA	1
ACAGCCATGCCGCCCGTCGTCGCGC	2431	109765	Mo17gain	RGRR000	No	45S rDNA	6	16.88	109.722	59.7	13596476	NA	NA	NA	NA	NA	NA	NA	NA	NA	NA	NA	NA	NA	NA	NA	1
ACAGCCATGCCGCCCGTCGTGGCGC	0	97208	Mo17gain	RGRR000	Mo17uniq	45S rDNA	6	16.88	109.722	59.8	13596476	NA	NA	NA	NA	NA	NA	NA	NA	NA	NA	NA	NA	NA	NA	NA	1
ACAGCCATGCCGCGCGCCTCCGTGC	4	29811	Mo17gain	RGRR000	Mo17uniq	45S rDNA	6	17.376	112.941	53.6	13721476	NA	NA	NA	NA	NA	NA	NA	NA	NA	NA	NA	NA	NA	NA	NA	1
ACAGCCATGTCGCCCCGTCGCCATC	20593	41	B73gain	RGRR000	No	45S rDNA	6	16.77	109.008	54.9	13496476	NA	NA	NA	NA	NA	NA	NA	NA	NA	NA	NA	NA	NA	NA	NA	1
ACAGCCCCCATTTTTTATGAAAATA	23727	9715	B73gain	OTKN000	No	knob	7	83.676	543.892	9.8	146271147	1	244.169	1587.098	4.2	294278217	NA	NA	NA	NA	NA	NA	NA	NA	NA	NA	2
ACAGCCCTGCCGCCCCGTCGCCAGC	13	98296	Mo17gain	RGRR000	No	45S rDNA	6	16.88	109.722	53.6	13596476	NA	NA	NA	NA	NA	NA	NA	NA	NA	NA	NA	NA	NA	NA	NA	1
ACAGCCCTGCCGCCCGTCGCCCCGC	3050	99002	Mo17gain	RGRR000	No	45S rDNA	6	16.88	109.722	57	13596476	NA	NA	NA	NA	NA	NA	NA	NA	NA	NA	NA	NA	NA	NA	NA	1
ACAGCCCTGCCGCCCGTCGTCGCGC	20605	2152	B73gain	RGRR000	No	45S rDNA	6	16.77	109.008	53.2	13496476	NA	NA	NA	NA	NA	NA	NA	NA	NA	NA	NA	NA	NA	NA	NA	1
ACAGCCCTGCCGCCTGTTGCCTTGC	20724	170	B73gain	RGRR000	No	45S rDNA	6	16.77	109.008	58.2	13496476	NA	NA	NA	NA	NA	NA	NA	NA	NA	NA	NA	NA	NA	NA	NA	1
ACAGCCTTACCAGTCTCAATGGTCA	17837	7924	B73gain	TRTM000	No	Telomere	5	0.11	0.714	62	200000	NA	NA	NA	NA	NA	NA	NA	NA	NA	NA	NA	NA	NA	NA	NA	1
ACAGCGATTTCGTGCCTCCCGTCCG	16836	6871	B73gain	NA	NA	NA	NA	NA	NA	NA	NA	NA	NA	NA	NA	NA	NA	NA	NA	NA	NA	NA	NA	NA	NA	NA	NA
ACAGGACCCTCCCGTGGTCACCCCG	21711	0	B73gain	RGRR000	B73uniq	45S rDNA	6	16.77	109.008	56.3	13496476	NA	NA	NA	NA	NA	NA	NA	NA	NA	NA	NA	NA	NA	NA	NA	1
ACAGGATGCCCGCACGAGTGATGGG	23423	9	B73gain	RGRR000	B73uniq	45S rDNA	6	16.88	109.722	22.7	13596476	NA	NA	NA	NA	NA	NA	NA	NA	NA	NA	NA	NA	NA	NA	NA	1
ACAGGCCTGCCGCCCGTCGCCGCGC	37	78050	Mo17gain	RGRR000	No	45S rDNA	6	16.88	109.722	61.3	13596476	NA	NA	NA	NA	NA	NA	NA	NA	NA	NA	NA	NA	NA	NA	NA	1
ACAGGCTGGGACTTAGCTTATTTTC	11	101612	Mo17gain	RGRR000	No	45S rDNA	6	16.88	109.722	58.7	13596476	NA	NA	NA	NA	NA	NA	NA	NA	NA	NA	NA	NA	NA	NA	NA	1
ACAGGTATCGAGGTGCATAAAAGCA	2338	17912	Mo17gain	CMCM002	No	Centromeric satellite repeats	7	47.984	311.898	28.7	40914613	NA	NA	NA	NA	NA	NA	NA	NA	NA	NA	NA	NA	NA	NA	NA	1
ACAGTGTATGTCTTTGGTGAAGGGC	25468	317	B73gain	RGRR000	No	45S rDNA	6	16.77	109.008	56.7	13496476	NA	NA	NA	NA	NA	NA	NA	NA	NA	NA	NA	NA	NA	NA	NA	1
ACATAAAAATGGTCGCTGGGCCATG	21139	8123	B73gain	TRTM000	No	Telomere	5	0.11	0.714	44.1	200000	4	0.055	0.357	5.8	250000	NA	NA	NA	NA	NA	NA	NA	NA	NA	NA	2
ACATAAAGTCTATGTCTTTGGTGAA	71769	34409	B73gain	RGRR000	No	45S rDNA	6	16.77	109.008	42.8	13496476	NA	NA	NA	NA	NA	NA	NA	NA	NA	NA	NA	NA	NA	NA	NA	1
ACATAAGTTTCCTTGCCATAGATCA	25865	10911	B73gain	OTKN000	No	knob	7	84.06	546.392	12.3	147236989	NA	NA	NA	NA	NA	NA	NA	NA	NA	NA	NA	NA	NA	NA	NA	1
ACATAATGTGTATGTCTTTGGTGAA	22977	12	B73gain	RGRR000	No	45S rDNA	6	16.88	109.722	52.4	13596476	NA	NA	NA	NA	NA	NA	NA	NA	NA	NA	NA	NA	NA	NA	NA	1
ACATACAGTGTATGTCTTTGGTGAA	25277	333	B73gain	RGRR000	No	45S rDNA	6	16.77	109.008	56.7	13496476	NA	NA	NA	NA	NA	NA	NA	NA	NA	NA	NA	NA	NA	NA	NA	1
ACATACATACACCTTAGCTTCGGTG	4215	236010	Mo17gain	RGRR000	No	45S rDNA	6	16.88	109.722	62.1	13596476	NA	NA	NA	NA	NA	NA	NA	NA	NA	NA	NA	NA	NA	NA	NA	1
ACATACGAGTTTTTAACCAAGAAAT	16373	7125	B73gain	OTKN000	No	knob	7	83.676	543.892	8.8	146271147	NA	NA	NA	NA	NA	NA	NA	NA	NA	NA	NA	NA	NA	NA	NA	1
ACATACGGATTTTTGACCAAGAAAT	38821	18765	B73gain	OTKN000	No	knob	7	83.786	544.606	14	146411148	NA	NA	NA	NA	NA	NA	NA	NA	NA	NA	NA	NA	NA	NA	NA	1
ACATACGTGGGGTGAGGTGTATGAG	16762	7808	B73gain	OTKN000	No	knob	7	83.676	543.892	6.4	146271147	NA	NA	NA	NA	NA	NA	NA	NA	NA	NA	NA	NA	NA	NA	NA	1
ACATAGATCACATTCTTGGATTTCT	25523	12640	B73gain	OTKN000	No	knob	7	84.06	546.392	8.7	147236989	5	122.204	794.324	4.5	194777919	NA	NA	NA	NA	NA	NA	NA	NA	NA	NA	2
ACATAGGTGGGGTGAGGTGTATGAG	14467	5949	B73gain	OTKN000	No	knob	7	83.676	543.892	5.6	146271147	NA	NA	NA	NA	NA	NA	NA	NA	NA	NA	NA	NA	NA	NA	NA	1
ACATAGGTTTCCTTGCCATAGATCA	20068	9971	B73gain	OTKN000	No	knob	7	83.895	545.32	5.4	147011989	1	242.347	1575.255	4	293576942	NA	NA	NA	NA	NA	NA	NA	NA	NA	NA	2
ACATATATGGGGTGAGGTGTATGAG	17858	8281	B73gain	OTKN000	No	knob	7	84.06	546.392	12.7	147236989	NA	NA	NA	NA	NA	NA	NA	NA	NA	NA	NA	NA	NA	NA	NA	1
ACATATATTTCCTTGCCATAGATCA	35266	16242	B73gain	OTKN000	No	knob	7	83.895	545.32	9.4	147011989	NA	NA	NA	NA	NA	NA	NA	NA	NA	NA	NA	NA	NA	NA	NA	1
ACATATGAGGGGTGAGATTTATGAG	35731	13798	B73gain	NA	NA	NA	NA	NA	NA	NA	NA	NA	NA	NA	NA	NA	NA	NA	NA	NA	NA	NA	NA	NA	NA	NA	NA
ACATATGGGGGGTGAGGTGGACGAG	17607	7323	B73gain	NA	NA	NA	NA	NA	NA	NA	NA	NA	NA	NA	NA	NA	NA	NA	NA	NA	NA	NA	NA	NA	NA	NA	NA
ACATATGGGGGGTGAGGTGTATGAG	16497	6809	B73gain	OTKN000	No	knob	1	242.347	1575.255	4.1	293576942	NA	NA	NA	NA	NA	NA	NA	NA	NA	NA	NA	NA	NA	NA	NA	1
ACATATGGTTCCTTGCCATAGATCA	16602	7046	B73gain	OTKN000	No	knob	7	84.06	546.392	12.3	147236989	NA	NA	NA	NA	NA	NA	NA	NA	NA	NA	NA	NA	NA	NA	NA	1
ACATATGTAGGGTGAGGTGTATGAG	16238	6882	B73gain	OTKN000	No	knob	7	83.84	544.963	8.6	146661989	NA	NA	NA	NA	NA	NA	NA	NA	NA	NA	NA	NA	NA	NA	NA	1
ACATATGTGAGGTGAGGTGTACGAG	20689	9797	B73gain	OTKN000	No	knob	7	83.676	543.892	10.7	146271147	NA	NA	NA	NA	NA	NA	NA	NA	NA	NA	NA	NA	NA	NA	NA	1
ACATATGTGAGGTGAGGTGTATGAG	25453	11161	B73gain	OTKN000	No	knob	7	83.786	544.606	7.9	146411148	1	243.51	1582.812	4.2	293676942	NA	NA	NA	NA	NA	NA	NA	NA	NA	NA	2
ACATATGTGGAGTGAGGTGTATGAG	27891	13043	B73gain	OTKN000	No	knob	7	83.676	543.892	6.5	146271147	1	242.182	1574.183	4.6	293451942	NA	NA	NA	NA	NA	NA	NA	NA	NA	NA	2
ACATATGTGGGGCGAGGTTTATGAG	60601	23908	B73gain	OTKN000	No	knob	7	83.895	545.32	13.1	147011989	1	243.51	1582.812	4.9	293676942	NA	NA	NA	NA	NA	NA	NA	NA	NA	NA	2
ACATATGTGGGGTAAGGTGTATGAG	16293	7674	B73gain	OTKN000	No	knob	7	84.06	546.392	6.3	147236989	NA	NA	NA	NA	NA	NA	NA	NA	NA	NA	NA	NA	NA	NA	NA	1
ACATATGTGGGGTGAAGTGTACGAG	115301	50579	B73gain	OTKN000	No	knob	7	84.06	546.392	12.1	147236989	5	122.204	794.324	5.3	194777919	NA	NA	NA	NA	NA	NA	NA	NA	NA	NA	2
ACATATGTGGGGTGAAGTGTATGAG	19451	8582	B73gain	OTKN000	No	knob	7	83.676	543.892	10.7	146271147	NA	NA	NA	NA	NA	NA	NA	NA	NA	NA	NA	NA	NA	NA	NA	1
ACATATGTGGGGTGAGATTTATGAG	156300	65124	B73gain	OTKN000	No	knob	7	83.84	544.963	11.3	146661989	1	242.347	1575.255	4.5	293576942	NA	NA	NA	NA	NA	NA	NA	NA	NA	NA	2
ACATATGTGGGGTGAGGGGTATGAG	17177	6959	B73gain	OTKN000	No	knob	7	84.995	552.466	4.7	150246688	NA	NA	NA	NA	NA	NA	NA	NA	NA	NA	NA	NA	NA	NA	NA	1
ACATATGTGGGGTGAGGTCTATGAG	43663	21317	B73gain	OTKN000	No	knob	7	83.676	543.892	11.1	146271147	1	243.51	1582.812	4.4	293676942	NA	NA	NA	NA	NA	NA	NA	NA	NA	NA	2
ACATATGTGGGGTGAGGTGTAAGAG	15530	7006	B73gain	OTKN000	No	knob	7	83.676	543.892	9.7	146271147	NA	NA	NA	NA	NA	NA	NA	NA	NA	NA	NA	NA	NA	NA	NA	1
ACATATGTGGGGTGAGGTGTACGAA	13906	6195	B73gain	OTKN000	No	knob	7	84.445	548.894	13.2	147961989	NA	NA	NA	NA	NA	NA	NA	NA	NA	NA	NA	NA	NA	NA	NA	1
ACATATGTGGGGTGAGGTGTACGAG	1502221	649267	B73gain	OTKN000	No	knob	7	83.84	544.963	14	146661989	NA	NA	NA	NA	NA	NA	NA	NA	NA	NA	NA	NA	NA	NA	NA	1
ACATATGTGGGGTGAGGTGTACGAT	14363	6648	B73gain	OTKN000	No	knob	7	84.445	548.894	7.4	147961989	5	122.204	794.324	6.1	194777919	NA	NA	NA	NA	NA	NA	NA	NA	NA	NA	2
ACATATGTGGGGTGAGGTGTAGGAG	17266	8090	B73gain	OTKN000	No	knob	7	84.06	546.392	6.7	147236989	NA	NA	NA	NA	NA	NA	NA	NA	NA	NA	NA	NA	NA	NA	NA	1
ACATATGTGGGGTGAGGTGTATAAG	16879	7758	B73gain	OTKN000	No	knob	7	84.06	546.392	12.8	147236989	NA	NA	NA	NA	NA	NA	NA	NA	NA	NA	NA	NA	NA	NA	NA	1
ACATATGTGGGGTGAGGTGTATGAG	6160227	2651673	B73gain	OTKN000	No	knob	7	83.786	544.606	12.3	146411148	1	242.347	1575.255	4	293576942	NA	NA	NA	NA	NA	NA	NA	NA	NA	NA	2
ACATATGTGGGGTGAGGTGTATGAT	51775	24330	B73gain	OTKN000	No	knob	7	83.786	544.606	11.1	146411148	NA	NA	NA	NA	NA	NA	NA	NA	NA	NA	NA	NA	NA	NA	NA	1
ACATATGTGGGGTGAGGTGTATGGG	25639	11597	B73gain	OTKN000	No	knob	7	84.06	546.392	8.4	147236989	NA	NA	NA	NA	NA	NA	NA	NA	NA	NA	NA	NA	NA	NA	NA	1
ACATATGTGGGGTGAGGTGTTTGAG	14800	6629	B73gain	OTKN000	No	knob	7	84.06	546.392	9	147236989	NA	NA	NA	NA	NA	NA	NA	NA	NA	NA	NA	NA	NA	NA	NA	1
ACATATGTGGGGTGAGGTTTACGAG	48312	23317	B73gain	OTKN000	No	knob	5	122.204	794.324	7.8	194777919	7	84.445	548.894	6.9	147961989	NA	NA	NA	NA	NA	NA	NA	NA	NA	NA	2
ACATATGTGGGGTGAGGTTTATGAA	16344	6190	B73gain	OTKN000	No	knob	7	83.676	543.892	13.2	146271147	NA	NA	NA	NA	NA	NA	NA	NA	NA	NA	NA	NA	NA	NA	NA	1
ACATATGTGGGGTGAGGTTTATGAG	1212848	530170	B73gain	OTKN000	No	knob	7	83.84	544.963	11.8	146661989	1	242.347	1575.255	4.1	293576942	NA	NA	NA	NA	NA	NA	NA	NA	NA	NA	2
ACATATGTGGGGTGAGGTTTTGACC	66730	32756	B73gain	OTKN000	No	knob	7	83.84	544.963	10.9	146661989	NA	NA	NA	NA	NA	NA	NA	NA	NA	NA	NA	NA	NA	NA	NA	1
ACATATGTGGGGTGAGTTGTATGAG	23062	9836	B73gain	OTKN000	No	knob	7	83.786	544.606	9.1	146411148	1	242.347	1575.255	4	293576942	NA	NA	NA	NA	NA	NA	NA	NA	NA	NA	2
ACATATGTGGGGTGATGTGTATGAG	15065	6026	B73gain	OTKN000	No	knob	1	242.182	1574.183	5.2	293451942	7	83.676	543.892	4.7	146271147	NA	NA	NA	NA	NA	NA	NA	NA	NA	NA	2
ACATATGTGGGGTGTGGTGTATGAG	18063	8513	B73gain	OTKN000	No	knob	7	83.676	543.892	7.8	146271147	NA	NA	NA	NA	NA	NA	NA	NA	NA	NA	NA	NA	NA	NA	NA	1
ACATATGTGGGGTTAGGTGTATGAG	21299	9842	B73gain	OTKN000	No	knob	7	84.06	546.392	8	147236989	1	243.51	1582.812	4.4	293676942	NA	NA	NA	NA	NA	NA	NA	NA	NA	NA	2
ACATATGTGGGTGAGGTGTACGAGC	23990	11344	B73gain	OTKN000	No	knob	5	121.041	786.767	11.1	194652919	7	84.445	548.894	9.8	147961989	NA	NA	NA	NA	NA	NA	NA	NA	NA	NA	2
ACATATGTGGGTGAGGTGTATGAGC	42203	19045	B73gain	OTKN000	No	knob	7	83.84	544.963	11.8	146661989	NA	NA	NA	NA	NA	NA	NA	NA	NA	NA	NA	NA	NA	NA	NA	1
ACATATGTGGGTGTCGAAAATAGCC	17434	8175	B73gain	NA	NA	NA	NA	NA	NA	NA	NA	NA	NA	NA	NA	NA	NA	NA	NA	NA	NA	NA	NA	NA	NA	NA	NA
ACATATGTGGGTTGAGGTGTATGAG	17624	8018	B73gain	OTKN000	No	knob	7	84.06	546.392	8.8	147236989	NA	NA	NA	NA	NA	NA	NA	NA	NA	NA	NA	NA	NA	NA	NA	1
ACATATGTGTAGTGAGGTGTACGAG	60733	25453	B73gain	OTKN000	No	knob	7	83.895	545.32	13.6	147011989	NA	NA	NA	NA	NA	NA	NA	NA	NA	NA	NA	NA	NA	NA	NA	1
ACATATGTGTAGTGAGGTGTATGAG	581028	241724	B73gain	OTKN000	No	knob	7	83.84	544.963	12.8	146661989	NA	NA	NA	NA	NA	NA	NA	NA	NA	NA	NA	NA	NA	NA	NA	1
ACATATGTGTGGTGAGGTGTATGAG	25610	10937	B73gain	OTKN000	No	knob	7	83.676	543.892	7.6	146271147	1	241.466	1569.527	4.3	293301942	NA	NA	NA	NA	NA	NA	NA	NA	NA	NA	2
ACATATGTTGGGTGAGGTGTATGAG	16271	6642	B73gain	OTKN000	No	knob	7	83.676	543.892	6.6	146271147	NA	NA	NA	NA	NA	NA	NA	NA	NA	NA	NA	NA	NA	NA	NA	1
ACATATGTTTACTTGCCATAGATCA	36666	16721	B73gain	OTKN000	No	knob	7	84.445	548.894	13.1	147961989	NA	NA	NA	NA	NA	NA	NA	NA	NA	NA	NA	NA	NA	NA	NA	1
ACATATGTTTCATTGCCATAGATCA	68224	27289	B73gain	OTKN000	No	knob	7	83.895	545.32	12.2	147011989	NA	NA	NA	NA	NA	NA	NA	NA	NA	NA	NA	NA	NA	NA	NA	1
ACATATGTTTCATTGCCATAGATTA	63015	25832	B73gain	OTKN000	No	knob	7	83.786	544.606	11.5	146411148	NA	NA	NA	NA	NA	NA	NA	NA	NA	NA	NA	NA	NA	NA	NA	1
ACATATGTTTCCTAGCCATAGATCA	24476	10811	B73gain	OTKN000	No	knob	7	84.06	546.392	7.9	147236989	5	122.204	794.324	4.7	194777919	NA	NA	NA	NA	NA	NA	NA	NA	NA	NA	2
ACATATGTTTCCTCGCCATAGATCA	32834	15120	B73gain	OTKN000	No	knob	7	83.676	543.892	11.6	146271147	1	243.894	1585.313	4.1	293876942	NA	NA	NA	NA	NA	NA	NA	NA	NA	NA	2
ACATATGTTTCCTGGCCATAGATCA	20092	8560	B73gain	OTKN000	No	knob	7	84.445	548.894	14.8	147961989	NA	NA	NA	NA	NA	NA	NA	NA	NA	NA	NA	NA	NA	NA	NA	1
ACATATGTTTCCTTCCCATAGATCA	17774	8681	B73gain	OTKN000	No	knob	7	83.895	545.32	9.4	147011989	5	122.204	794.324	4.3	194777919	NA	NA	NA	NA	NA	NA	NA	NA	NA	NA	2
ACATATGTTTCCTTGACATAGATCA	33857	15731	B73gain	OTKN000	No	knob	7	84.445	548.894	9.7	147961989	NA	NA	NA	NA	NA	NA	NA	NA	NA	NA	NA	NA	NA	NA	NA	1
ACATATGTTTCCTTGCAATAGATCA	21480	10146	B73gain	OTKN000	No	knob	7	83.786	544.606	4.5	146411148	NA	NA	NA	NA	NA	NA	NA	NA	NA	NA	NA	NA	NA	NA	NA	1
ACATATGTTTCCTTGCCACAGATCA	19212	8302	B73gain	OTKN000	No	knob	7	83.676	543.892	9	146271147	NA	NA	NA	NA	NA	NA	NA	NA	NA	NA	NA	NA	NA	NA	NA	1
ACATATGTTTCCTTGCCATAGAACA	20187	9468	B73gain	OTKN000	No	knob	7	83.84	544.963	10.7	146661989	NA	NA	NA	NA	NA	NA	NA	NA	NA	NA	NA	NA	NA	NA	NA	1
ACATATGTTTCCTTGCCATAGACCA	51228	20118	B73gain	OTKN000	No	knob	7	83.786	544.606	12.6	146411148	5	122.204	794.324	5	194777919	NA	NA	NA	NA	NA	NA	NA	NA	NA	NA	2
ACATATGTTTCCTTGCCATAGATAA	44035	18584	B73gain	OTKN000	No	knob	7	84.06	546.392	12.8	147236989	NA	NA	NA	NA	NA	NA	NA	NA	NA	NA	NA	NA	NA	NA	NA	1
ACATATGTTTCCTTGCCATAGATCA	7443578	3231179	B73gain	OTKN000	No	knob	7	83.786	544.606	12.6	146411148	1	242.347	1575.255	4	293576942	NA	NA	NA	NA	NA	NA	NA	NA	NA	NA	2
ACATATGTTTCCTTGCCATAGATCC	26697	9562	B73gain	OTKN000	No	knob	7	84.06	546.392	5.5	147236989	NA	NA	NA	NA	NA	NA	NA	NA	NA	NA	NA	NA	NA	NA	NA	1
ACATATGTTTCCTTGCCATAGATCG	48085	19616	B73gain	OTKN000	No	knob	7	83.786	544.606	12.3	146411148	NA	NA	NA	NA	NA	NA	NA	NA	NA	NA	NA	NA	NA	NA	NA	1
ACATATGTTTCCTTGCCATAGATGA	19678	7871	B73gain	OTKN000	No	knob	7	83.676	543.892	10.2	146271147	NA	NA	NA	NA	NA	NA	NA	NA	NA	NA	NA	NA	NA	NA	NA	1
ACATATGTTTCCTTGCCATAGATTA	1067779	474345	B73gain	OTKN000	No	knob	7	83.84	544.963	11.9	146661989	1	242.347	1575.255	4.2	293576942	NA	NA	NA	NA	NA	NA	NA	NA	NA	NA	2
ACATATGTTTCCTTGCCATAGCTCA	16093	6886	B73gain	OTKN000	No	knob	NA	NA	NA	NA	NA	NA	NA	NA	NA	NA	NA	NA	NA	NA	NA	NA	NA	NA	NA	NA	0
ACATATGTTTCCTTGCCATAGTTCA	13756	6578	B73gain	OTKN000	No	knob	7	84.445	548.894	13.4	147961989	NA	NA	NA	NA	NA	NA	NA	NA	NA	NA	NA	NA	NA	NA	NA	1
ACATATGTTTCCTTGCCATATATCA	116225	54093	B73gain	OTKN000	No	knob	7	83.676	543.892	12.8	146271147	1	242.347	1575.255	4	293576942	NA	NA	NA	NA	NA	NA	NA	NA	NA	NA	2
ACATATGTTTCCTTGCCATCGATCA	16789	6933	B73gain	OTKN000	No	knob	7	84.06	546.392	6.4	147236989	NA	NA	NA	NA	NA	NA	NA	NA	NA	NA	NA	NA	NA	NA	NA	1
ACATATGTTTCCTTGCCATGGATCA	13738	6686	B73gain	OTKN000	No	knob	7	84.06	546.392	7.6	147236989	NA	NA	NA	NA	NA	NA	NA	NA	NA	NA	NA	NA	NA	NA	NA	1
ACATATGTTTCCTTGCCATTGATCA	20556	9834	B73gain	OTKN000	No	knob	7	83.895	545.32	8.9	147011989	NA	NA	NA	NA	NA	NA	NA	NA	NA	NA	NA	NA	NA	NA	NA	1
ACATATGTTTCCTTGCCCTAGATCA	19527	8480	B73gain	OTKN000	No	knob	7	84.06	546.392	7.4	147236989	NA	NA	NA	NA	NA	NA	NA	NA	NA	NA	NA	NA	NA	NA	NA	1
ACATATGTTTCCTTGCCGTAGATCA	90038	38338	B73gain	OTKN000	No	knob	7	84.06	546.392	10.5	147236989	5	122.204	794.324	6.3	194777919	NA	NA	NA	NA	NA	NA	NA	NA	NA	NA	2
ACATATGTTTCCTTGCCTTAGATCA	13795	6724	B73gain	OTKN000	No	knob	7	83.895	545.32	9.8	147011989	NA	NA	NA	NA	NA	NA	NA	NA	NA	NA	NA	NA	NA	NA	NA	1
ACATATGTTTCCTTGCTATAGATCA	37840	17202	B73gain	OTKN000	No	knob	7	83.676	543.892	12.1	146271147	NA	NA	NA	NA	NA	NA	NA	NA	NA	NA	NA	NA	NA	NA	NA	1
ACATATGTTTCCTTGGCATAGATCA	14640	6434	B73gain	OTKN000	No	knob	7	84.06	546.392	8.2	147236989	NA	NA	NA	NA	NA	NA	NA	NA	NA	NA	NA	NA	NA	NA	NA	1
ACATATGTTTCCTTGTCATAGATCA	138538	63017	B73gain	OTKN000	No	knob	7	83.676	543.892	12.1	146271147	1	242.347	1575.255	4.5	293576942	NA	NA	NA	NA	NA	NA	NA	NA	NA	NA	2
ACATATGTTTCCTTGTCGTAGATCA	972721	421267	B73gain	OTKN000	No	knob	7	83.84	544.963	12.3	146661989	1	242.347	1575.255	4.1	293576942	NA	NA	NA	NA	NA	NA	NA	NA	NA	NA	2
ACATATGTTTCCTTGTTGTAGATCA	17599	7626	B73gain	OTKN000	No	knob	7	83.676	543.892	9.9	146271147	NA	NA	NA	NA	NA	NA	NA	NA	NA	NA	NA	NA	NA	NA	NA	1
ACATATGTTTCCTTTCCATAGATCA	155298	65968	B73gain	OTKN000	No	knob	7	83.895	545.32	13.1	147011989	NA	NA	NA	NA	NA	NA	NA	NA	NA	NA	NA	NA	NA	NA	NA	1
ACATATGTTTCGTTGCCATAGATCA	24751	11272	B73gain	OTKN000	No	knob	7	84.06	546.392	14.9	147236989	NA	NA	NA	NA	NA	NA	NA	NA	NA	NA	NA	NA	NA	NA	NA	1
ACATATGTTTCTTTGCCATAAATCA	27884	10895	B73gain	OTKN000	No	knob	7	83.786	544.606	12.5	146411148	NA	NA	NA	NA	NA	NA	NA	NA	NA	NA	NA	NA	NA	NA	NA	1
ACATATGTTTGCTTGCCATAGATCA	14153	7047	B73gain	OTKN000	No	knob	7	83.676	543.892	7.8	146271147	1	242.347	1575.255	4.8	293576942	NA	NA	NA	NA	NA	NA	NA	NA	NA	NA	2
ACATATGTTTTCTTGCCATAGATCA	168768	76312	B73gain	OTKN000	No	knob	7	83.895	545.32	13.7	147011989	5	122.204	794.324	4.6	194777919	NA	NA	NA	NA	NA	NA	NA	NA	NA	NA	2
ACATATTACCTTCGGTGTCTTTCCA	187505	73015	B73gain	RGRR000	No	45S rDNA	6	16.77	109.008	53.1	13496476	NA	NA	NA	NA	NA	NA	NA	NA	NA	NA	NA	NA	NA	NA	NA	1
ACATATTTTTCCTTGCCATAGATCA	26671	12508	B73gain	OTKN000	No	knob	7	83.895	545.32	9.8	147011989	NA	NA	NA	NA	NA	NA	NA	NA	NA	NA	NA	NA	NA	NA	NA	1
ACATCAAGTTGTTCTCGGTGCAGCG	24910	2904	B73gain	RGRR000	No	45S rDNA	6	16.88	109.722	49.8	13596476	NA	NA	NA	NA	NA	NA	NA	NA	NA	NA	NA	NA	NA	NA	NA	1
ACATCACCCCACATATGTTTCCTTG	26426	11962	B73gain	OTKN000	No	knob	7	83.676	543.892	4.5	146271147	NA	NA	NA	NA	NA	NA	NA	NA	NA	NA	NA	NA	NA	NA	NA	1
ACATCCTTGGATTTCTGGTGGAGAC	22706	10469	B73gain	OTKN000	No	knob	7	83.895	545.32	11.5	147011989	NA	NA	NA	NA	NA	NA	NA	NA	NA	NA	NA	NA	NA	NA	NA	1
ACATCGTGCCCTTCACCAACCCAAG	65001	29833	B73gain	RGRR000	No	45S rDNA	6	16.551	107.579	49.4	13221476	NA	NA	NA	NA	NA	NA	NA	NA	NA	NA	NA	NA	NA	NA	NA	1
ACATCTCACCCCACATATGTTTCCT	20019	9284	B73gain	OTKN000	No	knob	7	83.676	543.892	11.8	146271147	NA	NA	NA	NA	NA	NA	NA	NA	NA	NA	NA	NA	NA	NA	NA	1
ACATGAGTTTAGGACCTAAAGTAGT	21507	4073	B73gain	CMCM002	No	Centromeric satellite repeats	6	21.991	142.943	50.8	62784200	NA	NA	NA	NA	NA	NA	NA	NA	NA	NA	NA	NA	NA	NA	NA	1
ACATGAGTTTTGGAACTAAAGTAGT	5866	36767	Mo17gain	CMCM002	No	Centromeric satellite repeats	2	94.012	611.075	50.6	65430403	8	NA	635.731	7.5	NA	NA	NA	NA	NA	NA	NA	NA	NA	NA	NA	2
ACATGAGTTTTGGACCTAAATTAGT	34790	9415	B73gain	CMCM002	No	Centromeric satellite repeats	6	21.991	142.943	52.1	62784200	NA	NA	NA	NA	NA	NA	NA	NA	NA	NA	NA	NA	NA	NA	NA	1
ACATGCCCAATCCACTAATTTAGGT	30539	9994	B73gain	CMCM002	No	Centromeric satellite repeats	6	21.991	142.943	52.1	62784200	NA	NA	NA	NA	NA	NA	NA	NA	NA	NA	NA	NA	NA	NA	NA	1
ACATGCCCACTCCACTACTTTAGGT	50919	6627	B73gain	CMCM002	No	Centromeric satellite repeats	6	21.991	142.943	52.7	62784200	NA	NA	NA	NA	NA	NA	NA	NA	NA	NA	NA	NA	NA	NA	NA	1
ACATGCCCTTTAGGTTCGGTGTCAT	9	101096	Mo17gain	RGRR000	Mo17uniq	45S rDNA	6	16.88	109.722	59.3	13596476	NA	NA	NA	NA	NA	NA	NA	NA	NA	NA	NA	NA	NA	NA	NA	1
ACATGCTTCGACTTAGCTTATTTTC	68991	32807	B73gain	RGRR000	No	45S rDNA	6	16.716	108.651	48.2	13371476	NA	NA	NA	NA	NA	NA	NA	NA	NA	NA	NA	NA	NA	NA	NA	1
ACATGCTTGAACTTAGCTTATTTTC	24861	0	B73gain	RGRR000	B73uniq	45S rDNA	6	16.88	109.722	56.7	13596476	NA	NA	NA	NA	NA	NA	NA	NA	NA	NA	NA	NA	NA	NA	NA	1
ACATGCTTGGACTTAGCTAATTTTC	2477	112581	Mo17gain	RGRR000	No	45S rDNA	6	16.88	109.722	55.8	13596476	NA	NA	NA	NA	NA	NA	NA	NA	NA	NA	NA	NA	NA	NA	NA	1
ACATGCTTGGACTTAGCTTATTTTC	32345	5375	B73gain	RGRR000	No	45S rDNA	6	16.77	109.008	55.2	13496476	NA	NA	NA	NA	NA	NA	NA	NA	NA	NA	NA	NA	NA	NA	NA	1
ACATGGCGAACGCCTCGTTTTCAGC	20772	73	B73gain	RGRR000	No	45S rDNA	6	16.77	109.008	58.1	13496476	NA	NA	NA	NA	NA	NA	NA	NA	NA	NA	NA	NA	NA	NA	NA	1
ACATGGCTGTTCGGCCTTGCGTTTG	20905	100	B73gain	RGRR000	No	45S rDNA	6	16.77	109.008	56.1	13496476	NA	NA	NA	NA	NA	NA	NA	NA	NA	NA	NA	NA	NA	NA	NA	1
ACATGTGCTATAGCTCACTTGTGGC	15502	7251	B73gain	NA	NA	NA	NA	NA	NA	NA	NA	NA	NA	NA	NA	NA	NA	NA	NA	NA	NA	NA	NA	NA	NA	NA	NA
ACATGTTAGCCTTCGGTATTATTGA	15016	6058	B73gain	OTKN000	No	knob	7	84.5	549.251	11.2	148636989	NA	NA	NA	NA	NA	NA	NA	NA	NA	NA	NA	NA	NA	NA	NA	1
ACATGTTTCCTTGCCATAGATCACA	19776	9745	B73gain	OTKN000	No	knob	7	84.06	546.392	9.2	147236989	NA	NA	NA	NA	NA	NA	NA	NA	NA	NA	NA	NA	NA	NA	NA	1
ACATTAGCTTCGGTGTCTTTCCACA	27311	3163	B73gain	RGRR000	No	45S rDNA	6	16.88	109.722	50	13596476	NA	NA	NA	NA	NA	NA	NA	NA	NA	NA	NA	NA	NA	NA	NA	1
ACATTAGCTTCGGTGTCTTTCTACG	22878	313	B73gain	RGRR000	No	45S rDNA	6	16.77	109.008	56.1	13496476	NA	NA	NA	NA	NA	NA	NA	NA	NA	NA	NA	NA	NA	NA	NA	1
ACATTATGTTCGGTGTCTTTCCACA	24140	51	B73gain	RGRR000	No	45S rDNA	6	16.77	109.008	54.5	13496476	NA	NA	NA	NA	NA	NA	NA	NA	NA	NA	NA	NA	NA	NA	NA	1
ACATTATTGGATTTCTGGTGGAGAC	36937	17690	B73gain	OTKN000	No	knob	7	83.786	544.606	8.5	146411148	1	242.347	1575.255	4.7	293576942	NA	NA	NA	NA	NA	NA	NA	NA	NA	NA	2
ACATTCAGATTTTTGACCAAGAAAT	18756	8227	B73gain	OTKN000	No	knob	5	121.041	786.767	9.6	194652919	NA	NA	NA	NA	NA	NA	NA	NA	NA	NA	NA	NA	NA	NA	NA	1
ACATTCAGATTTTTGCCCAAGAAAT	24423	10490	B73gain	NA	NA	NA	NA	NA	NA	NA	NA	NA	NA	NA	NA	NA	NA	NA	NA	NA	NA	NA	NA	NA	NA	NA	NA
ACATTCATGGATTTCTGGTGGAGAC	20916	10096	B73gain	OTKN000	No	knob	7	84.06	546.392	8.7	147236989	NA	NA	NA	NA	NA	NA	NA	NA	NA	NA	NA	NA	NA	NA	NA	1
ACATTCCTGGATTTCTGGTGGAGAC	15033	6848	B73gain	OTKN000	No	knob	7	83.676	543.892	6.5	146271147	NA	NA	NA	NA	NA	NA	NA	NA	NA	NA	NA	NA	NA	NA	NA	1
ACATTCGGATTTTTGACCAAGAAAT	38234	16647	B73gain	OTKN000	No	knob	7	83.676	543.892	9.2	146271147	5	121.041	786.767	8.8	194652919	NA	NA	NA	NA	NA	NA	NA	NA	NA	NA	2
ACATTCGGATTTTTGCCCAAGAAAT	195630	80186	B73gain	NA	NA	NA	NA	NA	NA	NA	NA	NA	NA	NA	NA	NA	NA	NA	NA	NA	NA	NA	NA	NA	NA	NA	NA
ACATTCGGCCCTAAGGACCCATCGA	21795	191	B73gain	RGRR000	No	45S rDNA	6	16.77	109.008	52.7	13496476	NA	NA	NA	NA	NA	NA	NA	NA	NA	NA	NA	NA	NA	NA	NA	1
ACATTCTAGGATTTCTGGTGGAGAC	44719	20564	B73gain	OTKN000	No	knob	7	83.786	544.606	9.2	146411148	1	242.347	1575.255	4	293576942	NA	NA	NA	NA	NA	NA	NA	NA	NA	NA	2
ACATTCTCGGATTTCTGGTGGAGAC	16946	8366	B73gain	OTKN000	No	knob	7	84.445	548.894	9.6	147961989	NA	NA	NA	NA	NA	NA	NA	NA	NA	NA	NA	NA	NA	NA	NA	1
ACATTCTTAGATTTCTGGTGGAGAC	80372	35266	B73gain	OTKN000	No	knob	7	83.676	543.892	11.8	146271147	NA	NA	NA	NA	NA	NA	NA	NA	NA	NA	NA	NA	NA	NA	NA	1
ACATTCTTCGATTTCTGGTGGAGAC	21998	9545	B73gain	OTKN000	No	knob	7	83.895	545.32	10.4	147011989	NA	NA	NA	NA	NA	NA	NA	NA	NA	NA	NA	NA	NA	NA	NA	1
ACATTCTTGAATTTCTGGTGGAGAC	28256	12297	B73gain	OTKN000	No	knob	7	84.06	546.392	11.5	147236989	NA	NA	NA	NA	NA	NA	NA	NA	NA	NA	NA	NA	NA	NA	NA	1
ACATTCTTGGAATTCTGGTGGAGAC	17788	8780	B73gain	OTKN000	No	knob	7	83.786	544.606	13.7	146411148	1	242.182	1574.183	4.2	293451942	NA	NA	NA	NA	NA	NA	NA	NA	NA	NA	2
ACATTCTTGGATATCTGGTGGAGAC	25324	11548	B73gain	OTKN000	No	knob	7	83.895	545.32	7	147011989	5	122.204	794.324	6.5	194777919	NA	NA	NA	NA	NA	NA	NA	NA	NA	NA	2
ACATTCTTGGATCTATGGTGGAGAC	25760	8868	B73gain	OTKN000	No	knob	7	84.445	548.894	12.1	147961989	5	121.041	786.767	7.4	194652919	NA	NA	NA	NA	NA	NA	NA	NA	NA	NA	2
ACATTCTTGGATTATTGGTGGAGAC	25815	9890	B73gain	OTKN000	No	knob	7	83.676	543.892	10.7	146271147	1	243.894	1585.313	4.3	293876942	NA	NA	NA	NA	NA	NA	NA	NA	NA	NA	2
ACATTCTTGGATTCCTGGTGGAGAC	46178	21508	B73gain	OTKN000	No	knob	7	83.786	544.606	12	146411148	1	242.347	1575.255	4.5	293576942	NA	NA	NA	NA	NA	NA	NA	NA	NA	NA	2
ACATTCTTGGATTTATGGTGGAGAC	699575	294510	B73gain	OTKN000	No	knob	7	83.84	544.963	12.7	146661989	NA	NA	NA	NA	NA	NA	NA	NA	NA	NA	NA	NA	NA	NA	NA	1
ACATTCTTGGATTTATTGTGGAGAC	15408	6143	B73gain	OTKN000	No	knob	7	84.06	546.392	12.6	147236989	NA	NA	NA	NA	NA	NA	NA	NA	NA	NA	NA	NA	NA	NA	NA	1
ACATTCTTGGATTTCAGGTGGAGAC	18694	8624	B73gain	OTKN000	No	knob	7	84.06	546.392	8.5	147236989	1	242.182	1574.183	4	293451942	NA	NA	NA	NA	NA	NA	NA	NA	NA	NA	2
ACATTCTTGGATTTCCGGTGGAGAC	18388	8224	B73gain	OTKN000	No	knob	5	122.204	794.324	7.8	194777919	7	84.445	548.894	5.7	147961989	NA	NA	NA	NA	NA	NA	NA	NA	NA	NA	2
ACATTCTTGGATTTCTAGTGGAAAC	37846	15394	B73gain	OTKN000	No	knob	7	83.895	545.32	14	147011989	NA	NA	NA	NA	NA	NA	NA	NA	NA	NA	NA	NA	NA	NA	NA	1
ACATTCTTGGATTTCTAGTGGAGAC	210421	102753	B73gain	OTKN000	No	knob	7	83.84	544.963	13.1	146661989	NA	NA	NA	NA	NA	NA	NA	NA	NA	NA	NA	NA	NA	NA	NA	1
ACATTCTTGGATTTCTCGTGGAGAC	24038	10325	B73gain	OTKN000	No	knob	7	83.786	544.606	11.8	146411148	NA	NA	NA	NA	NA	NA	NA	NA	NA	NA	NA	NA	NA	NA	NA	1
ACATTCTTGGATTTCTGATGGAGAC	22478	10745	B73gain	OTKN000	No	knob	7	83.676	543.892	9.5	146271147	1	242.182	1574.183	4.8	293451942	NA	NA	NA	NA	NA	NA	NA	NA	NA	NA	2
ACATTCTTGGATTTCTGGAGGAGAC	34374	13856	B73gain	OTKN000	No	knob	7	83.895	545.32	10.8	147011989	NA	NA	NA	NA	NA	NA	NA	NA	NA	NA	NA	NA	NA	NA	NA	1
ACATTCTTGGATTTCTGGCGGAGAC	13538	6696	B73gain	OTKN000	No	knob	7	83.786	544.606	7	146411148	1	242.182	1574.183	5.6	293451942	NA	NA	NA	NA	NA	NA	NA	NA	NA	NA	2
ACATTCTTGGATTTCTGGTAGAGAC	19076	8899	B73gain	OTKN000	No	knob	7	84.06	546.392	9.5	147236989	NA	NA	NA	NA	NA	NA	NA	NA	NA	NA	NA	NA	NA	NA	NA	1
ACATTCTTGGATTTCTGGTGAAGAC	16050	7519	B73gain	OTKN000	No	knob	7	84.445	548.894	11.1	147961989	NA	NA	NA	NA	NA	NA	NA	NA	NA	NA	NA	NA	NA	NA	NA	1
ACATTCTTGGATTTCTGGTGCAGAC	43009	18185	B73gain	OTKN000	No	knob	7	83.786	544.606	12.9	146411148	NA	NA	NA	NA	NA	NA	NA	NA	NA	NA	NA	NA	NA	NA	NA	1
ACATTCTTGGATTTCTGGTGGAAAC	904322	395970	B73gain	OTKN000	No	knob	7	83.786	544.606	11.2	146411148	1	243.51	1582.812	4.3	293676942	NA	NA	NA	NA	NA	NA	NA	NA	NA	NA	2
ACATTCTTGGATTTCTGGTGGAAGC	61257	25042	B73gain	OTKN000	No	knob	7	83.786	544.606	11.8	146411148	NA	NA	NA	NA	NA	NA	NA	NA	NA	NA	NA	NA	NA	NA	NA	1
ACATTCTTGGATTTCTGGTGGACAC	21228	10435	B73gain	OTKN000	No	knob	7	83.786	544.606	9.7	146411148	NA	NA	NA	NA	NA	NA	NA	NA	NA	NA	NA	NA	NA	NA	NA	1
ACATTCTTGGATTTCTGGTGGAGAC	7535812	3337736	B73gain	OTKN000	No	knob	7	83.84	544.963	12.4	146661989	1	242.347	1575.255	4.1	293576942	NA	NA	NA	NA	NA	NA	NA	NA	NA	NA	2
[truncated: 1,622,791 more chars]
