# Supplementary material for: Unbiased K-mer Analysis Reveals Changes in Copy Number of Highly Repetitive Sequences During Maize Domestication and Improvement
Source: Sci Rep. 2017 Feb 10;7:42444. doi: 10.1038/srep42444 (PMC5301235; doi:10.1038/srep42444)
Supplement: Supplementary Table S6 [file srep42444-s3.xls]

## Sheet: TableS5_mapping_effects
Table S6. Average k-mer abundance of B73- and Mo17-genotype at the mapping peaks in IBM DHs of a list of representative k-mers
Representive k-mer	Code	Class	qtl_Chr	qtl_Genetic	qtl_v3physical	qtl_Raw_Genetic	Abundance mean of B73 genotype	Abundance mean of Mo17 genotype	Type	Peak
AAAACGGGTATCGGGGTGCATACAA	CMCM002	Centromeric satellite repeats	6	21.991	62784200	142.943	343.918	74.6818	B73-gain	1st
AAACATGAGTTTTGGACCTAAATTA	CMCM002	Centromeric satellite repeats	9	84.449	132903243	548.916	220.754	195.818	B73-gain	2nd
CCTAAATCCTATCCCTAAACCCTAA	CMCMOOT	Unclassified Centromere Sequences	1	0	747871	0	104.545	126.423	B73-gain	4th
AAAAATCCATACGTGTTAGCCTTTG	CMCMOOT	Unclassified Centromere Sequences	1	243.894	293876942	1585.31	172.503	188.43	B73-gain	2nd
ACCTAGACCCTAAATCCTATCCCTA	CMCMOOT	Unclassified Centromere Sequences	2	0.055	100000	0.357	203.275	106.958	B73-gain	1st
AATCCTATCCCTAAACCCTAAACCT	CMCMOOT	Unclassified Centromere Sequences	4	0.055	250000	0.357	110.543	82.875	B73-gain	2nd
ACGAGCTGTAGGGTTTAGGGTTTAG	CMCMOOT	Unclassified Centromere Sequences	5	0.11	200000	0.714	108.252	53.758	B73-gain	1st
AAATCCATAGGTGTTAGCCTTCAGT	CMCMOOT	Unclassified Centromere Sequences	5	121.041	194652919	786.767	362.836	283.083	B73-gain	2nd
AAAATCCATACGTGTTAGCCTTTGG	CMCMOOT	Unclassified Centromere Sequences	7	83.786	146411148	544.606	204.733	136.056	B73-gain	1st
ACCAAGAAATGGTCTCCACCGGAAA	OTKN000	Knob	1	240.638	293176942	1564.15	51.4545	55.5385	B73-gain	2nd
AAAAAATGGGGGCTGTGTGGCCATT	OTKN000	Knob	1	243.51	293676942	1582.81	107.202	119.902	B73-gain	2nd
AAAATAGCCATGAACGATCATTTAC	OTKN000	Knob	1	248.911	296429991	1617.92	87.5812	99.2833	B73-gain	2nd
ACATTCAGATTTTTGACCAAGAAAT	OTKN000	Knob	5	121.041	194652919	786.767	88.4277	65.0083	B73-gain	1st
AATCCGTAGGTGTTAGCCTTCGGTG	OTKN000	Knob	7	3.648	2478277	23.709	36.6375	30.9917	B73-gain	1st
AAACATATGTGGGGTGATGTGTATG	OTKN000	Knob	7	83.676	146271147	543.892	42.6724	33.1415	B73-gain	2nd
AATAATACCGAAGGCTAACACATTC	OTKN000	Knob	9	123.934	151366414	805.573	195.648	214.531	B73-gain	3rd
AAAAAAAAGCCAAGTCCAAGCGTGT	RGRR000	45S rDNA	6	16.77	13496476	109.008	106.239	5.23932	B73-gain	1st
AGGTGTACGAGGCTCTGGTGTATGA	TERTOOT	Unclassified Retrotransposons	7	83.84	146661989	544.963	70.7861	47.3178	B73-gain	1st
AAAAACATGTGTCACGGGAGGCCCT	TRTM000	Telomere	1	0	747871	0	82.2657	101.182	B73-gain	2nd
AAGCTTACTATGGTTTGGAGACTCA	TRTM000	Telomere	2	0.055	100000	0.357	124.232	33.7817	B73-gain	1st
AAAAATGGTCGCTGGGCCATGAAAA	TRTM000	Telomere	4	0.055	250000	0.357	119.06	88.9479	B73-gain	2nd
AAAACAGCCTTACCAGTCTCAATGG	TRTM000	Telomere	5	0.11	200000	0.714	158.276	70.8535	B73-gain	1st
AAACATGAGTTTTGGAACTAAAGTA	CMCM002	Centromeric satellite repeats	2	94.012	65430403	611.075	50.5679	208.703	Mo17gain	1st
AAACCACCCCAAACATGTGTTTTGG	CMCM002	Centromeric satellite repeats	4	77.696	83201312	505.022	81.1173	111.267	Mo17gain	1st
ACGTGCGACAACGAAATTGCGCGAA	CMCM002	Centromeric satellite repeats	5	67.696	40624232	440.027	1082.58	1301.85	Mo17gain	3rd
AAAACTCGTGCTTTGTATGCACCCG	CMCM002	Centromeric satellite repeats	6	22.486	70060891	146.162	1425.9	1128.19	Mo17gain	2nd
ATTGGGCATGTTCGTTGCGAAAAAC	CMCM002	Centromeric satellite repeats	6	23.587	78963738	153.314	4178.48	3880.46	Mo17gain	3rd
AAAACGGTTGTCGGGGTGCATACAA	CMCM002	Centromeric satellite repeats	6	40.059	95563050	260.384	366.842	312.031	Mo17gain	2nd
AAAACTCATGTTTGGGGTGGTTTCG	CMCM002	Centromeric satellite repeats	7	46.995	33712459	305.466	3802.01	4398.72	Mo17gain	3rd
AAAAACGAAGAAATGGTTCCGCTGG	CMCM002	Centromeric satellite repeats	7	47.929	40389813	311.541	40.0299	149.841	Mo17gain	1st
AAAAACTCGTGCTTTGTATGCACCT	CMCM002	Centromeric satellite repeats	8	59.747	69890792	388.357	80.1339	169.44	Mo17gain	1st
AAACATGAGTTTTGGAACTAAAGTA	CMCM002	Centromeric satellite repeats	8	97.6	164149448	635.731	70.8446	220.069	Mo17gain	2nd
AAATTGCGCGAAACCACCCCAAACA	CMCM002	Centromeric satellite repeats	9	64.481	46057096	419.125	3234.14	3761.79	Mo17gain	3rd
AAAACCCTAAACCCTAAACCCTAAA	CMCMOOT	Unclassified Centromere Sequences	1	170.3	235659518	1106.95	279.364	334.093	Mo17gain	2nd
AAAACCCTAAACCCTAAACCCTAAA	CMCMOOT	Unclassified Centromere Sequences	3	66.403	60602081	431.621	229.148	355.442	Mo17gain	1st
AACCCCTAAACCCTAAACCCTAAAC	CMCMOOT	Unclassified Centromere Sequences	4	66.917	35183514	434.96	49.0123	64.6752	Mo17gain	2nd
ACTACTACTACTGCTACTACTGCTA	OTOT000	Unclassified	1	189.236	260009730	1230.03	76.2677	69.6536	Mo17gain	2nd
ACTACTACTACTACTGCTGCTGCTA	OTOT000	Unclassified	2	135.266	199856102	879.232	65.9655	80.0849	Mo17gain	1st
CCCCGCGCCGCAGGGCGAGGTGGGC	RGRR000	45S rDNA	1	148	210547038	962.001	27.6452	35.704	Mo17gain	2nd
AAAAAAAAGCCAAGTCCCAGCCTGC	RGRR000	45S rDNA	6	16.716	13371476	108.651	0.493827	272.229	Mo17gain	1st
AACCAAAAAAAAAGGAATGCAACAC	RGRR005	5S rDNA	2	172.861	222544299	1123.6	113.457	228.709	Mo17gain	1st
CCCTAAACCCTAAACCCTAAAACCC	TRTM000	Telomere	1	170.3	235659518	1106.95	244.943	291.821	Mo17gain	2nd
CCCTAAACCCTAAACCCTAAAACCC	TRTM000	Telomere	3	66.403	60602081	431.621	200.157	311.221	Mo17gain	1st
