# Supplementary material for: Unbiased K-mer Analysis Reveals Changes in Copy Number of Highly Repetitive Sequences During Maize Domestication and Improvement
Source: Sci Rep. 2017 Feb 10;7:42444. doi: 10.1038/srep42444 (PMC5301235; doi:10.1038/srep42444)
Supplement: Supplementary Table S9 [file srep42444-s4.txt]

#Table S9. A master file for the detailed information of HapMap2 highly variable k-mers
Kmer	Cluster	Code	Class	Group
GAGTTTTTCATTTTTACTAACTTCA	NA	NA	NA	NA
TCGGGTGAAAACGAGGGGTTCGCCA	1	RGRR000	45S rDNA	IncreaseDuringDomestication
CGTGCTTTGAATGCAACCCAACACC	2	CMCM002	Centromeric satellite repeats	DecreaseDuringDomestication
CGACCGTAGCGGCTACGCTGGCGCA	3	RGRR000	45S rDNA	DecreaseDuringDomestication
AATCGCGAATTAGATCATTTGTTCT	NA	NA	NA	NA
ATTTCACCATGGCGGCTAATTTTAA	NA	NA	NA	NA
CCTGTCGCCCGTCGCCGCGCGCCTC	4	RGRR000	45S rDNA	DecreaseDuringDomestication
GCGGGCCGAAAAAAACGGTTCGGCC	NA	NA	NA	NA
AGGCAAGGCGGTAGTCCGCGAGCCA	3	TERT002	Ty3-gypsy	DecreaseDuringDomestication
GCGCCGCAGGGCGAGGTGGGCCGAA	3	RGRR000	45S rDNA	DecreaseDuringDomestication
CCCAATCCACTACATTAGTTCCAAA	5	CMCM002	Centromeric satellite repeats	DecreaseDuringDomestication
GACTCTTCGTATTCACCAACGACAA	NA	NA	NA	NA
AAATGGAATTGGATCATATCACATG	NA	NA	NA	NA
AAGAAGGTGGACGCCAAGAACTCGC	NA	NA	NA	NA
TGGCGAACTCCTCGTTTTCAGCCCA	1	RGRR000	45S rDNA	IncreaseDuringDomestication
CATAGATAACCCAGAAGAGGTATGC	NA	NA	NA	NA
AGCAATAAATTTTGATCAGCCTTTC	NA	NA	NA	NA
AATCCGTTTTGCTCAAACCAAAGGC	NA	NA	NA	NA
CTCGTGCTTTGTATGCAACACGACA	5	CMCM002	Centromeric satellite repeats	DecreaseDuringDomestication
CGGCGACGACAAGCCCACTACAAGC	6	TERTOOT	Unclassified Retrotransposons	IncreaseDuringDomestication
GGGCGGCCTCGCCGCCCGAATTGTA	7	RGRR000	45S rDNA	Others
ACGGAGGGAAAACAGCACGGAGGCG	4	RGRR000	45S rDNA	DecreaseDuringDomestication
GCCGGCACTTTGAGGCCCTCGACCA	NA	NA	NA	NA
AAAATAAAAAAAAAGCAAAATAGAA	NA	NA	NA	NA
ATATGCTTTTTATTTTTTGTTGGGC	NA	NA	NA	NA
TATTTCTTTAATAGGTACAATAACA	NA	NA	NA	NA
ATGTGTTGACTAGCAAATCTGGCAA	8	TERTOOT	Unclassified Retrotransposons	IncreaseDuringDomestication
AAAAATTGAATTGGATCATATCACA	9	TERTOOT	Unclassified Retrotransposons	Others
ACCCCACCATATTGTAGTTTGATCT	10	CMCMOOT	Unclassified Centromere Sequences	IncreaseDuringDomestication
CATTTATTTAGTTTGTTTTTCTTAA	NA	NA	NA	NA
CTAATCCATAGAACTTTTTCCGCTC	NA	NA	NA	NA
CCCTACGCTACCCTCGCGTTCCTAA	6	TERTOOT	Unclassified Retrotransposons	IncreaseDuringDomestication
AAGCCAAGGGAGCACTTCATCTTCA	6	TERTOOT	Unclassified Retrotransposons	IncreaseDuringDomestication
CTCTACCTAATCTTATCCAAAATTC	NA	NA	NA	NA
AGTATAAAATTTTTCATGAACTGAC	9	TERTOOT	Unclassified Retrotransposons	Others
AACGGCCATGCCGCCCGTCGTCGCG	4	RGRR000	45S rDNA	DecreaseDuringDomestication
ATTGATCACCGACCAGAGGCTTGTA	3	OTKN000	knob	DecreaseDuringDomestication
CAGTTCATGAAAAATTTTATACTAG	9	TERTOOT	Unclassified Retrotransposons	Others
ATTCCCTCTTTTTTTTTATTCAAGA	NA	NA	NA	NA
AAAAAACGAATTAATAATCGAGATT	NA	NA	NA	NA
AGTGTAATAAAAATTGAATTGGATC	9	TERTOOT	Unclassified Retrotransposons	Others
AGGTGGAACGGAGGGAAAACAGCAC	4	RGRR000	45S rDNA	DecreaseDuringDomestication
GGACGCCAAGAACTCGCTCGAGAAC	NA	NA	NA	NA
CATACCTCTTCTGGGTTATCTATGC	NA	NA	NA	NA
AAGCACGAGTTTTTGTCACCGAAAC	5	CMCM002	Centromeric satellite repeats	DecreaseDuringDomestication
ACCCCTGATTCTGATCAAAAACGCT	4	RGRR000	45S rDNA	DecreaseDuringDomestication
CAATATGAGGCAAACAGTCCTCCCA	6	CMCMOOT	Unclassified Centromere Sequences	IncreaseDuringDomestication
AACCGCGCCGGGCGCAGCACGTGGT	11	RGRR000	45S rDNA	Others
GTTAAGGTTATTCTGAGAGCCCTTA	8	TERTOOT	Unclassified Retrotransposons	IncreaseDuringDomestication
AGAAAAGGTATGCCTGAAACCGTTA	7	TERTOOT	Unclassified Retrotransposons	Others
GAACACCAAACTTGCAAATGTGGAA	10	CMCMOOT	Unclassified Centromere Sequences	IncreaseDuringDomestication
GCAACGAACTTGCTCAATCCACTAC	5	CMCM002	Centromeric satellite repeats	DecreaseDuringDomestication
TGAATAACTAAAAAAAAAAATAGAA	NA	NA	NA	NA
CAGGCGCAAGGCCGAACGGCCCTGC	1	RGRR000	45S rDNA	IncreaseDuringDomestication
TAAAATTTTTCATGAACTGACTAAA	NA	NA	NA	NA
AGCAAAGAGGAGATCGAGAAGATGG	NA	NA	NA	NA
CTAATGTAGTGGATTGGGCATGTCC	5	CMCM002	Centromeric satellite repeats	DecreaseDuringDomestication
GTCAAGGTGGAACGGAGGGAAAACA	4	RGRR000	45S rDNA	DecreaseDuringDomestication
CCCGCACCAAGAGAAGAGAGAAGAA	6	TERTOOT	Unclassified Retrotransposons	IncreaseDuringDomestication
AACGGACATGCCCAATCCACTACAT	5	CMCM002	Centromeric satellite repeats	DecreaseDuringDomestication
TGTAAAGGAAAGCTTCGGCAGAAAA	NA	NA	NA	NA
CGAGAATACAGTATGGCATAGATAA	NA	NA	NA	NA
CATTTTTCTCTTTCTAGAGCATAAG	8	TERTOOT	Unclassified Retrotransposons	IncreaseDuringDomestication
CAGCGTTTTTGATCAGAATCAGGGG	4	RGRR000	45S rDNA	DecreaseDuringDomestication
AAGGGTAAAAAAAAAAGCAGCCCCA	NA	NA	NA	NA
AAAAACTCGTGCTTTGAATGCAACC	2	CMCM002	Centromeric satellite repeats	DecreaseDuringDomestication
TGAGGCCCGGGCACGACCCCGAAAA	1	RGRR000	45S rDNA	IncreaseDuringDomestication
AAACGGTTCGGCCACGGCCGCGAAA	1	RGRR000	45S rDNA	IncreaseDuringDomestication
ACTAATTAGATAGAAAAGGAGCGGA	NA	NA	NA	NA
AATGTCTCCATTTTTTTTTTTTTTG	NA	NA	NA	NA
AAATTTGGGAAATGAAGTTAGTAAA	NA	NA	NA	NA
AGAGAAGAGAGAAGAAGAAGAAATC	NA	NA	NA	NA
ACTCTTTCTTTTTTTTTTTCTTTCG	NA	NA	NA	NA
CGCCATGGCGCGCGGGCCGAAAAAA	1	RGRR000	45S rDNA	IncreaseDuringDomestication
CGAAAACAACGGCTGGGGCACGACC	4	RGRR000	45S rDNA	DecreaseDuringDomestication
ACGAATTAATAATCGAGATTCCTTG	NA	NA	NA	NA
GAAAAGCTATTAGAAAGAAAAGCTA	NA	NA	NA	NA
AATTAGATCATTTGTTCTTACCTCA	2	TERTOOT	Unclassified Retrotransposons	DecreaseDuringDomestication
CCGGGCTCCGGCCCGGCACGCTGCC	11	RGRR000	45S rDNA	Others
CTCCGGCCCGGCACGCTGCCCCCCC	11	RGRR000	45S rDNA	Others
AGTGGGCTTGTCGTCGCCGGTCTCC	6	TERTOOT	Unclassified Retrotransposons	IncreaseDuringDomestication
AGGAGATCGAGAAGATGGTGCAGGA	NA	NA	NA	NA
GGCAAGGCGGTAGTCCGCGAGCCAC	3	TERT002	Ty3-gypsy	DecreaseDuringDomestication
GAGGAGGCGCGCGGCGACGGGCGAC	4	RGRR000	45S rDNA	DecreaseDuringDomestication
CTTTAAAATCCTAAATTTAAAGAAA	NA	NA	NA	NA
ACCGGCGACGACAAGCCCACTACAA	6	TERTOOT	Unclassified Retrotransposons	IncreaseDuringDomestication
GGAACCCCACCATATTGTAGTTTGA	10	CMCMOOT	Unclassified Centromere Sequences	IncreaseDuringDomestication
GAAAATGGGTGTTGGGTTGCATTCA	2	CMCM002	Centromeric satellite repeats	DecreaseDuringDomestication
AAATGATGAAATGGTTCCGGTGGCA	12	CMCM002	Centromeric satellite repeats	DecreaseDuringDomestication
AAAAAGGGAAGTGTGGAAAAAATGA	NA	NA	NA	NA
AAACTCGTGCTTTGAATGCAACCCA	2	CMCM002	Centromeric satellite repeats	DecreaseDuringDomestication
ACTATAGCGAGTTTTTTTTTTAAGT	NA	NA	NA	NA
CATTTCTAAAGGAAGAAAAGAAATA	NA	NA	NA	NA
AGTAAGTGTAATAAAAATGGAATTG	NA	NA	NA	NA
AAACGGGTGTCGTGTTGCATACAAA	5	CMCM002	Centromeric satellite repeats	DecreaseDuringDomestication
AACCGTTTTTTTCGGCCCGCGCGCC	1	RGRR000	45S rDNA	IncreaseDuringDomestication
AGTCTAATCCATAGAACTTTTTCCG	NA	NA	NA	NA
GGGTGTTGGGTTGCATTCAAAGCAC	2	CMCM002	Centromeric satellite repeats	DecreaseDuringDomestication
AAAAATGGAGACATTTTCAAAAAAG	NA	NA	NA	NA
AGCACGAGTTTTTGTCACCGAAACC	5	CMCM002	Centromeric satellite repeats	DecreaseDuringDomestication
GATCAGCCTTTCTACCCCCTGCGCC	NA	NA	NA	NA
ACCTCCCCAAACATGAGTTTTGGAA	5	CMCM002	Centromeric satellite repeats	DecreaseDuringDomestication
AAAAAAAAAAAGAAATATAATAGAA	2	TERTOOT	Unclassified Retrotransposons	DecreaseDuringDomestication
AAAAAACGGTTCGGCCACGGCCGCG	1	RGRR000	45S rDNA	IncreaseDuringDomestication
TACTGAAAGATACTTAAATTCGAAA	NA	NA	NA	NA
CTCTCAGAATAACCTTAACCACTTC	8	TERTOOT	Unclassified Retrotransposons	IncreaseDuringDomestication
ACGTCCCCAAAATCCTCCAGGTAGC	7	TERTOOT	Unclassified Retrotransposons	Others
AAAAAAGTAAATTTAAGGAATAGTT	NA	NA	NA	NA
CGTGCTTTGTATGCAACACAACACC	12	CMCM002	Centromeric satellite repeats	DecreaseDuringDomestication
CTAGTAACGGCGAGCGAACCGGGAG	7	RGRR000	45S rDNA	Others
ATGCTTTTTATTTTTTGTTGGGCAG	NA	NA	NA	NA
CCTAGTAACGGCGAGCGAACCGGGA	7	RGRR000	45S rDNA	Others
AAAAAAAATGGAGACATTTTCAAAA	NA	NA	NA	NA
GCGAACCGGGAGCAGCCCAGCTTGA	7	RGRR000	45S rDNA	Others
ACTGCCTGCCCAACAAAAAATAAAA	NA	NA	NA	NA
ACCCATTCCTAAAACGGGTCTCGGG	12	CMCM002	Centromeric satellite repeats	DecreaseDuringDomestication
AGCAGCCCAGCTTGAGAATCGGGCG	7	RGRR000	45S rDNA	Others
ATGATGAAATGGTTCCGGTGGCAAA	12	CMCM002	Centromeric satellite repeats	DecreaseDuringDomestication
AATAATACTTAAAAAAAACGAATTC	NA	NA	NA	NA
GAAGGCAACGTGTATCGAGTACGGC	4	RGRR000	45S rDNA	DecreaseDuringDomestication
TCGATTATGAATTCGTTTTTTTTAA	NA	NA	NA	NA
CTAGTGAAGACGCACACGGAAGGTC	10	CMCMOOT	Unclassified Centromere Sequences	IncreaseDuringDomestication
AATCTTTTAGTTTTAGTCAGTTCAT	NA	NA	NA	NA
TAGATCATTTGTTCTTACCTCAACA	NA	NA	NA	NA
AGATCTTCCTCTTCTCACCATAAGG	6	TERTOOT	Unclassified Retrotransposons	IncreaseDuringDomestication
CACCGGAACCATTTCATCATTTTTC	12	CMCM002	Centromeric satellite repeats	DecreaseDuringDomestication
TACTATATAAATTGATTAAATCAAA	9	TERTOOT	Unclassified Retrotransposons	Others
AAAGTAAATTTAAGGAATAGTTCCC	NA	NA	NA	NA
TCCGTTTTGCTCAAACCAAAGGCAA	NA	NA	NA	NA
AAAGGGAACTATTCCTTAAATTTAC	NA	NA	NA	NA
AACTCCTCGTTTTCAGCCCATACGC	1	RGRR000	45S rDNA	IncreaseDuringDomestication
TCATTTTTACTAACTTCATTTCCCA	NA	NA	NA	NA
ACTTGGCCCCCCTGAATGCATATAT	NA	NA	NA	NA
ATTTGGGAAATGAAGTTAGTAAAAA	NA	NA	NA	NA
ATGGAGACATTTTCAAAAAAGAAAT	NA	NA	NA	NA
TAGTCAGTTCATGAAAAATTTTATA	9	TERTOOT	Unclassified Retrotransposons	Others
CCTCCCCAAACATGAGTTTTGGAAC	5	CMCM002	Centromeric satellite repeats	DecreaseDuringDomestication
CACTTCATCTTCATCGGAAGAGTCC	6	TERTOOT	Unclassified Retrotransposons	IncreaseDuringDomestication
TCATATTGAATTTGCTTATAATCGA	6	CMCMOOT	Unclassified Centromere Sequences	IncreaseDuringDomestication
CCTCCGTGCTGTTTTCCCTCCGTTC	4	RGRR000	45S rDNA	DecreaseDuringDomestication
AACATTAGAAGTTCATCATTAACTA	NA	NA	NA	NA
AAAAGTAAGTGTAATAAAAATTGAA	NA	NA	NA	NA
GGAGACATTTTCAAAAAAGAAATGA	2	OTOT000	Unclassified	DecreaseDuringDomestication
AATTTCGAATTTAAGTATCTTTCAG	NA	NA	NA	NA
GTGCAGTTTTAACATCAATTCAGCA	6	CMCMOOT	Unclassified Centromere Sequences	IncreaseDuringDomestication
GAACCAAACATGAATCTTTCGATTC	NA	NA	NA	NA
AAAAAAACGAATTAATAATCGAGAT	NA	NA	NA	NA
GCGAATTAGATCATTTGTTCTTACC	2	TERTOOT	Unclassified Retrotransposons	DecreaseDuringDomestication
AATGAGTTTCATTTCTTTAATAGGT	NA	NA	NA	NA
TAACTAAAACTAAAAGATTCAAGGA	NA	NA	NA	NA
TAAAAATGCTTATGCTCTAGAAAGA	8	TERTOOT	Unclassified Retrotransposons	IncreaseDuringDomestication
AATAAGGGCTCTCAGAATAACCTTA	8	TERTOOT	Unclassified Retrotransposons	IncreaseDuringDomestication
TAAAAAAAAAAACTCTTTTTTTTTA	NA	NA	NA	NA
ACCCCTCGTTTTCACCCGAAACGCA	1	RGRR000	45S rDNA	IncreaseDuringDomestication
ATGGGACACGAGCGCCGGGAGTCGG	4	RGRR000	45S rDNA	DecreaseDuringDomestication
AGCAGCTTCGGTGTCTTTCCACAGG	4	RGRR000	45S rDNA	DecreaseDuringDomestication
AAGTCATGTGATATGATCCAATTCA	NA	NA	NA	NA
AAAGGAAAGCTTCGGCAGAAAAGAG	NA	NA	NA	NA
ATACTATATAAATTGATTAAATCAA	NA	NA	NA	NA
AGAAGAGCGGGAAAACAGCGTATCA	1	TERTOOT	Unclassified Retrotransposons	IncreaseDuringDomestication
CAGCTTGAGAATCGGGCGGCCTCGC	7	RGRR000	45S rDNA	Others
TAGTATAAAATTTTTCATGAACTAA	4	TERTOOT	Unclassified Retrotransposons	DecreaseDuringDomestication
GGATTTTAAAGCATATACGTGAGAC	NA	NA	NA	NA
ATCCACTTAAAAAAAAAACTCGCTA	NA	NA	NA	NA
ACTAACTAAAACTAAAAGATTCAAG	NA	NA	NA	NA
ACTGAGGCCCGGGCACGACCCCGAA	1	RGRR000	45S rDNA	IncreaseDuringDomestication
AGAATATTTTTAGTATTTTTTTTTG	2	TERTOOT	Unclassified Retrotransposons	DecreaseDuringDomestication
AAGTAAGTGTAATAAAAATTGAATT	NA	NA	NA	NA
ATGGCTGGACACAGCGTTTTTGATC	4	RGRR000	45S rDNA	DecreaseDuringDomestication
AATACTTAAAAAAAACGAATTAATA	NA	NA	NA	NA
AAAAAAAAAAAAATGGATAAGAGCC	NA	NA	NA	NA
TTCGGCCTTGCGTTTCGGGTGAAAA	1	RGRR000	45S rDNA	IncreaseDuringDomestication
CGCACCAAGAGAAGAGAGAAGAAGA	NA	NA	NA	NA
GTGCTTCTCTTGTTGAGGTAAGAAC	NA	NA	NA	NA
ATAAATTGATTAAATCAAAATATAC	9	TERTOOT	Unclassified Retrotransposons	Others
AAGACCTTCCGTGTGCGTCTTCACT	10	CMCMOOT	Unclassified Centromere Sequences	IncreaseDuringDomestication
CGGCCTCGCCGCCCGAATTGTAGTC	7	RGRR000	45S rDNA	Others
GTAACAAACCATATACAATCTGAAA	6	CMCMOOT	Unclassified Centromere Sequences	IncreaseDuringDomestication
AAAACAACGGCTGGGGCACGACCTC	4	RGRR000	45S rDNA	DecreaseDuringDomestication
CCTTCTTCTCCTTATGGTGAGAAGA	6	TERTOOT	Unclassified Retrotransposons	IncreaseDuringDomestication
GAATAAAAAAAAAGAGGGAATTTGC	NA	NA	NA	NA
CTCGCCCTGCGGCGCGGGGGGCCAG	3	RGRR000	45S rDNA	DecreaseDuringDomestication
ATGAGTTTTGGAACTAATGTAGTGG	5	CMCM002	Centromeric satellite repeats	DecreaseDuringDomestication
AGGCGCAAGGCCGAACGGCCCTGCC	1	RGRR000	45S rDNA	IncreaseDuringDomestication
CGAGGACGAGGAGCACAAGAAGAAG	4	TERTOOT	Unclassified Retrotransposons	DecreaseDuringDomestication
GATTAGGTAGAGGTTGTAAGTCCTA	NA	NA	NA	NA
TAACTTCATTTCCCAAATTTTTGGA	2	RGRR000	45S rDNA	DecreaseDuringDomestication
GAGCAAAACGGATTCTTGTTTCACC	NA	NA	NA	NA
CGAGAATTCGAAGAATTACAACAAA	NA	NA	NA	NA
AGGAAAGCTTCGGCAGAAAAGAGAA	NA	NA	NA	NA
AAGAAATAAAACTCATTATCCAGGG	4	TERTOOT	Unclassified Retrotransposons	DecreaseDuringDomestication
ACTAACTTCATTTCCCAAATTTTTG	NA	NA	NA	NA
ATCGATTATAAGCAAATTCAATATG	6	CMCMOOT	Unclassified Centromere Sequences	IncreaseDuringDomestication
TTTTTTTTATTAAAAAAAAAAAAAA	NA	NA	NA	NA
TGAGAGAAATTAGAAAAATTCATAA	9	TERTOOT	Unclassified Retrotransposons	Others
AATGCTTTTCAAGGGAACTTATTAT	NA	NA	NA	NA
AGTGGTTAAGGTTATTCTGAGAGCC	8	TERTOOT	Unclassified Retrotransposons	IncreaseDuringDomestication
ATTCCCAGTAAAAAAAAAAAGAAAT	NA	NA	NA	NA
CCGGCGACGACAAGCCCACTACAAG	6	TERTOOT	Unclassified Retrotransposons	IncreaseDuringDomestication
CCTTGAATCTTTTAGTTTTAGTCAG	NA	NA	NA	NA
AAATACTGGAATTATGAATTTTTCT	NA	NA	NA	NA
AAATGGAGACATTTTCAAAAAAGAA	NA	NA	NA	NA
GTTCGGCCTTGCGTTTCGGGTGAAA	1	RGRR000	45S rDNA	IncreaseDuringDomestication
GCGGGAAAACAGCGTATCATAGATA	1	TERTOOT	Unclassified Retrotransposons	IncreaseDuringDomestication
CGCATGTTGTAGGCGTAGTTCTCGA	NA	NA	NA	NA
AGGTAACAAACCATATACAATCTGA	6	CMCMOOT	Unclassified Centromere Sequences	IncreaseDuringDomestication
GATTCCCAGTAAAAAAAAAAAGAAA	NA	NA	NA	NA
CTCTTCTCACCATAAGGAGAAGAAG	6	TERTOOT	Unclassified Retrotransposons	IncreaseDuringDomestication
GCCCAAACGCAAGGCCGAACGGCCA	4	RGRR000	45S rDNA	DecreaseDuringDomestication
TCATTTTTCGCAACGGACATGCCCA	5	CMCM002	Centromeric satellite repeats	DecreaseDuringDomestication
AGAGTCCCGCACCAAGAGAAGAGAG	6	TERTOOT	Unclassified Retrotransposons	IncreaseDuringDomestication
GCCAGATTTGCTAGTCAACACATAA	8	TERTOOT	Unclassified Retrotransposons	IncreaseDuringDomestication
CGCCGCGCGCCTCCGTGCTGTTTTC	4	RGRR000	45S rDNA	DecreaseDuringDomestication
GAAACCCCTGATTCTGATCAAAAAC	4	RGRR000	45S rDNA	DecreaseDuringDomestication
ACATGAGTTTTGGAACTAATGTAGT	5	CMCM002	Centromeric satellite repeats	DecreaseDuringDomestication
GGAGCGGAAAAAGTTCTATGGATTA	NA	NA	NA	NA
GAATACAGTATGGCATAGATAACCC	NA	NA	NA	NA
CACAAGAAGAAGGTGGACGCCAAGA	NA	NA	NA	NA
CCAGCCGTTGTTTTCGGCCCGCGCG	4	RGRR000	45S rDNA	DecreaseDuringDomestication
TAATTGAATTCCAATAAAAAAAAAA	2	TEMT059	mPIF	DecreaseDuringDomestication
ACTTTTTCCGCTCCTTTTCTATCTA	NA	NA	NA	NA
GACTTTGATTTTACCTTCTTTTTGC	6	TERTOOT	Unclassified Retrotransposons	IncreaseDuringDomestication
ACCTCTTCTGGGTTATCTATGCCAT	NA	NA	NA	NA
ACGAGCGATGGGACACGAGCGCCGG	4	RGRR000	45S rDNA	DecreaseDuringDomestication
GCGAAACCCCTGATTCTGATCAAAA	4	RGRR000	45S rDNA	DecreaseDuringDomestication
AAACATAAAAGATAACATGAATATT	4	TERTOOT	Unclassified Retrotransposons	DecreaseDuringDomestication
CGACACTTCATCGACCTCCACCTCC	6	TERTOOT	Unclassified Retrotransposons	IncreaseDuringDomestication
CATTTCTTTAATAGGTACAATAACA	NA	NA	NA	NA
ACCTTGCCAGATTTGCTAGTCAACA	8	TERTOOT	Unclassified Retrotransposons	IncreaseDuringDomestication
CATGCCCAATCCACTACATTAGTTC	5	CMCM002	Centromeric satellite repeats	DecreaseDuringDomestication
GCTACCCGTCCCACGGGAAGCCGTA	4	RGRR000	45S rDNA	DecreaseDuringDomestication
TCTTTTCTTCCTTTAGAAATGGAAA	NA	NA	NA	NA
AGCCCAGCTTGAGAATCGGGCGGCC	7	RGRR000	45S rDNA	Others
GCTAGGCCGAACAGCCCTGCCGCCA	4	RGRR000	45S rDNA	DecreaseDuringDomestication
AAAAATGAAGAAATGGTTTCGGTGA	5	CMCM002	Centromeric satellite repeats	DecreaseDuringDomestication
AGATTGTATATGGTTTGTTACCTCG	6	CMCMOOT	Unclassified Centromere Sequences	IncreaseDuringDomestication
AACCGGGAGCAGCCCAGCTTGAGAA	7	RGRR000	45S rDNA	Others
AGGGAAAACAGCACGGAGGCGCGCG	4	RGRR000	45S rDNA	DecreaseDuringDomestication
TAAGTGTAATAAAAATGGAATTGGA	NA	NA	NA	NA
CAAACTACAATATGGTGGGGTTCCG	10	CMCMOOT	Unclassified Centromere Sequences	IncreaseDuringDomestication
GAAGGTGGACGCCAAGAACTCGCTC	NA	NA	NA	NA
AAAGATCAAACTACAATATGGTGGG	10	CMCMOOT	Unclassified Centromere Sequences	IncreaseDuringDomestication
GGCTTTCTTTCCATTTCTAAAGGAA	NA	NA	NA	NA
CTAAGGGTAAAAAAAAAAGCAGCCC	NA	NA	NA	NA
ATGCATTCAGGGGGGCCAAGTCAGG	NA	NA	NA	NA
CAAAAGGATGAGGAAGGTGGTCTTC	10	TERTOOT	Unclassified Retrotransposons	IncreaseDuringDomestication
CGGCCCAAACGCAAGGCCGAACGGC	4	RGRR000	45S rDNA	DecreaseDuringDomestication
CGAGACCGCACCCCGGGGGGTGAGC	4	RGRR000	45S rDNA	DecreaseDuringDomestication
AGAATTTCGAATTTAAGTATCTTTC	NA	NA	NA	NA
CGCTACCTGGAGGATTTTGGGGACG	7	TERTOOT	Unclassified Retrotransposons	Others
GACATAGACGGTCGACCCAGACATA	NA	NA	NA	NA
TCCACTATTTTAGGTCCAAAACACA	12	CMCM002	Centromeric satellite repeats	DecreaseDuringDomestication
TATTGTACCTATTAAAGAAATGAAA	NA	NA	NA	NA
ATTGTACCTATTAAAGAAATAAAAC	NA	NA	NA	NA
CGAGTTTTTTTTTTAAGTGGATCCA	NA	NA	NA	NA
CGGCCGTGGCCGAACCGTTTTTTTC	1	RGRR000	45S rDNA	IncreaseDuringDomestication
ATGAGAGAAATTAGAAAAATTCATA	9	TERTOOT	Unclassified Retrotransposons	Others
CCCGCGCCTCCTCCCGTTTTCCCTC	4	RGRR000	45S rDNA	DecreaseDuringDomestication
GCTAAGTCCCAGCGTGTGGAATGAC	4	RGRR000	45S rDNA	DecreaseDuringDomestication
ACCAAATCCAAAAATTTGGGAAATG	2	TEMT001	Tourist	DecreaseDuringDomestication
AGCGTGTGTTGCGCATGTTGTAGGC	NA	NA	NA	NA
AACAAGAATCCGTTTTGCTCAAACC	NA	NA	NA	NA
CACCTCGCCCTGCGGCGCGGGGGGC	3	RGRR000	45S rDNA	DecreaseDuringDomestication
AAATCTGGCAAGGTAGTTGCCAAAA	8	TERTOOT	Unclassified Retrotransposons	IncreaseDuringDomestication
AAAGAAAAAAAAAAAGAAAGAGTAA	NA	NA	NA	NA
ATGAATTCGTTTTTTTTAAGTATTA	NA	NA	NA	NA
GACTTGGCCCCCCTGAATGCATATA	NA	NA	NA	NA
CGGCAAAAAGAAGGTAAAATCAAAG	6	TERTOOT	Unclassified Retrotransposons	IncreaseDuringDomestication
ATTCATAATCGAGATTCCTTGCCGA	NA	NA	NA	NA
GTATTTTTTTTTGATAAATAAGAAA	NA	NA	NA	NA
ACAGCGTTTTTGATCAGAATCAGGG	4	RGRR000	45S rDNA	DecreaseDuringDomestication
GGAACCATTTCATCATTTTTCACAA	12	CMCM002	Centromeric satellite repeats	DecreaseDuringDomestication
ATGCAACACGACACCCGTTTTCGGA	5	CMCM002	Centromeric satellite repeats	DecreaseDuringDomestication
AAGAGGAGATCGAGAAGATGGTGCA	NA	NA	NA	NA
TCTTTTAAGTTAACTATTATTTAAA	NA	NA	NA	NA
GCCGAAAACAACGGCTGGGGCACGA	4	RGRR000	45S rDNA	DecreaseDuringDomestication
ACATTAGAAGTTCATCATTAACTAC	NA	NA	NA	NA
AATGAGTTTTATTTCTTTAATAGGT	NA	NA	NA	NA
ATGATCGATTATAAGCAAATTCAAT	6	CMCMOOT	Unclassified Centromere Sequences	IncreaseDuringDomestication
AAGGAAAATAAGGGCTCTCAGAATA	8	TERTOOT	Unclassified Retrotransposons	IncreaseDuringDomestication
ACCCAACACCCATTTTCGGAATGGG	2	CMCM002	Centromeric satellite repeats	DecreaseDuringDomestication
ATAATGAGTTTTATTTCTTTAATAG	NA	NA	NA	NA
CATAGACGGTCGACCCAGACATAGA	NA	NA	NA	NA
AGGATTTTAAAGCATATACGTGAGA	NA	NA	NA	NA
GCCCTGTCGCCCGTCGCCGCGCGCC	4	RGRR000	45S rDNA	DecreaseDuringDomestication
TGTTAAAACTGCACGAAACTACTAA	6	CMCMOOT	Unclassified Centromere Sequences	IncreaseDuringDomestication
AGAACTACGCCTACAACATGCGCAA	NA	NA	NA	NA
CAATAGGAGCACGAGGTAACAAACC	6	CMCMOOT	Unclassified Centromere Sequences	IncreaseDuringDomestication
AAAATGATGAAATGGTTCCGGTGGC	12	CMCM002	Centromeric satellite repeats	DecreaseDuringDomestication
CTACAATTCGGGCGGCGAGGCCGCC	7	RGRR000	45S rDNA	Others
GACACAGCGTTTTTGATCAGAATCA	4	RGRR000	45S rDNA	DecreaseDuringDomestication
CATCATTTTTCACAACGAACATGCC	12	CMCM002	Centromeric satellite repeats	DecreaseDuringDomestication
CGACAGGGCTGTTCGGCCTTGCGTA	4	RGRR000	45S rDNA	DecreaseDuringDomestication
CTTTTTCCGCTCCTTTTCTATCTAA	NA	NA	NA	NA
AGAATCCGTTTTGCTCAAACCAAAG	NA	NA	NA	NA
CAGACATAGACGGTCGACCCAGACA	NA	NA	NA	NA
ATATGAGGCAAACAGTCCTCCCACA	6	CMCMOOT	Unclassified Centromere Sequences	IncreaseDuringDomestication
AAGAAGAGCGGGAAAACAGCGTATC	1	TERTOOT	Unclassified Retrotransposons	IncreaseDuringDomestication
CATTTTTCGCAACGGACATGCCCAA	5	CMCM002	Centromeric satellite repeats	DecreaseDuringDomestication
AAAATAAAAAATACTGGAATTATGA	NA	NA	NA	NA
ACAAGAAGAAGGTGGACGCCAAGAA	NA	NA	NA	NA
AAATTTTGATCAGCCTTTCTACCCC	NA	NA	NA	NA
TGATCAAAAACGCTGTGTCCAGCCA	4	RGRR000	45S rDNA	DecreaseDuringDomestication
AAAAATAAAAAATACTGGAATTATG	NA	NA	NA	NA
AAAAAAAACTCTTTTTTTTTATTTA	NA	NA	NA	NA
CGTTTTTCGCAACGAACTTGCTCAA	5	CMCM002	Centromeric satellite repeats	DecreaseDuringDomestication
ACGCCAAGAACTCGCTCGAGAACTA	NA	NA	NA	NA
TGATCACCGACCAGAGGCTTGTACA	3	OTKN000	knob	DecreaseDuringDomestication
AGTCAGTTCATGAAAAATTTTATAC	9	TERTOOT	Unclassified Retrotransposons	Others
AAAAGCTATTAGAAAGAAAAGCTAT	NA	NA	NA	NA
TAGTTCCAAAACTCATGTTTGGGGA	5	CMCM002	Centromeric satellite repeats	DecreaseDuringDomestication
ATAAAATTTTTCATGAACTGACTAA	NA	NA	NA	NA
TGCAAAAAAAAAAAAAATGGAGACA	NA	NA	NA	NA
AGTATATTTTGATTTAATCAATTTA	9	TERTOOT	Unclassified Retrotransposons	Others
CAGCCCTGTCGCCCGTCGCCGCGCG	4	RGRR000	45S rDNA	DecreaseDuringDomestication
TATGCACCCGAGACCCGTTTTCGGA	5	CMCM002	Centromeric satellite repeats	DecreaseDuringDomestication
CGTTCGGCCTTGCGTTTGGGCCGAA	4	RGRR000	45S rDNA	DecreaseDuringDomestication
GATAATGAGTTTCATTTCTTTAATA	NA	NA	NA	NA
AGGCCGAACGGCCATGCCGCCCGTC	4	RGRR000	45S rDNA	DecreaseDuringDomestication
ATTAAGAAAAACAAACTAAATAAAT	NA	NA	NA	NA
TTAAATCAATAGGAGCACGAGGTAA	6	CMCMOOT	Unclassified Centromere Sequences	IncreaseDuringDomestication
AGCCAAGGGAGCACTTCATCTTCAT	6	TERTOOT	Unclassified Retrotransposons	IncreaseDuringDomestication
GAATTCATAATCGAGATTCCTTGCC	NA	NA	NA	NA
TGAATTGATGTTAAAACTGCACGAA	6	CMCMOOT	Unclassified Centromere Sequences	IncreaseDuringDomestication
TAGTATTTTTTTTTGATAAATAAGA	NA	NA	NA	NA
ATTCCTAAAACGGGTCTCGGGTGCA	12	CMCM002	Centromeric satellite repeats	DecreaseDuringDomestication
AAAACAGCACGGAGGCGCGCGGCGA	4	RGRR000	45S rDNA	DecreaseDuringDomestication
AGAGCCAAATGAATCGAAAGATTCA	NA	NA	NA	NA
AATTTTTATTACACTTACTTTTTAT	NA	NA	NA	NA
AAGCCGTACTCGATACACGTTGCCT	4	RGRR000	45S rDNA	DecreaseDuringDomestication
ATTTTTAGTATTTTTTTTTGATAAA	NA	NA	NA	NA
AAAACGGGTCTCGGGTGCATACAAA	12	CMCM002	Centromeric satellite repeats	DecreaseDuringDomestication
TTAGTTTTAGTCAGTTCATGAAAAA	NA	NA	NA	NA
CATGGCGAACTCCTCGTTTTCAGCC	1	RGRR000	45S rDNA	IncreaseDuringDomestication
ATTTTTCTCTTTCTAGAGCATAAGC	8	TERTOOT	Unclassified Retrotransposons	IncreaseDuringDomestication
GCCACACAGATCGACACGAACACCA	10	CMCMOOT	Unclassified Centromere Sequences	IncreaseDuringDomestication
CCGCCCGTCGCCCCGCGCCTCCTCC	4	RGRR000	45S rDNA	DecreaseDuringDomestication
GCAAGGCGGTAGTCCGCGAGCCACA	3	TERT002	Ty3-gypsy	DecreaseDuringDomestication
AAATGGTTCCGGTGGCGAACTCTCA	4	CMCM002	Centromeric satellite repeats	DecreaseDuringDomestication
AAGGCTAAGGGTAAAAAAAAAAGCA	NA	NA	NA	NA
AGGACGGCATTGGCTTTCAAAGGGG	8	TERTOOT	Unclassified Retrotransposons	IncreaseDuringDomestication
AGTTCCAAAACTCATGTTTGGGGAG	5	CMCM002	Centromeric satellite repeats	DecreaseDuringDomestication
CAAGGCCGAACGGCCATGCCGCCCG	4	RGRR000	45S rDNA	DecreaseDuringDomestication
AACTAACTAAAACTAAAAGATTCAA	NA	NA	NA	NA
AAACAGCACGGAGGCGCGCGGCGAC	4	RGRR000	45S rDNA	DecreaseDuringDomestication
AACTCGTGCTTTGAATGCAACCCAA	2	CMCM002	Centromeric satellite repeats	DecreaseDuringDomestication
GATAATGAGTTTTATTTCTTTAATA	NA	NA	NA	NA
AACTCGCTCGAGAACTACGCCTACA	NA	NA	NA	NA
AAGTGTAATAAAAATTGAATTGGAT	9	TERTOOT	Unclassified Retrotransposons	Others
AGAAATTAGAAAAATTCATAATTCC	9	TERTOOT	Unclassified Retrotransposons	Others
CGACTCTTCGTATTCACCAACGACA	NA	NA	NA	NA
AGTGGATTGAGCAAGTTCGTTGCGA	5	CMCM002	Centromeric satellite repeats	DecreaseDuringDomestication
ATCCACTATTTTAGGTCCAAAACAC	12	CMCM002	Centromeric satellite repeats	DecreaseDuringDomestication
AATGAAGAAATGGTTTCGGTGACAA	5	CMCM002	Centromeric satellite repeats	DecreaseDuringDomestication
CTCGAGAACTACGCCTACAACATGC	NA	NA	NA	NA
ACGGCCATGCCGCCCGTCGTCGCGC	4	RGRR000	45S rDNA	DecreaseDuringDomestication
ATTTCATCATTTTTCACAACGAACA	12	CMCM002	Centromeric satellite repeats	DecreaseDuringDomestication
CCTACGCTACCCTCGCGTTCCTAAA	6	TERTOOT	Unclassified Retrotransposons	IncreaseDuringDomestication
AAAACTCATTATCCAGGGTAGGGAT	NA	NA	NA	NA
ATATGATCCAATTCAATTTTTATTA	9	TERTOOT	Unclassified Retrotransposons	Others
AGTAGTTTCGTGCAGTTTTAACATC	6	CMCMOOT	Unclassified Centromere Sequences	IncreaseDuringDomestication
AAATAAGGAGAGTGACACGTGGATT	10	TERTOOT	Unclassified Retrotransposons	IncreaseDuringDomestication
AAAACGAATTAATAATCGAGATTCC	NA	NA	NA	NA
AATAAATTTTGATCAGCCTTTCTAC	NA	NA	NA	NA
AGTTTGTTTTTCTTAATGAAATTGA	NA	NA	NA	NA
AGTATATATGCATTCAGGGGGGCCA	NA	NA	NA	NA
AAAAAAAAATACTAAAAATATTCTA	2	TERTOOT	Unclassified Retrotransposons	DecreaseDuringDomestication
AAAATGAAGAAATGGTTTCGGTGAC	5	CMCM002	Centromeric satellite repeats	DecreaseDuringDomestication
AACCCAACACCCATTTTCGGAATGG	2	CMCM002	Centromeric satellite repeats	DecreaseDuringDomestication
ATCGGCAAGGAATCTCGATTATGAA	NA	NA	NA	NA
GCATGTTCGTTGTGAAAAATGATGA	12	CMCM002	Centromeric satellite repeats	DecreaseDuringDomestication
ACAAACTAAATAAATGGAAAATAAA	NA	NA	NA	NA
AAAATGGGTGTTGGGTTGCATTCAA	2	CMCM002	Centromeric satellite repeats	DecreaseDuringDomestication
CAAAATATACTATATAAAAATATAA	9	TEMT016	MITE-adh, type B	Others
CTCTTCTCTTGGTGCGGGACTCTTC	6	TERTOOT	Unclassified Retrotransposons	IncreaseDuringDomestication
AAATTGAATGATGTATTCATTCAAA	NA	NA	NA	NA
GGCGGCGAGGCCGCCCGATTCTCAA	7	RGRR000	45S rDNA	Others
GGAAAGAAAGCCCTTTTCCTTTTTA	NA	NA	NA	NA
AGGGAGCACTTCATCTTCATCGGAA	6	TERTOOT	Unclassified Retrotransposons	IncreaseDuringDomestication
AAGTAAATTTAAGGAATAGTTCCCT	NA	NA	NA	NA
ACCATATAAAATAAAAAAAAAGCAA	2	TEMT066	Talisker	DecreaseDuringDomestication
CTTATTTATCAAAAAAAAATACTAA	NA	NA	NA	NA
CTACTGCCTGCCCAACAAAAAATAA	NA	NA	NA	NA
TACAAGGCCGAGGACGAGGAGCACA	NA	NA	NA	NA
CGGCGAGGCCGCCCGATTCTCAAGC	7	RGRR000	45S rDNA	Others
CTTTTTTTTTATTTTATATGGTATC	2	TEMT066	Talisker	DecreaseDuringDomestication
AATCCAAAAATTTGGGAAATGAAGT	2	RGRR000	45S rDNA	DecreaseDuringDomestication
GAAAACGGGTGTTGTGTTGCATACA	12	CMCM002	Centromeric satellite repeats	DecreaseDuringDomestication
CGATGGGACACGAGCGCCGGGAGTC	4	RGRR000	45S rDNA	DecreaseDuringDomestication
AAAAAAAAAACTCTTTTTTTTTATT	NA	NA	NA	NA
CATGGCGGCTAATTTTAAATAATAG	NA	NA	NA	NA
AAACAAACTAAATAAATGGAAAATA	2	TERTOOT	Unclassified Retrotransposons	DecreaseDuringDomestication
AACGGCGAGCGAACCGGGAGCAGCC	7	RGRR000	45S rDNA	Others
CTCACGTATATGCTTTAAAATCCTA	NA	NA	NA	NA
ATTTGCAAGTTTGGTGTTCGTGTCG	10	CMCMOOT	Unclassified Centromere Sequences	IncreaseDuringDomestication
CCTTAAATTTACTTTTTTTTATTTA	NA	NA	NA	NA
CGGCGAACCGCGCCGGGCGCAGCAC	11	RGRR000	45S rDNA	Others
CTCGTTTTCACCCGAAACGCAAGGC	1	RGRR000	45S rDNA	IncreaseDuringDomestication
CAGGGCTGTTCGGCCTTGCGTTTCG	1	RGRR000	45S rDNA	IncreaseDuringDomestication
CTCGTGCTTTGTATGCAACACAACA	12	CMCM002	Centromeric satellite repeats	DecreaseDuringDomestication
ATTCTTCGAATTCTCGAACAAATCC	NA	NA	NA	NA
AATGAACTAAAGAAGAATTTCGAAT	NA	NA	NA	NA
AGACTAAGTATTTTTTTTTTATTGG	NA	NA	NA	NA
CAAGGCCGAGGACGAGGAGCACAAG	NA	NA	NA	NA
CGAGCTCACCCCCCGGGGTGCGGTC	4	RGRR000	45S rDNA	DecreaseDuringDomestication
AAAAAAAAAAAAAAATTCTTTCTAT	NA	NA	NA	NA
AGCTTGAGAATCGGGCGGCCTCGCC	7	RGRR000	45S rDNA	Others
TGGATTGAGCAAGTTCGTTGCGAAA	5	CMCM002	Centromeric satellite repeats	DecreaseDuringDomestication
GGAGGAGGCGCGCGGCGACGGGCGA	4	RGRR000	45S rDNA	DecreaseDuringDomestication
AACAAACTAAATAAATGGAAAATAA	NA	NA	NA	NA
AAAAAAATGGAGACATTTTCAAAAA	NA	NA	NA	NA
GGTCGAGGGCCTCAAAGTGCCGGCA	NA	NA	NA	NA
ATTGATTAAATCAAAATATACTATA	NA	NA	NA	NA
TATATTTTTATATAGTATATTTTGA	9	TEMT016	MITE-adh, type B	Others
AAAAAGTAAGTGTAATAAAAATGGA	NA	NA	NA	NA
AATGAATCGAAAGATTCATGTTTGG	NA	NA	NA	NA
AGTTTTATTTCTTTAATAGGTACAA	NA	NA	NA	NA
AAGGCCGAGGACGAGGAGCACAAGA	NA	NA	NA	NA
AAACTCGTGCTTTGTATGCAACACA	12	CMCM002	Centromeric satellite repeats	DecreaseDuringDomestication
CGGGATGATCGAGGGTAATCAAAGC	NA	NA	NA	NA
GTGTCGTGTTGCATACAAAGCACGA	5	CMCM002	Centromeric satellite repeats	DecreaseDuringDomestication
AAAAAAGAAAAAAAAAGGGAAGTGT	NA	NA	NA	NA
GCGGGCGCTCTCGAGCCGACGAGAC	4	RGRR000	45S rDNA	DecreaseDuringDomestication
ATGTTAAAACTGCACGAAACTACTA	6	CMCMOOT	Unclassified Centromere Sequences	IncreaseDuringDomestication
TAAATCAAAATATACTATATAAAAA	NA	NA	NA	NA
GGAGGCCACACAGATCGACACGAAC	10	CMCMOOT	Unclassified Centromere Sequences	IncreaseDuringDomestication
TTCTTTCCATTTCTAAAGGAAGAAA	NA	NA	NA	NA
ATATTTCTTTTTTTTTTTACTGGGA	NA	NA	NA	NA
ACGAGCGCCGGGAGTCGGCCGCACG	4	RGRR000	45S rDNA	DecreaseDuringDomestication
CGCAGGGGGTAGAAAGGCTGATCAA	NA	NA	NA	NA
ATACAGTATGGCATAGATAACCCAG	NA	NA	NA	NA
AAACAAGCGGGTTAAAAAAAAAAAC	NA	NA	NA	NA
AGCGAACCGGGAGCAGCCCAGCTTG	7	RGRR000	45S rDNA	Others
GACGCATACAAGCACGAGTTTTTGC	5	CMCM002	Centromeric satellite repeats	DecreaseDuringDomestication
ATAGGAGCACGAGGTAACAAACCAT	6	CMCMOOT	Unclassified Centromere Sequences	IncreaseDuringDomestication
CCTGCACCATCTTCTCGATCTCCTC	NA	NA	NA	NA
ATCAAAATTTATTGCTGCAGCTATA	NA	NA	NA	NA
ATTTTTCATGAACTGACTAAAACTA	NA	NA	NA	NA
AAACGCAAGGCCGAACGGCCATGCC	4	RGRR000	45S rDNA	DecreaseDuringDomestication
ACTCGTGCTTTGAATGCAACCCAAC	2	CMCM002	Centromeric satellite repeats	DecreaseDuringDomestication
AAGGGCTTTCTTTCCATTTCTAAAG	NA	NA	NA	NA
AACCCCTGATTCTGATCAAAAACGC	4	RGRR000	45S rDNA	DecreaseDuringDomestication
AATCATAAAGAAGAGCGGGAAAACA	1	TERTOOT	Unclassified Retrotransposons	IncreaseDuringDomestication
AAGAAGAAGGTGGACGCCAAGAACT	NA	NA	NA	NA
GGCCACACAGATCGACACGAACACC	10	CMCMOOT	Unclassified Centromere Sequences	IncreaseDuringDomestication
AAAAAACGAATTCATAATCGAGATT	NA	NA	NA	NA
CTTTTAGTTTTAGTTAGTTCATGAA	NA	NA	NA	NA
GTTTTCAGCCCAGGCGCAAGGCCGA	1	RGRR000	45S rDNA	IncreaseDuringDomestication
CAAGGGAACTTATTATGCAATGAAC	NA	NA	NA	NA
AGCCGACGAGACCGCACCCCGGGGG	4	RGRR000	45S rDNA	DecreaseDuringDomestication
GGCGACGACAAGCCCACTACAAGCC	6	TERTOOT	Unclassified Retrotransposons	IncreaseDuringDomestication
TAATAATCGAGATTCCTTGCCGATA	NA	NA	NA	NA
TATTGTACCTATTAAAGAAATAAAA	NA	NA	NA	NA
ACAAAATGAACTAAAGAAGAATTTC	2	TEMT024	MITE-adh, type M	DecreaseDuringDomestication
TGCCCAATCCACTACATTAGTTCCA	5	CMCM002	Centromeric satellite repeats	DecreaseDuringDomestication
CCACGTGCTGCGCCCGGCGCGGTTC	11	RGRR000	45S rDNA	Others
GAAAGCCAATGCCGTCCTTAATGCC	8	TERTOOT	Unclassified Retrotransposons	IncreaseDuringDomestication
AAAAAAACGGTTCGGCCACGGCCGC	1	RGRR000	45S rDNA	IncreaseDuringDomestication
AATCTTTTAGTTTTAGTTAGTTCAT	NA	NA	NA	NA
TCTTCGAATTCTCGAACAAATCCAA	NA	NA	NA	NA
TAATTAGATAGAAAAGGAGCGGAAA	NA	NA	NA	NA
AATTGCAAAAAAAAAAAAAATGGAG	NA	NA	NA	NA
TGTTCGAGAATTCGAAGAATTACAA	NA	NA	NA	NA
AAAAAAAGAGTTTTTTTTTTTAACC	NA	NA	NA	NA
AATGATGTATTCATTCAAAAAAAAA	NA	NA	NA	NA
TAAAACTCATTATCCAGGGTAGGGA	NA	NA	NA	NA
AGCCCTGTCGCCCGTCGCCGCGCGC	4	RGRR000	45S rDNA	DecreaseDuringDomestication
ACATGAATCTTTCGATTCATTTGGC	NA	NA	NA	NA
CCTGGTCGAGGGCCTCAAAGTGCCG	NA	NA	NA	NA
ATTTTAAAGCATATACGTGAGACAA	NA	NA	NA	NA
TAGTTAGTTCATGAAAAATTTTATA	4	TERTOOT	Unclassified Retrotransposons	DecreaseDuringDomestication
ACTTCATCGACCTCCACCTCCGGCT	6	TERTOOT	Unclassified Retrotransposons	IncreaseDuringDomestication
AAAAAAAAACTCTTTTTTTTTATTT	NA	NA	NA	NA
ATCTCTTCCCGAACCAAACATGAAT	2	TERT001	Ty1-copia	DecreaseDuringDomestication
ATAAAATTTTTCATGAACTAACTAA	NA	NA	NA	NA
GAGACATTTTCAAAAAAGAAATGAA	2	OTOT000	Unclassified	DecreaseDuringDomestication
CCCAGACATAGACGGTCGACCCAGA	NA	NA	NA	NA
ATAGGACTTACAACCTCTACCTAAT	NA	NA	NA	NA
CATCTTACGAGAATACAGTATGGCA	NA	NA	NA	NA
CAGCCCAGCTTGAGAATCGGGCGGC	7	RGRR000	45S rDNA	Others
CCCCCCGGGGTGCGGTCTCGTCGGC	4	RGRR000	45S rDNA	DecreaseDuringDomestication
ACGGCGAGCGAACCGGGAGCAGCCC	7	RGRR000	45S rDNA	Others
AGTTTCGTGCAGTTTTAACATCAAT	6	CMCMOOT	Unclassified Centromere Sequences	IncreaseDuringDomestication
AAGCTATTAGAAAGAAAAGCTATTA	NA	NA	NA	NA
TCCTCTTCTCACCATAAGGAGAAGA	6	TERTOOT	Unclassified Retrotransposons	IncreaseDuringDomestication
GACGTGCGGCAACGAAATTACGTGA	5	CMCM002	Centromeric satellite repeats	DecreaseDuringDomestication
CGAACCGTTTTTTTCGGCCCGCGCG	NA	NA	NA	NA
CCCGCGCCGCAGGGCGAGGTGGGCC	3	RGRR000	45S rDNA	DecreaseDuringDomestication
GCAAAACGGATTCTTGTTTCACCGA	NA	NA	NA	NA
AGGCCGAGGACGAGGAGCACAAGAA	NA	NA	NA	NA
AAGGAGAAGAAGGAAAAATCTTCTC	6	TERTOOT	Unclassified Retrotransposons	IncreaseDuringDomestication
AATCCATAGAACTTTTTCCGCTCCT	NA	NA	NA	NA
AATTCTCGAACAAATCCAATCCAAT	NA	NA	NA	NA
ACAAGCGGGTTAAAAAAAAAAACTC	NA	NA	NA	NA
AGATTAGGTAGAGGTTGTAAGTCCT	NA	NA	NA	NA
AATTGATGTTAAAACTGCACGAAAC	6	CMCMOOT	Unclassified Centromere Sequences	IncreaseDuringDomestication
TATAAAAAATCCAAATATATAAAAA	NA	NA	NA	NA
CCGGGGTGCGGTCTCGTCGGCTCGA	4	RGRR000	45S rDNA	DecreaseDuringDomestication
CCAGCGTGTGGAATGACACCGAACC	4	RGRR000	45S rDNA	DecreaseDuringDomestication
AAATTGATTAAATCAAAATATACTA	9	TERTOOT	Unclassified Retrotransposons	Others
CTGTTTTCCCTCCGTTCCACCTTGA	4	RGRR000	45S rDNA	DecreaseDuringDomestication
CTGGACACAGCGTTTTTGATCAGAA	4	RGRR000	45S rDNA	DecreaseDuringDomestication
ACAAGCCTCTGGTCGGTGATCAATG	3	OTKN000	knob	DecreaseDuringDomestication
AACCAAACATGAATCTTTCGATTCA	NA	NA	NA	NA
CACGAGCGATGGGACACGAGCGCCG	4	RGRR000	45S rDNA	DecreaseDuringDomestication
CCCCTCGTTTTCACCCGAAACGCAA	1	RGRR000	45S rDNA	IncreaseDuringDomestication
AGAAGAAGGTGGACGCCAAGAACTC	NA	NA	NA	NA
ACGTGCGGCAACGAAATTACGTGAA	5	CMCM002	Centromeric satellite repeats	DecreaseDuringDomestication
CTGCACGAAACTACTAAAGAAAACA	6	CMCMOOT	Unclassified Centromere Sequences	IncreaseDuringDomestication
GAAAACGGGTGTCGTGTTGCATACA	5	CMCM002	Centromeric satellite repeats	DecreaseDuringDomestication
CCGTGCCGCCGGGCTCCGGCCCGGC	11	RGRR000	45S rDNA	Others
GTTTGTTACCTCGTGCTCCTATTGA	6	CMCMOOT	Unclassified Centromere Sequences	IncreaseDuringDomestication
CACGAAAAAAGAAAAAAAAAGGGAA	NA	NA	NA	NA
AAGATCTTCCTCTTCTCACCATAAG	6	TERTOOT	Unclassified Retrotransposons	IncreaseDuringDomestication
CGCAAGGCCGAACAGCCCTGTCGCC	4	RGRR000	45S rDNA	DecreaseDuringDomestication
AATTGAATTCCAATAAAAAAAAAAT	2	TEMT059	mPIF	DecreaseDuringDomestication
CAGTGAATAACTAAAAAAAAAAATA	NA	NA	NA	NA
ATTAGATAGAAAAGGAGCGGAAAAA	NA	NA	NA	NA
AAAAACTCGTGCTTTGTATGCAACA	5	CMCM002	Centromeric satellite repeats	DecreaseDuringDomestication
GGTAGAGGTTGTAAGTCCTATTGCA	NA	NA	NA	NA
AACTGCACGAAACTACTAAAGAAAA	6	CMCMOOT	Unclassified Centromere Sequences	IncreaseDuringDomestication
CTTGGCCCCCCTGAATGCATATATA	NA	NA	NA	NA
AAATATACTATATAAAAATATAAAA	9	TEMT016	MITE-adh, type B	Others
CTCCAGACTACAATTCGGGCGGCGA	7	RGRR000	45S rDNA	Others
GAATTAATAATCGAGATTCCTTGCC	NA	NA	NA	NA
ATATGCATTCAGGGGGGCCAAGTCA	NA	NA	NA	NA
AATCAAAATATACTATATAAAAATA	NA	NA	NA	NA
AGGTAAGAACAAATGATCTAATTCG	2	TERTOOT	Unclassified Retrotransposons	DecreaseDuringDomestication
CGAACGGCCATGCCGCCCGTCGTCG	4	RGRR000	45S rDNA	DecreaseDuringDomestication
ATACTACTGCCTGCCCAACAAAAAA	NA	NA	NA	NA
TCCGTGCTGTTTTCCCTCCGTTCCA	4	RGRR000	45S rDNA	DecreaseDuringDomestication
GCAGCGTGCCGGGCCGGAGCCCGGC	11	RGRR000	45S rDNA	Others
TCGTGCTTCTCTTGTTGAGGTAAGA	NA	NA	NA	NA
GAAATGGTTTCGGTGACAAAAACTC	5	CMCM002	Centromeric satellite repeats	DecreaseDuringDomestication
AAAGCCAAGTCCCAGCCTGTGGAAA	4	RGRR000	45S rDNA	DecreaseDuringDomestication
GGAGCACAAGAAGAAGGTGGACGCC	NA	NA	NA	NA
AAAAAAAAGTAAATTTAAGGAATAG	NA	NA	NA	NA
ATCATTTGTTCTTACCTCAACAAGA	NA	NA	NA	NA
CCGTGCGGCCGACTCCCGGCGCTCG	4	RGRR000	45S rDNA	DecreaseDuringDomestication
CGCCATGGCGAACTCCTCGTTTTCA	1	RGRR000	45S rDNA	IncreaseDuringDomestication
ATGGAATTGGATCATATCACATGAC	NA	NA	NA	NA
GTGTAATAAAAATGGAATTGGATCA	NA	NA	NA	NA
AAAACTGCACGAAACTACTAAAGAA	6	CMCMOOT	Unclassified Centromere Sequences	IncreaseDuringDomestication
AAGCCTCTGGTCGGTGATCAATGGC	3	OTKN000	knob	DecreaseDuringDomestication
ATGCAACCCAACACCCATTTTCGGA	2	CMCM002	Centromeric satellite repeats	DecreaseDuringDomestication
ATGTATTCATTCAAAAAAAAAAAAA	NA	NA	NA	NA
AGCGGGAAAACAGCGTATCATAGAT	1	TERTOOT	Unclassified Retrotransposons	IncreaseDuringDomestication
GAAAAAAAAAGGGAAGTGTGGAAAA	NA	NA	NA	NA
AGAGCGGGAAAACAGCGTATCATAG	1	TERTOOT	Unclassified Retrotransposons	IncreaseDuringDomestication
TCATGAACTGACTAAAACTAAAAGA	NA	NA	NA	NA
CCTTTTCTTTAAATTTAGGATTTTA	NA	NA	NA	NA
GTAAAAAAAAAAGCAGCCCCAATCA	NA	NA	NA	NA
ATTCCACACGCTGGGACTTAGCCCG	4	RGRR000	45S rDNA	DecreaseDuringDomestication
AGTTAGTTCATGAAAAATTTTATAC	4	TERTOOT	Unclassified Retrotransposons	DecreaseDuringDomestication
CGCAAGGCCGAACGGCCATGCCGCC	4	RGRR000	45S rDNA	DecreaseDuringDomestication
AAAAAAAAAAAAAAAGAACATCAAA	NA	NA	NA	NA
CCAAGACAACTCATGCGCCAGCGTA	7	RGRR000	45S rDNA	Others
ATTTCAATTTCATTAAGAAAAACAA	NA	NA	NA	NA
AGCAAATTCAATATGAGGCAAACAG	6	CMCMOOT	Unclassified Centromere Sequences	IncreaseDuringDomestication
GAAACAAGAATCCGTTTTGCTCAAA	NA	NA	NA	NA
ACCCGAAACGCAAGGCCGAACAGCC	1	RGRR000	45S rDNA	IncreaseDuringDomestication
CAATAAATTTTGATCAGCCTTTCTA	NA	NA	NA	NA
AGGCGCGCGGCGACGGGCGACAGGG	4	RGRR000	45S rDNA	DecreaseDuringDomestication
ACTCTTCGTATTCACCAACGACAAG	NA	NA	NA	NA
GGAACATTAGAAGTTCATCATTAAC	NA	NA	NA	NA
CGGGTGTTGTGTTGCATACAAAGCA	12	CMCM002	Centromeric satellite repeats	DecreaseDuringDomestication
AGACTACAATTCGGGCGGCGAGGCC	7	RGRR000	45S rDNA	Others
AGGATGATAAAAATGAGGAGGATAA	6	TERTOOT	Unclassified Retrotransposons	IncreaseDuringDomestication
TTTCGATTCCCAGTAAAAAAAAAAA	NA	NA	NA	NA
AGTAAAAAAAAAAAGAAATATAATA	NA	NA	NA	NA
ACTTCTTCTTCTCCTTCCTCTTGCC	6	TERTOOT	Unclassified Retrotransposons	IncreaseDuringDomestication
GTCTCCATTTTTTTTTTTTTTGCAA	NA	NA	NA	NA
CTAGTATAAAATTTTTCATGAACTA	4	TERTOOT	Unclassified Retrotransposons	DecreaseDuringDomestication
ACTTCATCTTCATCGGAAGAGTCCC	6	TERTOOT	Unclassified Retrotransposons	IncreaseDuringDomestication
ACGCTACCCTCGCGTTCCTAAACAT	10	TERTOOT	Unclassified Retrotransposons	IncreaseDuringDomestication
ATTTTTCATGAACTAACTAAAACTA	NA	NA	NA	NA
AATTGATTAAATCAAAATATACTAT	9	TERTOOT	Unclassified Retrotransposons	Others
AAAATAAGGGCTCTCAGAATAACCT	8	TERTOOT	Unclassified Retrotransposons	IncreaseDuringDomestication
ATGGAGACCGGCGACGACAAGCCCA	6	TERTOOT	Unclassified Retrotransposons	IncreaseDuringDomestication
CCAGCCTGTGGAAAGACACCGAAGC	4	RGRR000	45S rDNA	DecreaseDuringDomestication
CCGAACCGTTTTTTTCGGCCCGCGC	NA	NA	NA	NA
ATCGACACGAACACCAAACTTGCAA	10	CMCMOOT	Unclassified Centromere Sequences	IncreaseDuringDomestication
AAATTCGAAATTCTTCTTTAGTTCA	NA	NA	NA	NA
AAGGGCAAGAGGAAGGAGAAGAAGA	6	TERTOOT	Unclassified Retrotransposons	IncreaseDuringDomestication
GCGGGACTCTTCCGATGAAGATGAA	6	TERTOOT	Unclassified Retrotransposons	IncreaseDuringDomestication
CATGTTGTAGGCGTAGTTCTCGAGC	NA	NA	NA	NA
AAGGGAACTTATTATGCAATGAACA	NA	NA	NA	NA
AGTCCCAGCGTGTGGAATGACACCG	4	RGRR000	45S rDNA	DecreaseDuringDomestication
AAGGGAAGTGTGGAAAAAATGACAA	NA	NA	NA	NA
AAATTTAGGATTTTAAAGCATATAC	NA	NA	NA	NA
CCGCACGAGCGATGGGACACGAGCG	4	RGRR000	45S rDNA	DecreaseDuringDomestication
AAAAAAAAAAAAATGGAGACATTTT	NA	NA	NA	NA
TTCTTCCTTTAGAAATGGAAAGAAA	NA	NA	NA	NA
CTTCTTCTTCTCCTTCCTCTTGCCC	6	TERTOOT	Unclassified Retrotransposons	IncreaseDuringDomestication
ACAGTATGGCATAGATAACCCAGAA	NA	NA	NA	NA
GTTCGAGAATTCGAAGAATTACAAC	NA	NA	NA	NA
CAACCTCTACCTAATCTTATCCAAA	NA	NA	NA	NA
TATGCTTTTTATTTTTTGTTGGGCA	NA	NA	NA	NA
AAGTAAGTGTAATAAAAATGGAATT	NA	NA	NA	NA
TACAACCTCTACCTAATCTTATCCA	NA	NA	NA	NA
CTGCGGCGCGGGGGGCCAGACGCCA	3	RGRR000	45S rDNA	DecreaseDuringDomestication
ACTGCACGAAACTACTAAAGAAAAC	6	CMCMOOT	Unclassified Centromere Sequences	IncreaseDuringDomestication
TAAGAACAAATGATCTAATTCGCGA	2	TERTOOT	Unclassified Retrotransposons	DecreaseDuringDomestication
AACATGTGTTTTGGACCTAAAATAG	12	CMCM002	Centromeric satellite repeats	DecreaseDuringDomestication
CTTTAGTAGTTTCGTGCAGTTTTAA	6	CMCMOOT	Unclassified Centromere Sequences	IncreaseDuringDomestication
ATAAAAAAAAGTAAATTTAAGGAAT	NA	NA	NA	NA
ATTTAGTTTGTTTTTCTTAATGAAA	NA	NA	NA	NA
ATACCATATAAAATAAAAAAAAAGC	2	TEMT066	Talisker	DecreaseDuringDomestication
ACTAATGTAGTGGATTGGGCATGTC	5	CMCM002	Centromeric satellite repeats	DecreaseDuringDomestication
AATAATACTTAAAAAAAACGAATTA	NA	NA	NA	NA
GTGCCGCCGGGCTCCGGCCCGGCAC	11	RGRR000	45S rDNA	Others
AAAAGGAGCGGAAAAAGTTCTATGG	NA	NA	NA	NA
AAAAAAAAGAGTTTTTTTTTTTAAC	NA	NA	NA	NA
AAATTATACTACTGCCTGCCCAACA	NA	NA	NA	NA
ATTGTATATGGTTTGTTACCTCGTG	6	CMCMOOT	Unclassified Centromere Sequences	IncreaseDuringDomestication
ATTAGAAAAATTCATAATTCCAGTA	NA	NA	NA	NA
ACTCTTTTTTTTTATTTATCCACAA	NA	NA	NA	NA
GCTGGACACAGCGTTTTTGATCAGA	4	RGRR000	45S rDNA	DecreaseDuringDomestication
AGTTTCATTTCTTTAATAGGTACAA	NA	NA	NA	NA
AAGAAGAATTTCGAATTTAAGTATC	2	OTOT000	Unclassified	DecreaseDuringDomestication
GGATGATAAAAATGAGGAGGATAAC	6	TERTOOT	Unclassified Retrotransposons	IncreaseDuringDomestication
ATCGAGTACGGCTTCCCGTGGGACG	4	RGRR000	45S rDNA	DecreaseDuringDomestication
ACTTACAACCTCTACCTAATCTTAT	NA	NA	NA	NA
AGGAAAAGGGCTTTCTTTCCATTTC	NA	NA	NA	NA
CGCCAATGCTTTTCAAGGGAACTTA	NA	NA	NA	NA
CATTGCATAATAAGTTCCCTTGAAA	NA	NA	NA	NA
ACGAGGAGTTCGCCATGGCGCGCGG	1	RGRR000	45S rDNA	IncreaseDuringDomestication
AAAGTATATATGCATTCAGGGGGGC	NA	NA	NA	NA
GAGCGATGGGACACGAGCGCCGGGA	4	RGRR000	45S rDNA	DecreaseDuringDomestication
AAAGAAAAAAAAAGGGAAGTGTGGA	NA	NA	NA	NA
AACGGAGGGAAAACAGCACGGAGGC	4	RGRR000	45S rDNA	DecreaseDuringDomestication
CAGGGGGTAGAAAGGCTGATCAAAA	NA	NA	NA	NA
GGATTGAGCAAGTTCGTTGCGAAAA	5	CMCM002	Centromeric satellite repeats	DecreaseDuringDomestication
CGGAGGTGGAGGTCGATGAAGTGTC	6	TERTOOT	Unclassified Retrotransposons	IncreaseDuringDomestication
CTAATTAGATAGAAAAGGAGCGGAA	NA	NA	NA	NA
ACACTTCATCGACCTCCACCTCCGG	6	TERTOOT	Unclassified Retrotransposons	IncreaseDuringDomestication
AAAAATTTGGGAAATGAAGTTAGTA	NA	NA	NA	NA
AAAAGCCAAGTCCCAGCCTGTGGAA	4	RGRR000	45S rDNA	DecreaseDuringDomestication
AGGCCGAACAGCCCTGTCGCCCGTC	4	RGRR000	45S rDNA	DecreaseDuringDomestication
CCATATAAAATAAAAAAAAAGCAAA	NA	NA	NA	NA
GCGGCTAATTTTAAATAATAGTTAA	NA	NA	NA	NA
TACGCTACCCTCGCGTTCCTAAACA	6	TERTOOT	Unclassified Retrotransposons	IncreaseDuringDomestication
TCAAGGGAACTTATTATGCAATGAA	NA	NA	NA	NA
TCGTGTCGATCTGTGTGGCCTCCAA	10	CMCMOOT	Unclassified Centromere Sequences	IncreaseDuringDomestication
AACTAATGTAGTGGATTGGGCATGT	5	CMCM002	Centromeric satellite repeats	DecreaseDuringDomestication
ATTTGTTCTTACCTCAACAAGAGAA	NA	NA	NA	NA
AAGTTAACTATTATTTAAAATTAGC	NA	NA	NA	NA
AGAGGTTGTAAGTCCTATTGCAAGA	NA	NA	NA	NA
AAGAAGGGCAAGAGGAAGGAGAAGA	6	TERTOOT	Unclassified Retrotransposons	IncreaseDuringDomestication
CCGGGAGCAGCCCAGCTTGAGAATC	7	RGRR000	45S rDNA	Others
GTTTTCCCGCTCTTCTTTATGATTA	1	TERTOOT	Unclassified Retrotransposons	IncreaseDuringDomestication
CAAACGCAAGGCCGAACGGCCATGC	4	RGRR000	45S rDNA	DecreaseDuringDomestication
GTATTCATTCAAAAAAAAAAAAAAA	NA	NA	NA	NA
CCATTTCATCATTTTTCACAACGAA	12	CMCM002	Centromeric satellite repeats	DecreaseDuringDomestication
ATTTTTACTAACTTCATTTCCCAAA	NA	NA	NA	NA
CTGACTTGGCCCCCCTGAATGCATA	NA	NA	NA	NA
ATGTTCGTTGTGAAAAATGATGAAA	12	CMCM002	Centromeric satellite repeats	DecreaseDuringDomestication
AAAAAGAAAAAAAAAGGGAAGTGTG	NA	NA	NA	NA
ATTTAAAATTAGCCGCCATGGTGAA	NA	NA	NA	NA
AATAATCGAGATTCCTTGCCGATAC	NA	NA	NA	NA
CCGGCACTTTGAGGCCCTCGACCAG	NA	NA	NA	NA
AGGTGTACAAGCCTCTGGTCGGTGA	3	OTKN000	knob	DecreaseDuringDomestication
CATCTTCATCGGAAGAGTCCCGCAC	6	TERTOOT	Unclassified Retrotransposons	IncreaseDuringDomestication
AATGCTTATGCTCTAGAAAGAGAAA	8	TERTOOT	Unclassified Retrotransposons	IncreaseDuringDomestication
AACGAGGAGTTCGCCATGGCGCGCG	1	RGRR000	45S rDNA	IncreaseDuringDomestication
CGTTCGGCCTTGCGCCTGGGCTGAA	1	RGRR000	45S rDNA	IncreaseDuringDomestication
ATGTGGGAGGACTGTTTGCCTCATA	6	CMCMOOT	Unclassified Centromere Sequences	IncreaseDuringDomestication
ACGAGAATACAGTATGGCATAGATA	NA	NA	NA	NA
TCGTTTTTCGCAACGAACTTGCTCA	5	CMCM002	Centromeric satellite repeats	DecreaseDuringDomestication
AACAGCCCTGTCGCCCGTCGCCGCG	4	RGRR000	45S rDNA	DecreaseDuringDomestication
AATTAGATAGAAAAGGAGCGGAAAA	NA	NA	NA	NA
GGGAACTTATTATGCAATGAACATA	NA	NA	NA	NA
AGGGCTCTCAGAATAACCTTAACCA	8	TERTOOT	Unclassified Retrotransposons	IncreaseDuringDomestication
AGTATAAAATTTTTCATGAACTAAC	4	TERTOOT	Unclassified Retrotransposons	DecreaseDuringDomestication
CCTCTTCTGGGTTATCTATGCCATA	NA	NA	NA	NA
GTATATATGCATTCAGGGGGGCCAA	NA	NA	NA	NA
CCCAGTAAAAAAAAAAAGAAATATA	NA	NA	NA	NA
ACTATTATTTAAAATTAGCCGCCAT	NA	NA	NA	NA
AGATTCATGTTTGGTTCGGGAAGAG	2	TERT001	Ty1-copia	DecreaseDuringDomestication
CATCTTCTCGATCTCCTCTTTGCTC	NA	NA	NA	NA
AAAAACTCTTTTTTTTTATTTATCC	NA	NA	NA	NA
CGTGCGGCAACGAAATTACGTGAAA	5	CMCM002	Centromeric satellite repeats	DecreaseDuringDomestication
AGCACGGAGGCGCGCGGCGACGGGC	4	RGRR000	45S rDNA	DecreaseDuringDomestication
AGAATACAGTATGGCATAGATAACC	NA	NA	NA	NA
CGGGCGGCGAGGCCGCCCGATTCTC	7	RGRR000	45S rDNA	Others
CATTCCACACGCTGGGACTTAGCCC	4	RGRR000	45S rDNA	DecreaseDuringDomestication
CACTTCCCTTTTTTTTTCTTTTTTC	NA	NA	NA	NA
AACACGAAAAAAGAAAAAAAAAGGG	NA	NA	NA	NA
GAGCGGGAAAACAGCGTATCATAGA	1	TERTOOT	Unclassified Retrotransposons	IncreaseDuringDomestication
AAGAACAAATGATCTAATTCGCGAT	2	TERTOOT	Unclassified Retrotransposons	DecreaseDuringDomestication
CAAAGCACGAGTTTTTGTCACCGAA	5	CMCM002	Centromeric satellite repeats	DecreaseDuringDomestication
AATACTGGAATTATGAATTTTTCTA	NA	NA	NA	NA
TTTAAAATTAGCCGCCATGGTGAAA	NA	NA	NA	NA
CCCACCTCGCCCTGCGGCGCGGGGG	3	RGRR000	45S rDNA	DecreaseDuringDomestication
ATCACCGACCAGAGGCTTGTACACC	3	OTKN000	knob	DecreaseDuringDomestication
AATTCTTCGAATTCTCGAACAAATC	NA	NA	NA	NA
TGATGTATTCATTCAAAAAAAAAAA	NA	NA	NA	NA
ATGCTCTAGAAAGAGAAAAATGTGA	8	TERTOOT	Unclassified Retrotransposons	IncreaseDuringDomestication
GAGACCCGTTTTAGGAATGGGTGAC	12	CMCM002	Centromeric satellite repeats	DecreaseDuringDomestication
CTAAGTCCCAGCGTGTGGAATGACA	4	RGRR000	45S rDNA	DecreaseDuringDomestication
CAAGAATCCGTTTTGCTCAAACCAA	NA	NA	NA	NA
GCTCCTTTTCTATCTAATTAGTTTA	NA	NA	NA	NA
CGGCGAGCGAACCGGGAGCAGCCCA	7	RGRR000	45S rDNA	Others
GGGCTCCGGCCCGGCACGCTGCCCC	11	RGRR000	45S rDNA	Others
AAAAAGCCAAGTCCCAGCCTGTGGA	4	RGRR000	45S rDNA	DecreaseDuringDomestication
ATTAATTCGTTTTTTTTAAGTATTA	NA	NA	NA	NA
AAGAATCCGTTTTGCTCAAACCAAA	NA	NA	NA	NA
ATCAAAATTATACTACTGCCTGCCC	NA	NA	NA	NA
AACTAAAGAAGAATTTCGAATTTAA	2	OTOT000	Unclassified	DecreaseDuringDomestication
GCATGTCCGTTGCGAAAAATGAAGA	5	CMCM002	Centromeric satellite repeats	DecreaseDuringDomestication
GGCCTTGCGTTTCGGGTGAAAACGA	1	RGRR000	45S rDNA	IncreaseDuringDomestication
CCAAAAATTTGGGAAATGAAGTTAG	2	RGRR000	45S rDNA	DecreaseDuringDomestication
AAAAAAAAAAAAAATGGATAAGAGC	NA	NA	NA	NA
GAAGTTAGTAAAAATGAAAAACTCA	NA	NA	NA	NA
CTTACAACCTCTACCTAATCTTATC	NA	NA	NA	NA
AACAATTTTGGCAACTACCTTGCCA	8	TERTOOT	Unclassified Retrotransposons	IncreaseDuringDomestication
CGAATTCATAATCGAGATTCCTTGC	NA	NA	NA	NA
ATAAATTTTGATCAGCCTTTCTACC	NA	NA	NA	NA
GAATTCTCGAACAAATCCAATCCAA	NA	NA	NA	NA
AAGTTGCCTAGAAAGAAAACTATTA	8	TERTOOT	Unclassified Retrotransposons	IncreaseDuringDomestication
AATGGGTGTTGGGTTGCATTCAAAG	2	CMCM002	Centromeric satellite repeats	DecreaseDuringDomestication
AAATGGTTTCGGTGACAAAAACTCG	5	CMCM002	Centromeric satellite repeats	DecreaseDuringDomestication
AGAAAAACAAACTAAATAAATGGAA	2	TERTOOT	Unclassified Retrotransposons	DecreaseDuringDomestication
AGGTAGAGGTTGTAAGTCCTATTGC	NA	NA	NA	NA
ACGGGTCTCGGGTGCATACAAAGCA	12	CMCM002	Centromeric satellite repeats	DecreaseDuringDomestication
CTTGTTGAGGTAAGAACAAATGATC	NA	NA	NA	NA
AGCTGGGCTGCTCCCGGTTCGCTCG	7	RGRR000	45S rDNA	Others
ACCCGTCCCACGGGAAGCCGTACTC	4	RGRR000	45S rDNA	DecreaseDuringDomestication
CAAATTCAATATGAGGCAAACAGTC	6	CMCMOOT	Unclassified Centromere Sequences	IncreaseDuringDomestication
AGGCCACACAGATCGACACGAACAC	10	CMCMOOT	Unclassified Centromere Sequences	IncreaseDuringDomestication
AAATATCTTGAATAAAAAAAAAGAG	NA	NA	NA	NA
AATTTTGATCAGCCTTTCTACCCCC	NA	NA	NA	NA
AGTTAACTATTATTTAAAATTAGCC	NA	NA	NA	NA
GCGCTTTCAAAACAAAAAAAAAAAA	NA	NA	NA	NA
GGAAAATAAGGGCTCTCAGAATAAC	8	TERTOOT	Unclassified Retrotransposons	IncreaseDuringDomestication
AAGGCGGTAGTCCGCGAGCCACAGT	3	TERT002	Ty3-gypsy	DecreaseDuringDomestication
CGAAAACGGGTCTCGGGTGCATACA	5	CMCM002	Centromeric satellite repeats	DecreaseDuringDomestication
AATAGGAGCACGAGGTAACAAACCA	6	CMCMOOT	Unclassified Centromere Sequences	IncreaseDuringDomestication
CAGATTTGCTAGTCAACACATAAGA	8	TERTOOT	Unclassified Retrotransposons	IncreaseDuringDomestication
AAAAAAAAATGGAGACATTTTCAAA	NA	NA	NA	NA
GATTGAGCAAGTTCGTTGCGAAAAA	5	CMCM002	Centromeric satellite repeats	DecreaseDuringDomestication
ATTCTGAGAGCCCTTATTTTCCTTA	8	TERTOOT	Unclassified Retrotransposons	IncreaseDuringDomestication
ACGTCACCCATTCCTAAAACGGGTC	12	CMCM002	Centromeric satellite repeats	DecreaseDuringDomestication
ATGGTTCCGGTGGCGAACTCTCATG	4	CMCM002	Centromeric satellite repeats	DecreaseDuringDomestication
CACGTATATGCTTTAAAATCCTAAA	NA	NA	NA	NA
AAGATACTTAAATTCGAAATTCTTC	NA	NA	NA	NA
AAGATTCATGTTTGGTTCGGGAAGA	2	TERT001	Ty1-copia	DecreaseDuringDomestication
CCGTCCCACGGGAAGCCGTACTCGA	4	RGRR000	45S rDNA	DecreaseDuringDomestication
CACCATGGCGGCTAATTTTAAATAA	NA	NA	NA	NA
AAAACTCGTGCTTTGAATGCAACCC	2	CMCM002	Centromeric satellite repeats	DecreaseDuringDomestication
GGTCAATTATGTTCATTGCATAATA	NA	NA	NA	NA
AATTTAGGATTTTAAAGCATATACG	NA	NA	NA	NA
AACAAGCGGGTTAAAAAAAAAAACT	NA	NA	NA	NA
CTCGAGCGAGTTCTTGGCGTCCACC	NA	NA	NA	NA
GATTTTGTCTCACGTATATGCTTTA	NA	NA	NA	NA
AATTTTGGCAACTACCTTGCCAGAT	8	TERTOOT	Unclassified Retrotransposons	IncreaseDuringDomestication
AAGACCACCTTCCTCATCCTTTTGT	10	TERTOOT	Unclassified Retrotransposons	IncreaseDuringDomestication
AGCGCCGGGAGTCGGCCGCACGGCA	4	RGRR000	45S rDNA	DecreaseDuringDomestication
CTTCATTTTTCGCAACGGACATGCC	5	CMCM002	Centromeric satellite repeats	DecreaseDuringDomestication
AAAAGAGTTTTTTTTTTTAACCCGC	NA	NA	NA	NA
AGGGAAGTGTGGAAAAAATGACAAG	NA	NA	NA	NA
AGGAGGCGCGGGGCGACGGGCGGCA	4	RGRR000	45S rDNA	DecreaseDuringDomestication
CCGAAAACGGGTGTCGTGTTGCATA	5	CMCM002	Centromeric satellite repeats	DecreaseDuringDomestication
CCTATTAAAGAAATGAAACTCATTA	NA	NA	NA	NA
CATAGAACTTTTTCCGCTCCTTTTC	NA	NA	NA	NA
ATGTAGGTTTAAAGATCAAACTACA	10	CMCMOOT	Unclassified Centromere Sequences	IncreaseDuringDomestication
CCGCGCGCCTCCGTGCTGTTTTCCC	4	RGRR000	45S rDNA	DecreaseDuringDomestication
AAAAAGTAAATTTAAGGAATAGTTC	NA	NA	NA	NA
GAATATTTTTAGTATTTTTTTTTGA	2	TERTOOT	Unclassified Retrotransposons	DecreaseDuringDomestication
AAAAAATGGAGACATTTTCAAAAAA	NA	NA	NA	NA
AGGCTAAGGGTAAAAAAAAAAGCAG	NA	NA	NA	NA
ATACTTAAAAAAAACGAATTCATAA	NA	NA	NA	NA
CCCGGTTCGCTCGCCGTTACTAGGG	7	RGRR000	45S rDNA	Others
TAGCTGCAGCAATAAATTTTGATCA	NA	NA	NA	NA
ACAAGAATCCGTTTTGCTCAAACCA	NA	NA	NA	NA
CCTTTTCTTATTTATCAAAAAAAAA	NA	NA	NA	NA
TCGTGTCCCATCGCTCGTGCGGGCA	4	RGRR000	45S rDNA	DecreaseDuringDomestication
ACGCATACAAGCACGAGTTTTTGCC	5	CMCM002	Centromeric satellite repeats	DecreaseDuringDomestication
GGCTCCGGCCCGGCACGCTGCCCCC	11	RGRR000	45S rDNA	Others
GAATCGGGCGGCCTCGCCGCCCGAA	7	RGRR000	45S rDNA	Others
CGTGCTTTGTATGCAACACGACACC	5	CMCM002	Centromeric satellite repeats	DecreaseDuringDomestication
TCTAACCTGACTTGGCCCCCCTGAA	NA	NA	NA	NA
CAATTTTTATTACACTTACTTTTTA	NA	NA	NA	NA
AATTAATAATCGAGATTCCTTGCCG	NA	NA	NA	NA
CATATTGTAGTTTGATCTTTAAACC	10	CMCMOOT	Unclassified Centromere Sequences	IncreaseDuringDomestication
ATAAAATAAAAAAAAAGCAAAATAG	NA	NA	NA	NA
CCGCACCAAGAGAAGAGAGAAGAAG	6	TERTOOT	Unclassified Retrotransposons	IncreaseDuringDomestication
GGGGTGCGGTCTCGTCGGCTCGAGA	4	RGRR000	45S rDNA	DecreaseDuringDomestication
CCTCGTTTTCGTCCGAAACGCAAGG	4	RGRR000	45S rDNA	DecreaseDuringDomestication
CCTATTAAAGAAATAAAACTCATTA	NA	NA	NA	NA
AAAAAAAAAAAAAATGGAGACATTT	NA	NA	NA	NA
GTATAGCTGCAGCAATAAATTTTGA	NA	NA	NA	NA
GTGATATGATCCAATTCAATTTTTA	NA	NA	NA	NA
ATATACTATATAAAAATATAAAAAA	9	TEMT016	MITE-adh, type B	Others
GGCCCAAACGCAAGGCCGAACGGCC	4	RGRR000	45S rDNA	DecreaseDuringDomestication
TTGAATGATGTATTCATTCAAAAAA	NA	NA	NA	NA
CCAGACTACAATTCGGGCGGCGAGG	7	RGRR000	45S rDNA	Others
AATATACTATATAAAAATATAAAAA	9	TEMT016	MITE-adh, type B	Others
AAATTAGAAAAATTCATAATTCCAG	9	TERTOOT	Unclassified Retrotransposons	Others
GAAATGAAGTTAGTAAAAATGAAAA	NA	NA	NA	NA
ACAGCCCTGTCGCCCGTCGCCGCGC	4	RGRR000	45S rDNA	DecreaseDuringDomestication
AATTTTAAATAATAGTTAACTTAAA	NA	NA	NA	NA
CGCATACAAGCACGAGTTTTTGCCA	5	CMCM002	Centromeric satellite repeats	DecreaseDuringDomestication
CGCCCCGCGCCTCCTCCCGTTTTCC	4	RGRR000	45S rDNA	DecreaseDuringDomestication
AAACGAATTAATAATCGAGATTCCT	NA	NA	NA	NA
GCCGCGCGCCTCCGTGCTGTTTTCC	4	RGRR000	45S rDNA	DecreaseDuringDomestication
ATGTTTGGTTCGGGAAGAGATCATA	NA	NA	NA	NA
AAAGAAGAGCGGGAAAACAGCGTAT	1	TERTOOT	Unclassified Retrotransposons	IncreaseDuringDomestication
GGGAGGACTGTTTGCCTCATATTGA	6	CMCMOOT	Unclassified Centromere Sequences	IncreaseDuringDomestication
ACAAAGCACGAGTTTTTGTCACCGA	5	CMCM002	Centromeric satellite repeats	DecreaseDuringDomestication
CGCAACGAACTTGCTCAATCCACTA	5	CMCM002	Centromeric satellite repeats	DecreaseDuringDomestication
GAACTAACTAAAACTAAAAGATTCA	NA	NA	NA	NA
CACACAGATCGACACGAACACCAAA	10	CMCMOOT	Unclassified Centromere Sequences	IncreaseDuringDomestication
AGAACTCGCTCGAGAACTACGCCTA	NA	NA	NA	NA
CTCGCTCGAGAACTACGCCTACAAC	NA	NA	NA	NA
ACGGGTGTCGTGTTGCATACAAAGC	5	CMCM002	Centromeric satellite repeats	DecreaseDuringDomestication
AATGAGAGAAATTAGAAAAATTCAT	9	TERTOOT	Unclassified Retrotransposons	Others
AGAAGGGCAAGAGGAAGGAGAAGAA	6	TERTOOT	Unclassified Retrotransposons	IncreaseDuringDomestication
CGGCCCGCGCGCCATGGCGAACTCC	1	RGRR000	45S rDNA	IncreaseDuringDomestication
AGAGGAGATCGAGAAGATGGTGCAG	NA	NA	NA	NA
AGAAAGGCTGATCAAAATTTATTGC	NA	NA	NA	NA
GCAGGCAGTAGTATAATTTTGATAC	NA	NA	NA	NA
GGAACTTATTATGCAATGAACATAA	NA	NA	NA	NA
CCAGGCGGTAGTCCGCGAGCCACAG	3	TERT002	Ty3-gypsy	DecreaseDuringDomestication
AGCGTGCCGGGCCGGAGCCCGGCGG	11	RGRR000	45S rDNA	Others
ATTTTTTTTTTTAGTTATTCACTGG	NA	NA	NA	NA
CGTGTGGAATGACACCGAACCTAGA	4	RGRR000	45S rDNA	DecreaseDuringDomestication
ATCCTCCTCATTTTTATCATCCTCA	6	TERTOOT	Unclassified Retrotransposons	IncreaseDuringDomestication
CAAGCCTCTGGTCGGTGATCAATGG	3	OTKN000	knob	DecreaseDuringDomestication
AGTATTTTTTTTTGATAAATAAGAA	NA	NA	NA	NA
ATGGCGAACCCCTCGTTTTCACCCG	1	RGRR000	45S rDNA	IncreaseDuringDomestication
CTCAAAAAGGGAACTATTCCTTAAA	NA	NA	NA	NA
GAGGAGGCGCGGGGCGACGGGCGGC	4	RGRR000	45S rDNA	DecreaseDuringDomestication
AACGGGAGGAGGCGCGGGGCGACGG	4	RGRR000	45S rDNA	DecreaseDuringDomestication
CGAAACTACTAAAGAAAACATAGAG	6	CMCMOOT	Unclassified Centromere Sequences	IncreaseDuringDomestication
ACGCTGTTTTCCCGCTCTTCTTTAT	1	TERTOOT	Unclassified Retrotransposons	IncreaseDuringDomestication
GCTGATCAAAATTTATTGCTGCAGC	NA	NA	NA	NA
TAAAGGAAAGCTTCGGCAGAAAAGA	NA	NA	NA	NA
AAACAAGAATCCGTTTTGCTCAAAC	NA	NA	NA	NA
GAGAACTACGCCTACAACATGCGCA	NA	NA	NA	NA
GCGAACCCCTCGTTTTCACCCGAAA	1	RGRR000	45S rDNA	IncreaseDuringDomestication
TGATGAAATGGTTCCGGTGGCAAAA	12	CMCM002	Centromeric satellite repeats	DecreaseDuringDomestication
CGAGAACTACGCCTACAACATGCGC	NA	NA	NA	NA
GAGATGGAGACCGGCGACGACAAGC	6	TERTOOT	Unclassified Retrotransposons	IncreaseDuringDomestication
GACTAAAACTAAAAGATTCAAGGAA	NA	NA	NA	NA
GAGAATTCGAAGAATTACAACAAAA	NA	NA	NA	NA
AACGGGTCTCGGGTGCATACAAAGC	12	CMCM002	Centromeric satellite repeats	DecreaseDuringDomestication
CGATTCTCAAGCTGGGCTGCTCCCG	7	RGRR000	45S rDNA	Others
TCATTGCATAATAAGTTCCCTTGAA	NA	NA	NA	NA
GAAAGATTCATGTTTGGTTCGGGAA	NA	NA	NA	NA
AAATTTTTCATGAACTAACTAAAAC	NA	NA	NA	NA
GCTTTAAAATCCTAAATTTAAAGAA	NA	NA	NA	NA
TATATAAATTGATTAAATCAAAATA	9	TERTOOT	Unclassified Retrotransposons	Others
AATTATACTACTGCCTGCCCAACAA	NA	NA	NA	NA
CGGACATGCCCAATCCACTACATTA	5	CMCM002	Centromeric satellite repeats	DecreaseDuringDomestication
AATGGAATTGGATCATATCACATGA	NA	NA	NA	NA
AAAAATGCTTATGCTCTAGAAAGAG	8	TERTOOT	Unclassified Retrotransposons	IncreaseDuringDomestication
ATAATACTTAAAAAAAACGAATTAA	NA	NA	NA	NA
TGGATTTGTTCGAGAATTCGAAGAA	NA	NA	NA	NA
AAGGAGCGGAAAAAGTTCTATGGAT	NA	NA	NA	NA
CAGACTACAATTCGGGCGGCGAGGC	7	RGRR000	45S rDNA	Others
CCGTGCTGTTTTCCCTCCGTTCCAC	4	RGRR000	45S rDNA	DecreaseDuringDomestication
CTTTCCATTTCTAAAGGAAGAAAAG	2	TERTOOT	Unclassified Retrotransposons	DecreaseDuringDomestication
CTCGTTTTCGTCCGAAACGCAAGGC	4	RGRR000	45S rDNA	DecreaseDuringDomestication
CGTTTCGGGTGAAAACGAGGGGTTC	1	RGRR000	45S rDNA	IncreaseDuringDomestication
ACCTTCCGTGTGCGTCTTCACTAGC	10	CMCMOOT	Unclassified Centromere Sequences	IncreaseDuringDomestication
AACGAATTAATAATCGAGATTCCTT	NA	NA	NA	NA
AGACATTTTCAAAAAAGAAATGAAT	2	OTOT000	Unclassified	DecreaseDuringDomestication
AAGAAAAAAAAAGGGAAGTGTGGAA	NA	NA	NA	NA
AAGGTGGACGCCAAGAACTCGCTCG	NA	NA	NA	NA
TTCGGCCTTGCGCCTGGGCTGAAAA	1	RGRR000	45S rDNA	IncreaseDuringDomestication
TAGGAGCACGAGGTAACAAACCATA	6	CMCMOOT	Unclassified Centromere Sequences	IncreaseDuringDomestication
CCAAGAACTCGCTCGAGAACTACGC	NA	NA	NA	NA
AACGGATTCTTGTTTCACCGAGGAA	NA	NA	NA	NA
ACCGGGAGCAGCCCAGCTTGAGAAT	7	RGRR000	45S rDNA	Others
AGATCATTTGTTCTTACCTCAACAA	NA	NA	NA	NA
GGAATTTTGGATAAGATTAGGTAGA	NA	NA	NA	NA
CGTGCTGTTTTCCCTCCGTTCCACC	4	RGRR000	45S rDNA	DecreaseDuringDomestication
AATTTGGGAAATGAAGTTAGTAAAA	NA	NA	NA	NA
CACGGGGTCTTCGACCTCAAAGATA	NA	NA	NA	NA
TATAATCATAAAGAAGAGCGGGAAA	1	TERTOOT	Unclassified Retrotransposons	IncreaseDuringDomestication
GAGTTTTATTTCTTTAATAGGTACA	NA	NA	NA	NA
CTTTTCTTTAAATTTAGGATTTTAA	NA	NA	NA	NA
ATCTTCCTCTTCTCACCATAAGGAG	6	TERTOOT	Unclassified Retrotransposons	IncreaseDuringDomestication
ATATAAATTGATTAAATCAAAATAT	9	TERTOOT	Unclassified Retrotransposons	Others
AGGTCAATTATGTTCATTGCATAAT	NA	NA	NA	NA
AACTCTTTTTTTTTATTTATCCACA	NA	NA	NA	NA
CGAACCGGGAGCAGCCCAGCTTGAG	7	RGRR000	45S rDNA	Others
ATTAAAGAAATAAAACTCATTATCC	NA	NA	NA	NA
CGTGCTTCTCTTGTTGAGGTAAGAA	NA	NA	NA	NA
ATCAATAGGAGCACGAGGTAACAAA	6	CMCMOOT	Unclassified Centromere Sequences	IncreaseDuringDomestication
CGAGACCCGTTTTAGGAATGGGTGA	12	CMCM002	Centromeric satellite repeats	DecreaseDuringDomestication
GACCGGCGACGACAAGCCCACTACA	6	TERTOOT	Unclassified Retrotransposons	IncreaseDuringDomestication
AAGGCTGATCAAAATTTATTGCTGC	NA	NA	NA	NA
ACGACGGGCGGCATGGCCGTTCGGC	4	RGRR000	45S rDNA	DecreaseDuringDomestication
CGCGAATTAGATCATTTGTTCTTAC	2	TERTOOT	Unclassified Retrotransposons	DecreaseDuringDomestication
AAAAGAAAAAAAAAGGGAAGTGTGG	NA	NA	NA	NA
GCGGCCCGCGCGCCATGGCGAACCC	4	RGRR000	45S rDNA	DecreaseDuringDomestication
GTTCGGCCTTGCGCCTGGGCTGAAA	1	RGRR000	45S rDNA	IncreaseDuringDomestication
TATCTTGAATAAAAAAAAAGAGGGA	NA	NA	NA	NA
AAATAAAAAATACTGGAATTATGAA	NA	NA	NA	NA
AAGGGAGCACTTCATCTTCATCGGA	6	TERTOOT	Unclassified Retrotransposons	IncreaseDuringDomestication
CTTCTATTTTTTTTTTTAGTTATTC	NA	NA	NA	NA
CGACGAAGGCAACGTGTATCGAGTA	4	RGRR000	45S rDNA	DecreaseDuringDomestication
ATAAAAATGGAATTGGATCATATCA	NA	NA	NA	NA
CCAAATCCAAAAATTTGGGAAATGA	2	RGRR000	45S rDNA	DecreaseDuringDomestication
CGAACAGCCCTGTCGCCCGTCGCCG	4	RGRR000	45S rDNA	DecreaseDuringDomestication
TATTTTTAGTATTTTTTTTTGATAA	NA	NA	NA	NA
GGGTGTCGTGTTGCATACAAAGCAC	5	CMCM002	Centromeric satellite repeats	DecreaseDuringDomestication
TTAAATAATAGTTAACTTAAAAGAA	NA	NA	NA	NA
CGGCCGACTCCCGGCGCTCGTGTCC	4	RGRR000	45S rDNA	DecreaseDuringDomestication
ATTCCAATAAAAAAAAAATACTTAG	NA	NA	NA	NA
GAAAACGAGGAGTTCGCCATGGCGC	1	RGRR000	45S rDNA	IncreaseDuringDomestication
AAATTCCCTCTTTTTTTTTATTCAA	NA	NA	NA	NA
CTCTCGAGCCGACGAGACCGCACCC	4	RGRR000	45S rDNA	DecreaseDuringDomestication
ACTGTTTGCCTCATATTGAATTTGC	6	CMCMOOT	Unclassified Centromere Sequences	IncreaseDuringDomestication
AAATTGAATTGGATCATATCACATG	9	TERTOOT	Unclassified Retrotransposons	Others
CCGCCCGATTCTCAAGCTGGGCTGC	7	RGRR000	45S rDNA	Others
GAACTGACTAAAACTAAAAGATTCA	NA	NA	NA	NA
AAAGAAATAAAACTCATTATCCAGG	4	TERTOOT	Unclassified Retrotransposons	DecreaseDuringDomestication
AAAAAAAAAAAATGGAGACATTTTC	NA	NA	NA	NA
CTGAATTGATGTTAAAACTGCACGA	6	CMCMOOT	Unclassified Centromere Sequences	IncreaseDuringDomestication
AAAAAAAAAAAATGGATAAGAGCCG	NA	NA	NA	NA
CTCGTGCTTTGAATGCAACCCAACA	2	CMCM002	Centromeric satellite repeats	DecreaseDuringDomestication
CCCGGGGTGCGGTCTCGTCGGCTCG	NA	NA	NA	NA
TATTAGAAAGAAAAGCTATTAGAAA	NA	NA	NA	NA
CTTTCCAGAACTTAGTTGGGCAAAA	10	TERTOOT	Unclassified Retrotransposons	IncreaseDuringDomestication
CTTGGCGTCCACCTTCTTCTTGTGC	NA	NA	NA	NA
CGGAACCATTTCATCATTTTTCACA	12	CMCM002	Centromeric satellite repeats	DecreaseDuringDomestication
ATCTAACCTGACTTGGCCCCCCTGA	NA	NA	NA	NA
ATTGTACCTATTAAAGAAATGAAAC	NA	NA	NA	NA
CATTAGTTCCAAAACTCATGTTTGG	5	CMCM002	Centromeric satellite repeats	DecreaseDuringDomestication
ACTAAGTATTTTTTTTTTATTGGAA	NA	NA	NA	NA
CTGAAAACAAGGGGTTCGCCATGGC	1	RGRR000	45S rDNA	IncreaseDuringDomestication
TTTGTCTCACGTATATGCTTTAAAA	NA	NA	NA	NA
AATAGGACTTACAACCTCTACCTAA	NA	NA	NA	NA
AAATAAAAAAAAGTAAATTTAAGGA	NA	NA	NA	NA
GAAAAACAAACTAAATAAATGGAAA	2	TERTOOT	Unclassified Retrotransposons	DecreaseDuringDomestication
AAAAAAAAAATGGAGACATTTTCAA	NA	NA	NA	NA
AAATGAAGAAATGGTTTCGGTGACA	5	CMCM002	Centromeric satellite repeats	DecreaseDuringDomestication
CCACACAGATCGACACGAACACCAA	10	CMCMOOT	Unclassified Centromere Sequences	IncreaseDuringDomestication
AACAGCACGGAGGCGCGCGGCGACG	4	RGRR000	45S rDNA	DecreaseDuringDomestication
GAGCAGCCCAGCTTGAGAATCGGGC	7	RGRR000	45S rDNA	Others
CGCCAAGAACTCGCTCGAGAACTAC	NA	NA	NA	NA
ACACGAGCGCCGGGAGTCGGCCGCA	4	RGRR000	45S rDNA	DecreaseDuringDomestication
CCCTGCGGCGCGGGGGGCCAGACGC	3	RGRR000	45S rDNA	DecreaseDuringDomestication
AGTTAATGATGAACTTCTAATGTTC	NA	NA	NA	NA
ACTCGCTCGAGAACTACGCCTACAA	NA	NA	NA	NA
CAAAATTATACTACTGCCTGCCCAA	NA	NA	NA	NA
TATTTAGTTTGTTTTTCTTAATGAA	NA	NA	NA	NA
AGTCCCGCACCAAGAGAAGAGAGAA	6	TERTOOT	Unclassified Retrotransposons	IncreaseDuringDomestication
AATTTCACCATGGCGGCTAATTTTA	NA	NA	NA	NA
AAAAAATACTGGAATTATGAATTTT	NA	NA	NA	NA
AAAGTAAGTGTAATAAAAATTGAAT	NA	NA	NA	NA
TTGAATTTGAAAAAAAAAAAAAAAA	NA	NA	NA	NA
AAAACGGATTCTTGTTTCACCGAGG	NA	NA	NA	NA
ATGATCCAATTCCATTTTTATTACA	NA	NA	NA	NA
TCTATTGGATTGGATTTGTTCGAGA	NA	NA	NA	NA
GGATAAGATTAGGTAGAGGTTGTAA	NA	NA	NA	NA
AAAACAAGCGGGTTAAAAAAAAAAA	NA	NA	NA	NA
CACATTTTTCTCTTTCTAGAGCATA	8	TERTOOT	Unclassified Retrotransposons	IncreaseDuringDomestication
ATTTTTTTTTGATAAATAAGAAAAG	NA	NA	NA	NA
CTCGTGTCCCATCGCTCGTGCGGGC	4	RGRR000	45S rDNA	DecreaseDuringDomestication
TACAGTATGGCATAGATAACCCAGA	NA	NA	NA	NA
AGCGAAACCCCTGATTCTGATCAAA	4	RGRR000	45S rDNA	DecreaseDuringDomestication
CATTTCTTTTTTGAAAATGTCTCCA	NA	NA	NA	NA
AAAGGAGCGGAAAAAGTTCTATGGA	NA	NA	NA	NA
TCCCGCACCAAGAGAAGAGAGAAGA	6	TERTOOT	Unclassified Retrotransposons	IncreaseDuringDomestication
CACGAAACTACTAAAGAAAACATAG	6	CMCMOOT	Unclassified Centromere Sequences	IncreaseDuringDomestication
GTGTCATTCCACACGCTGGGACTTA	4	RGRR000	45S rDNA	DecreaseDuringDomestication
AATAAAAAAAAAGCAAAATAGAAAG	2	TERTOOT	Unclassified Retrotransposons	DecreaseDuringDomestication
CCTCAAAAAGGGAACTATTCCTTAA	NA	NA	NA	NA
TCGACACGAACACCAAACTTGCAAA	10	CMCMOOT	Unclassified Centromere Sequences	IncreaseDuringDomestication
GAGTTTTTTTTTTAAGTGGATCCAC	NA	NA	NA	NA
CCAATTCCATTTTTATTACACTTAC	NA	NA	NA	NA
GAGGCCACACAGATCGACACGAACA	10	CMCMOOT	Unclassified Centromere Sequences	IncreaseDuringDomestication
AAAGATTCATGTTTGGTTCGGGAAG	2	TERT001	Ty1-copia	DecreaseDuringDomestication
ATAAAAAAAAAGCAAAATAGAAAGA	2	TERTOOT	Unclassified Retrotransposons	DecreaseDuringDomestication
AAATGCTTATGCTCTAGAAAGAGAA	8	TERTOOT	Unclassified Retrotransposons	IncreaseDuringDomestication
AAGTATTTTTTTTTTATTGGAATTC	NA	NA	NA	NA
CGTATGGGCTGAAAACGAGGAGTTC	1	RGRR000	45S rDNA	IncreaseDuringDomestication
AAGTGTAATAAAAATGGAATTGGAT	NA	NA	NA	NA
CTATTGGATTGGATTTGTTCGAGAA	NA	NA	NA	NA
ATTATGAATTTTTCTAATTTCTCTC	9	TERTOOT	Unclassified Retrotransposons	Others
ATCAGAATCAGGGGTTTCGCTAGCG	4	RGRR000	45S rDNA	DecreaseDuringDomestication
GGCTAAGTCCCAGCGTGTGGAATGA	4	RGRR000	45S rDNA	DecreaseDuringDomestication
CCGGAACCATTTCATCATTTTTCAC	12	CMCM002	Centromeric satellite repeats	DecreaseDuringDomestication
CAATAGGACTTACAACCTCTACCTA	NA	NA	NA	NA
AAATGAATCGAAAGATTCATGTTTG	NA	NA	NA	NA
ACAAGTATAATCATAAAGAAGAGCG	1	TERTOOT	Unclassified Retrotransposons	IncreaseDuringDomestication
GTAATAAAAATTGAATTGGATCATA	9	TERTOOT	Unclassified Retrotransposons	Others
AAATAAGGGCTCTCAGAATAACCTT	8	TERTOOT	Unclassified Retrotransposons	IncreaseDuringDomestication
ACGCAAGGCCGAACGGCCATGCCGC	4	RGRR000	45S rDNA	DecreaseDuringDomestication
ACCGCTACCTGGAGGATTTTGGGGA	7	TERTOOT	Unclassified Retrotransposons	Others
AAGAAAAACAAACTAAATAAATGGA	2	TERTOOT	Unclassified Retrotransposons	DecreaseDuringDomestication
TGGACGCCAAGAACTCGCTCGAGAA	NA	NA	NA	NA
GACTCTTCCGATGAAGATGAAGTGC	6	TERTOOT	Unclassified Retrotransposons	IncreaseDuringDomestication
GCTAAGGGTAAAAAAAAAAGCAGCC	NA	NA	NA	NA
CCCAGCTTGAGAATCGGGCGGCCTC	7	RGRR000	45S rDNA	Others
ACTCTTCCGATGAAGATGAAGTGCT	6	TERTOOT	Unclassified Retrotransposons	IncreaseDuringDomestication
AAAAGGGAACTATTCCTTAAATTTA	NA	NA	NA	NA
CGGGCGAGGCGGAAGTCGTTCGGCC	7	TERTOOT	Unclassified Retrotransposons	Others
GCATAATAAGTTCCCTTGAAAAGCA	NA	NA	NA	NA
AAAACTCTTTTTTTTTATTTATCCA	NA	NA	NA	NA
TTATTGTACCTATTAAAGAAATGAA	NA	NA	NA	NA
CGTGCCGCCGGGCTCCGGCCCGGCA	11	RGRR000	45S rDNA	Others
CTGTTCGGCCTTGCGTTTCGGGTGA	1	RGRR000	45S rDNA	IncreaseDuringDomestication
ACGGATTCTTGTTTCACCGAGGAAA	NA	NA	NA	NA
ACATAGACGGTCGACCCAGACATAG	NA	NA	NA	NA
ACATTAGTTCCAAAACTCATGTTTG	5	CMCM002	Centromeric satellite repeats	DecreaseDuringDomestication
GAACAGCCCTGTCGCCCGTCGCCGC	4	RGRR000	45S rDNA	DecreaseDuringDomestication
AGCGAGTTTTTTTTTTAAGTGGATC	NA	NA	NA	NA
CCCAGCCGTTGTTTTCGGCCCGCGC	4	RGRR000	45S rDNA	DecreaseDuringDomestication
ATGCTTATGCTCTAGAAAGAGAAAA	8	TERTOOT	Unclassified Retrotransposons	IncreaseDuringDomestication
CAAAAAGAAGGTAAAATCAAAGTCC	6	TERTOOT	Unclassified Retrotransposons	IncreaseDuringDomestication
AGGAAAATAAGGGCTCTCAGAATAA	8	TERTOOT	Unclassified Retrotransposons	IncreaseDuringDomestication
AGGAGCACAAGAAGAAGGTGGACGC	NA	NA	NA	NA
CCGATTCTCAAGCTGGGCTGCTCCC	7	RGRR000	45S rDNA	Others
TCGCCCTGCGGCGCGGGGGGCCAGA	3	RGRR000	45S rDNA	DecreaseDuringDomestication
CACTTCATCGACCTCCACCTCCGGC	6	TERTOOT	Unclassified Retrotransposons	IncreaseDuringDomestication
GAGACCGGCGACGACAAGCCCACTA	6	TERTOOT	Unclassified Retrotransposons	IncreaseDuringDomestication
CCCCCCTGAATGCATATATACTTTA	NA	NA	NA	NA
ATCTTGAATAAAAAAAAAGAGGGAA	NA	NA	NA	NA
ACGAGACCGCACCCCGGGGGGTGAG	4	RGRR000	45S rDNA	DecreaseDuringDomestication
AATATCTTGAATAAAAAAAAAGAGG	NA	NA	NA	NA
ATGCACCCGAGACCCGTTTTCGGAA	5	CMCM002	Centromeric satellite repeats	DecreaseDuringDomestication
ATTATTAATTCGTTTTTTTTAAGTA	NA	NA	NA	NA
CTTGCAATAGGACTTACAACCTCTA	NA	NA	NA	NA
ATTCTGATCAAAAACGCTGTGTCCA	4	RGRR000	45S rDNA	DecreaseDuringDomestication
CATTCCGAAAACGGGTCTCGGGTGC	5	CMCM002	Centromeric satellite repeats	DecreaseDuringDomestication
CAACCCAACACCCATTTTCGGAATG	2	CMCM002	Centromeric satellite repeats	DecreaseDuringDomestication
AACTAATTAGATAGAAAAGGAGCGG	NA	NA	NA	NA
CCGTTCGGCCTTGCGTTTGGGCCGA	4	RGRR000	45S rDNA	DecreaseDuringDomestication
AAAGCATATACGTGAGACAAAATCT	NA	NA	NA	NA
TTTAAAGCATATACGTGAGACAAAA	NA	NA	NA	NA
ATTTTTTATATTTTTATATAGTATA	NA	NA	NA	NA
ATTGAATTCCAATAAAAAAAAAATA	2	TEMT059	mPIF	DecreaseDuringDomestication
CGGGCCGAAAACAACGGCTGGGGCA	4	RGRR000	45S rDNA	DecreaseDuringDomestication
CGGGGTGCGGTCTCGTCGGCTCGAG	4	RGRR000	45S rDNA	DecreaseDuringDomestication
TCCATTTCTAAAGGAAGAAAAGAAA	NA	NA	NA	NA
AATCGAAAGATTCATGTTTGGTTCG	NA	NA	NA	NA
AATTATGAATTTTTCTAATTTCTCT	9	TERTOOT	Unclassified Retrotransposons	Others
AAAATTTGGGAAATGAAGTTAGTAA	NA	NA	NA	NA
ATGATCCAATTCAATTTTTATTACA	9	TERTOOT	Unclassified Retrotransposons	Others
AAACTGCACGAAACTACTAAAGAAA	6	CMCMOOT	Unclassified Centromere Sequences	IncreaseDuringDomestication
CCAAAATCCTCCAGGTAGCGGTTTC	7	TERTOOT	Unclassified Retrotransposons	Others
CGTAGTTCTCGAGCGAGTTCTTGGC	NA	NA	NA	NA
AACTTGCTCAATCCACTACTTTAGG	5	CMCM002	Centromeric satellite repeats	DecreaseDuringDomestication
GCCCCAGCCGTTGTTTTCGGCCCGC	4	RGRR000	45S rDNA	DecreaseDuringDomestication
ATAAGGGCTCTCAGAATAACCTTAA	8	TERTOOT	Unclassified Retrotransposons	IncreaseDuringDomestication
AAAACGAATTCATAATCGAGATTCC	NA	NA	NA	NA
ATAAATAAAAAAAAGTAAATTTAAG	NA	NA	NA	NA
GAAATAAAACTCATTATCCAGGGTA	NA	NA	NA	NA
TATTTAAAATTAGCCGCCATGGTGA	NA	NA	NA	NA
GAATTATGAATTTTTCTAATTTCTC	9	TERTOOT	Unclassified Retrotransposons	Others
ACGAACACCAAACTTGCAAATGTGG	10	CMCMOOT	Unclassified Centromere Sequences	IncreaseDuringDomestication
AAAACAAACTAAATAAATGGAAAAT	2	TERTOOT	Unclassified Retrotransposons	DecreaseDuringDomestication
GGACCTAAAGTAGTGGATTGAGCAA	5	CMCM002	Centromeric satellite repeats	DecreaseDuringDomestication
ATAGCTGCAGCAATAAATTTTGATC	NA	NA	NA	NA
ATTTAAGGAATAGTTCCCTTTTTGA	NA	NA	NA	NA
AGTGGATCCACTTAAAAAAAAAACT	NA	NA	NA	NA
TTTAAAATCCTAAATTTAAAGAAAA	NA	NA	NA	NA
AACTCGTGCTTTGTATGCACCCGAG	12	CMCM002	Centromeric satellite repeats	DecreaseDuringDomestication
CAGCACGGAGGCGCGCGGCGACGGG	4	RGRR000	45S rDNA	DecreaseDuringDomestication
CCTTGCCTTTGGTTTGAGCAAAACG	NA	NA	NA	NA
GAATTTCGAATTTAAGTATCTTTCA	NA	NA	NA	NA
GGGTGTTGTGTTGCATACAAAGCAC	12	CMCM002	Centromeric satellite repeats	DecreaseDuringDomestication
CAACACGACACCCGTTTTCGGAATG	5	CMCM002	Centromeric satellite repeats	DecreaseDuringDomestication
GCGGTCTCGTCGGCTCGAGAGCGCC	4	RGRR000	45S rDNA	DecreaseDuringDomestication
AAAGTAAGTGTAATAAAAATGGAAT	NA	NA	NA	NA
AACACGACACCCGTTTTCGGAATGG	5	CMCM002	Centromeric satellite repeats	DecreaseDuringDomestication
CGAAAGATTCATGTTTGGTTCGGGA	NA	NA	NA	NA
AGGGCAAGAGGAAGGAGAAGAAGAA	6	TERTOOT	Unclassified Retrotransposons	IncreaseDuringDomestication
CTGCAGCAATAAATTTTGATCAGCC	NA	NA	NA	NA
GGCCTTGCGTTTCGGACGAAAACGA	4	RGRR000	45S rDNA	DecreaseDuringDomestication
AATGGTTTCGGTGACAAAAACTCGT	5	CMCM002	Centromeric satellite repeats	DecreaseDuringDomestication
AGGTTTAAAGATCAAACTACAATAT	10	CMCMOOT	Unclassified Centromere Sequences	IncreaseDuringDomestication
ATCGAGAAGATGGTGCAGGAGGCAG	NA	NA	NA	NA
TCCACTACATTAGTTCCAAAACTCA	5	CMCM002	Centromeric satellite repeats	DecreaseDuringDomestication
AAAATTAGCCGCCATGGTGAAATTG	NA	NA	NA	NA
GGGTTTTTATTTTTATATATTTGGA	NA	NA	NA	NA
TAAAATAAAAAAAAAGCAAAATAGA	NA	NA	NA	NA
CACTACATTAGTTCCAAAACTCATG	5	CMCM002	Centromeric satellite repeats	DecreaseDuringDomestication
CAATTCGGGCGGCGAGGCCGCCCGA	7	RGRR000	45S rDNA	Others
TATTTCTTTTTTTTTTTACTGGGAA	NA	NA	NA	NA
AAAAAAAAAGGGAAGTGTGGAAAAA	NA	NA	NA	NA
ACCGACACTTCATCGACCTCCACCT	6	TERTOOT	Unclassified Retrotransposons	IncreaseDuringDomestication
ATCAAAAACGCTGTGTCCAGCCATC	4	RGRR000	45S rDNA	DecreaseDuringDomestication
GCCATGGCGCGCGGGCCGAAAAAAA	1	RGRR000	45S rDNA	IncreaseDuringDomestication
CCCGATTCTCAAGCTGGGCTGCTCC	7	RGRR000	45S rDNA	Others
ATTAGATCATTTGTTCTTACCTCAA	2	TERTOOT	Unclassified Retrotransposons	DecreaseDuringDomestication
AAGTATATATGCATTCAGGGGGGCC	NA	NA	NA	NA
ATTGGATTTGTTCGAGAATTCGAAG	NA	NA	NA	NA
AACTAAAAAAAAAAATAGAAGGACG	NA	NA	NA	NA
TAGGTTTAAAGATCAAACTACAATA	10	CMCMOOT	Unclassified Centromere Sequences	IncreaseDuringDomestication
AACCCCTCGTTTTCACCCGAAACGC	1	RGRR000	45S rDNA	IncreaseDuringDomestication
GCAAGGCCGAACGGCCATGCCGCCC	4	RGRR000	45S rDNA	DecreaseDuringDomestication
CGGCCCTTGTCGTTGGTGAATACGA	NA	NA	NA	NA
GCATGAGAGTTCGCCACCGGAACCA	4	CMCM002	Centromeric satellite repeats	DecreaseDuringDomestication
GGGAAGTGTGGAAAAAATGACAAGA	NA	NA	NA	NA
TGTAGGTTTAAAGATCAAACTACAA	10	CMCMOOT	Unclassified Centromere Sequences	IncreaseDuringDomestication
ATTATGTTCATTGCATAATAAGTTC	NA	NA	NA	NA
GATGAAGATGAAGTGCTCCCTTGGC	6	TERTOOT	Unclassified Retrotransposons	IncreaseDuringDomestication
ACAAAAACTCGTGCTTTGTATGCAA	5	CMCM002	Centromeric satellite repeats	DecreaseDuringDomestication
ACAATTTTGGCAACTACCTTGCCAG	8	TERTOOT	Unclassified Retrotransposons	IncreaseDuringDomestication
ATTTTGATTTAATCAATTTATATAG	9	TERTOOT	Unclassified Retrotransposons	Others
CTTTGAAAGCCAATGCCGTCCTTAA	8	TERTOOT	Unclassified Retrotransposons	IncreaseDuringDomestication
CTACCCGTCCCACGGGAAGCCGTAC	4	RGRR000	45S rDNA	DecreaseDuringDomestication
TTTAGTTTTAGTTAGTTCATGAAAA	NA	NA	NA	NA
TCTCACCATAAGGAGAAGAAGGAAA	6	TERTOOT	Unclassified Retrotransposons	IncreaseDuringDomestication
CCCAACAAAAAATAAAAAGCATATC	NA	NA	NA	NA
CTTGCCAGATTTGCTAGTCAACACA	8	TERTOOT	Unclassified Retrotransposons	IncreaseDuringDomestication
CGCGCCTCCGTGCTGTTTTCCCTCC	4	RGRR000	45S rDNA	DecreaseDuringDomestication
TCTTTAAATTTAGGATTTTAAAGCA	NA	NA	NA	NA
TATGCCATACTGTATTCTCGTAAGA	NA	NA	NA	NA
AAAAAAAAAAATGGAGACATTTTCA	NA	NA	NA	NA
CATAAAGAAGAGCGGGAAAACAGCG	1	TERTOOT	Unclassified Retrotransposons	IncreaseDuringDomestication
CGAAACCCCTGATTCTGATCAAAAA	4	RGRR000	45S rDNA	DecreaseDuringDomestication
ATGATCTCTTCCCGAACCAAACATG	NA	NA	NA	NA
GATCACCGACCAGAGGCTTGTACAC	3	OTKN000	knob	DecreaseDuringDomestication
AAGAGCGGGAAAACAGCGTATCATA	1	TERTOOT	Unclassified Retrotransposons	IncreaseDuringDomestication
ATATCTTGAATAAAAAAAAAGAGGG	NA	NA	NA	NA
AAAAGGAAAAGGGCTTTCTTTCCAT	NA	NA	NA	NA
ACCCGAGACCCGTTTTAGGAATGGG	12	CMCM002	Centromeric satellite repeats	DecreaseDuringDomestication
GTCTTCGGAACCCCACCATATTGTA	10	CMCMOOT	Unclassified Centromere Sequences	IncreaseDuringDomestication
CTGGGCTGCTCCCGGTTCGCTCGCC	7	RGRR000	45S rDNA	Others
CTTTTAGTTTTAGTCAGTTCATGAA	NA	NA	NA	NA
ACTACGCCTACAACATGCGCAACAC	NA	NA	NA	NA
CTTCGTATTCACCAACGACAAGGGC	NA	NA	NA	NA
GAAAACAAGGGGTTCGCCATGGCGC	1	RGRR000	45S rDNA	IncreaseDuringDomestication
ATAAAACTCATTATCCAGGGTAGGG	NA	NA	NA	NA
TAAAGAAGAGCGGGAAAACAGCGTA	1	TERTOOT	Unclassified Retrotransposons	IncreaseDuringDomestication
AGACATAGACGGTCGACCCAGACAT	NA	NA	NA	NA
AACTACGCCTACAACATGCGCAACA	NA	NA	NA	NA
GATCAGAATCAGGGGTTTCGCTAGC	4	RGRR000	45S rDNA	DecreaseDuringDomestication
AGTATGGCATAGATAACCCAGAAGA	NA	NA	NA	NA
ATTTGTTCGAGAATTCGAAGAATTA	NA	NA	NA	NA
AAAAATACTGGAATTATGAATTTTT	NA	NA	NA	NA
AATAACTAAAAAAAAAAATAGAAGG	NA	NA	NA	NA
AGAGCAAATTCCCTCTTTTTTTTTA	NA	NA	NA	NA
CGGGCGCTCTCGAGCCGACGAGACC	4	RGRR000	45S rDNA	DecreaseDuringDomestication
CTCTTCCGATGAAGATGAAGTGCTC	6	TERTOOT	Unclassified Retrotransposons	IncreaseDuringDomestication
CCGAAAACAACGGCTGGGGCACGAC	4	RGRR000	45S rDNA	DecreaseDuringDomestication
CGACGGGCGGCATGGCCGTTCGGCC	4	RGRR000	45S rDNA	DecreaseDuringDomestication
TAAAACTGCACGAAACTACTAAAGA	6	CMCMOOT	Unclassified Centromere Sequences	IncreaseDuringDomestication
TAGCGAAACCCCTGATTCTGATCAA	4	RGRR000	45S rDNA	DecreaseDuringDomestication
ATGATGTATTCATTCAAAAAAAAAA	NA	NA	NA	NA
AAATGTAGGTTTAAAGATCAAACTA	10	CMCMOOT	Unclassified Centromere Sequences	IncreaseDuringDomestication
GGCCGACTCCCGGCGCTCGTGTCCC	4	RGRR000	45S rDNA	DecreaseDuringDomestication
ATTTCAGATTGTATATGGTTTGTTA	6	CMCMOOT	Unclassified Centromere Sequences	IncreaseDuringDomestication
AAAAACGAATTCATAATCGAGATTC	NA	NA	NA	NA
GCGAGTTTTTTTTTTAAGTGGATCC	NA	NA	NA	NA
AAGATCAAACTACAATATGGTGGGG	10	CMCMOOT	Unclassified Centromere Sequences	IncreaseDuringDomestication
TCTCCTTATGGTGAGAAGAGGAAGA	6	TERTOOT	Unclassified Retrotransposons	IncreaseDuringDomestication
CGGGTGTCGTGTTGCATACAAAGCA	5	CMCM002	Centromeric satellite repeats	DecreaseDuringDomestication
AGGGGGTAGAAAGGCTGATCAAAAT	NA	NA	NA	NA
GTTTTTTTTTTAAGTGGATCCACTA	NA	NA	NA	NA
AGTCATGTGATATGATCCAATTCAA	NA	NA	NA	NA
AAAAAAAAAAAAAAGAAATTGATTT	NA	NA	NA	NA
AAAAAAACGAATTCATAATCGAGAT	NA	NA	NA	NA
AAACGGGAGGAGGCGCGGGGCGACG	4	RGRR000	45S rDNA	DecreaseDuringDomestication
GCCGAACAGCCCTGTCGCCCGTCGC	4	RGRR000	45S rDNA	DecreaseDuringDomestication
GAGCACAAGAAGAAGGTGGACGCCA	NA	NA	NA	NA
CGACTCCCGGCGCTCGTGTCCCATC	4	RGRR000	45S rDNA	DecreaseDuringDomestication
GAATTAGATCATTTGTTCTTACCTC	2	TERTOOT	Unclassified Retrotransposons	DecreaseDuringDomestication
CTGTCGCCCGTCGCCGCGCGCCTCC	4	RGRR000	45S rDNA	DecreaseDuringDomestication
ATTTTTTGTTGGGCAGGCAGTAGTA	NA	NA	NA	NA
CCACCTCGCCCTGCGGCGCGGGGGG	3	RGRR000	45S rDNA	DecreaseDuringDomestication
CACTATTTTAGGTCCAAAACACATG	12	CMCM002	Centromeric satellite repeats	DecreaseDuringDomestication
AAAAAGAAGGTAAAATCAAAGTCCT	6	TERTOOT	Unclassified Retrotransposons	IncreaseDuringDomestication
GATTTTAAAGCATATACGTGAGACA	NA	NA	NA	NA
ACGGGAAGCCGTACTCGATACACGT	4	RGRR000	45S rDNA	DecreaseDuringDomestication
GCACCAAGAGAAGAGAGAAGAAGAA	NA	NA	NA	NA
GATGGAGACCGGCGACGACAAGCCC	6	TERTOOT	Unclassified Retrotransposons	IncreaseDuringDomestication
CTATGCCATACTGTATTCTCGTAAG	NA	NA	NA	NA
GACTAAGTATTTTTTTTTTATTGGA	NA	NA	NA	NA
ACCGACCAGAGGCTTGTACACCTCA	3	OTKN000	knob	DecreaseDuringDomestication
ATTAAGGACGGCATTGGCTTTCAAA	8	TERTOOT	Unclassified Retrotransposons	IncreaseDuringDomestication
CTACGCTACCCTCGCGTTCCTAAAC	6	TERTOOT	Unclassified Retrotransposons	IncreaseDuringDomestication
AAAATATACTATATAAAAATATAAA	9	TEMT016	MITE-adh, type B	Others
AAGAGTCCCGCACCAAGAGAAGAGA	6	TERTOOT	Unclassified Retrotransposons	IncreaseDuringDomestication
AAAAATGGAATTGGATCATATCACA	NA	NA	NA	NA
AAACCGCTACCTGGAGGATTTTGGG	7	TERTOOT	Unclassified Retrotransposons	Others
AGATCGACACGAACACCAAACTTGC	10	CMCMOOT	Unclassified Centromere Sequences	IncreaseDuringDomestication
AACGTGTATCGAGTACGGCTTCCCG	4	RGRR000	45S rDNA	DecreaseDuringDomestication
GCTCTCGAGCCGACGAGACCGCACC	4	RGRR000	45S rDNA	DecreaseDuringDomestication
TCGCTCGAGAACTACGCCTACAACA	NA	NA	NA	NA
AAAAAGGAAAAGGGCTTTCTTTCCA	NA	NA	NA	NA
GTGTGTTGCGCATGTTGTAGGCGTA	NA	NA	NA	NA
AAATGGAAAGAAAGCCCTTTTCCTT	NA	NA	NA	NA
GACACGAGCGCCGGGAGTCGGCCGC	4	RGRR000	45S rDNA	DecreaseDuringDomestication
ATGGTTTCGGTGACAAAAACTCGTG	5	CMCM002	Centromeric satellite repeats	DecreaseDuringDomestication
ATGCACCCGAGACCCGTTTTAGGAA	12	CMCM002	Centromeric satellite repeats	DecreaseDuringDomestication
GTGTAATAAAAATTGAATTGGATCA	9	TERTOOT	Unclassified Retrotransposons	Others
CTATTAGAAAGAAAAGCTATTAGAA	NA	NA	NA	NA
CTTCCTTTAGAAATGGAAAGAAAGC	NA	NA	NA	NA
CTTCTCTCTTCTCTTGGTGCGGGAC	6	TERTOOT	Unclassified Retrotransposons	IncreaseDuringDomestication
CTTTTCAAGGGAACTTATTATGCAA	NA	NA	NA	NA
ATATAAAAAATCCAAATATATAAAA	NA	NA	NA	NA
ACTCCCGGCGCTCGTGTCCCATCGC	4	RGRR000	45S rDNA	DecreaseDuringDomestication
AAAAACAAACTAAATAAATGGAAAA	2	TERTOOT	Unclassified Retrotransposons	DecreaseDuringDomestication
GTTTGTTTTTCTTAATGAAATTGAA	NA	NA	NA	NA
CTTTTTTTTTATTCAAGATATTTAA	NA	NA	NA	NA
AACGGGTGTTGTGTTGCATACAAAG	NA	NA	NA	NA
ATTTTGTCTCACGTATATGCTTTAA	NA	NA	NA	NA
AAACTCTTTTTTTTTATTTATCCAC	NA	NA	NA	NA
TAAAAAAAAAATACTTAGTCTCTTA	NA	NA	NA	NA
CAAAAACTCGTGCTTTGAATGCAAC	2	CMCM002	Centromeric satellite repeats	DecreaseDuringDomestication
AAACATGAATCTTTCGATTCATTTG	NA	NA	NA	NA
AAAGCATGAGAGTTCGCCACCGGAA	4	CMCM002	Centromeric satellite repeats	DecreaseDuringDomestication
CGGTCTCGTCGGCTCGAGAGCGCCC	4	RGRR000	45S rDNA	DecreaseDuringDomestication
CGCCTACAACATGCGCAACACACGC	NA	NA	NA	NA
CCAAGGGAGCACTTCATCTTCATCG	6	TERTOOT	Unclassified Retrotransposons	IncreaseDuringDomestication
CCGACACTTCATCGACCTCCACCTC	6	TERTOOT	Unclassified Retrotransposons	IncreaseDuringDomestication
AGTAACGGCGAGCGAACCGGGAGCA	7	RGRR000	45S rDNA	Others
CTCCTCGTTTTCAGCCCATACGCAA	1	RGRR000	45S rDNA	IncreaseDuringDomestication
AGGGTAAAAAAAAAAGCAGCCCCAA	NA	NA	NA	NA
GAACTAAAGAAGAATTTCGAATTTA	NA	NA	NA	NA
CGTGCTGCGCCCGGCGCGGTTCGCC	11	RGRR000	45S rDNA	Others
GGGAAATGAAGTTAGTAAAAATGAA	NA	NA	NA	NA
TGCAACCCAACACCCATTTTCGGAA	2	CMCM002	Centromeric satellite repeats	DecreaseDuringDomestication
CCGCGCCTCCTCCCGTTTTCCCTCC	4	RGRR000	45S rDNA	DecreaseDuringDomestication
AATTGAATGATGTATTCATTCAAAA	NA	NA	NA	NA
ATGTGTTTTGGACCTAAAATAGTGG	12	CMCM002	Centromeric satellite repeats	DecreaseDuringDomestication
ACCCTGGATAATGAGTTTTATTTCT	NA	NA	NA	NA
CATTAAGGACGGCATTGGCTTTCAA	8	TERTOOT	Unclassified Retrotransposons	IncreaseDuringDomestication
TAATGAGAGAAATTAGAAAAATTCA	9	TERT001	Ty1-copia	Others
CGAATTAATAATCGAGATTCCTTGC	NA	NA	NA	NA
GAACGGCCATGCCGCCCGTCGTCGC	4	RGRR000	45S rDNA	DecreaseDuringDomestication
CACTTAAAAAAAAAACTCGCTATAG	NA	NA	NA	NA
AAGTTTGGTGTTCGTGTCGATCTGT	10	CMCMOOT	Unclassified Centromere Sequences	IncreaseDuringDomestication
TAAAAAAAAGTAAATTTAAGGAATA	NA	NA	NA	NA
AATTTTTCATGAACTAACTAAAACT	NA	NA	NA	NA
CTGGATAATGAGTTTTATTTCTTTA	4	TERTOOT	Unclassified Retrotransposons	DecreaseDuringDomestication
GGAAGAGTCCCGCACCAAGAGAAGA	6	TERTOOT	Unclassified Retrotransposons	IncreaseDuringDomestication
GAAAACGGGTCTCGGGTGCATACAA	5	CMCM002	Centromeric satellite repeats	DecreaseDuringDomestication
ACGGGTTGCGCCTCGGATGTGGAAG	6	TERTOOT	Unclassified Retrotransposons	IncreaseDuringDomestication
CACAGCGTTTTTGATCAGAATCAGG	4	RGRR000	45S rDNA	DecreaseDuringDomestication
CCACGGGAAGCCGTACTCGATACAC	4	RGRR000	45S rDNA	DecreaseDuringDomestication
AAAGTAGTGGATTGAGCAAGTTCGT	5	CMCM002	Centromeric satellite repeats	DecreaseDuringDomestication
ATAAAAATTGAATTGGATCATATCA	NA	NA	NA	NA
CGAACTCCTCGTTTTCAGCCCATAC	1	RGRR000	45S rDNA	IncreaseDuringDomestication
ACTGACTAAAACTAAAAGATTCAAG	NA	NA	NA	NA
CCTGCCCAACAAAAAATAAAAAGCA	NA	NA	NA	NA
GTAATAAAAATGGAATTGGATCATA	NA	NA	NA	NA
ACTTCCCTTTTTTTTTCTTTTTTCG	NA	NA	NA	NA
CTGCCTGCCCAACAAAAAATAAAAA	NA	NA	NA	NA
AAAAAAAACGAATTCATAATCGAGA	NA	NA	NA	NA
CGCCCGAATTGTAGTCTGGAGAGGC	7	RGRR000	45S rDNA	Others
ACGAGGTAACAAACCATATACAATC	6	CMCMOOT	Unclassified Centromere Sequences	IncreaseDuringDomestication
AAAATTGAATTGGATCATATCACAT	9	TERTOOT	Unclassified Retrotransposons	Others
CGCCATGGCGAACCCCTTGTTTTCA	1	RGRR000	45S rDNA	IncreaseDuringDomestication
ACGGGTGTTGTGTTGCATACAAAGC	12	CMCM002	Centromeric satellite repeats	DecreaseDuringDomestication
AACTATTATTTAAAATTAGCCGCCA	NA	NA	NA	NA
AAGAGTTTTTTTTTTTAACCCGCTT	NA	NA	NA	NA
TTCCATTTCTAAAGGAAGAAAAGAA	NA	NA	NA	NA
GACTTACAACCTCTACCTAATCTTA	NA	NA	NA	NA
AAATAAAACTCATTATCCAGGGTAG	NA	NA	NA	NA
CAAATTGAATGATGTATTCATTCAA	NA	NA	NA	NA
CGATTATTAATTCGTTTTTTTTAAG	NA	NA	NA	NA
ACCTCTACCTAATCTTATCCAAAAT	NA	NA	NA	NA
AGTTTTTCATTTTTACTAACTTCAT	NA	NA	NA	NA
CGAACACCAAACTTGCAAATGTGGA	10	CMCMOOT	Unclassified Centromere Sequences	IncreaseDuringDomestication
AGTATTTTTTTTTTATTGGAATTCA	NA	NA	NA	NA
TTATACTACTGCCTGCCCAACAAAA	NA	NA	NA	NA
CCGCTACCTGGAGGATTTTGGGGAC	7	TERTOOT	Unclassified Retrotransposons	Others
ATTTCTTTTCTTCCTTTAGAAATGG	NA	NA	NA	NA
GAATTTTTCTAATTTCTCTCATTAA	9	TERT001	Ty1-copia	Others
CTTTTTATTTTTTGTTGGGCAGGCA	NA	NA	NA	NA
AATAAGTTCCCTTGAAAAGCATTGG	NA	NA	NA	NA
AAAAAAGGGAAGTGTGGAAAAAATG	2	TERT001	Ty1-copia	DecreaseDuringDomestication
GGGGCTGCTTTTTTTTTTACCCTTA	NA	NA	NA	NA
CTCTTTCTATTTTGCTTTTTTTTTA	2	TERTOOT	Unclassified Retrotransposons	DecreaseDuringDomestication
TCATGAACTAACTAAAACTAAAAGA	NA	NA	NA	NA
AACATGAATCTTTCGATTCATTTGG	NA	NA	NA	NA
CTTCTCACCATAAGGAGAAGAAGGA	6	TERTOOT	Unclassified Retrotransposons	IncreaseDuringDomestication
ACCATATTGTAGTTTGATCTTTAAA	10	CMCMOOT	Unclassified Centromere Sequences	IncreaseDuringDomestication
GACGAGACCGCACCCCGGGGGGTGA	4	RGRR000	45S rDNA	DecreaseDuringDomestication
CAGGGCCGTTCGGCCTTGCGCCTGG	1	RGRR000	45S rDNA	IncreaseDuringDomestication
GAAACGCAAGGCCGAACAGCCCTGC	1	RGRR000	45S rDNA	IncreaseDuringDomestication
CCCAGCGTGTGGAATGACACCGAAC	4	RGRR000	45S rDNA	DecreaseDuringDomestication
AGGTCGTGCCCCAGCCGTTGTTTTC	4	RGRR000	45S rDNA	DecreaseDuringDomestication
GTGGATTGAGCAAGTTCGTTGCGAA	5	CMCM002	Centromeric satellite repeats	DecreaseDuringDomestication
AGCGGAAAAAGTTCTATGGATTAGA	NA	NA	NA	NA
CGCGCCGCAGGGCGAGGTGGGCCGA	3	RGRR000	45S rDNA	DecreaseDuringDomestication
TGAAGAAATGGTTTCGGTGACAAAA	5	CMCM002	Centromeric satellite repeats	DecreaseDuringDomestication
AAAGCCAATGCCGTCCTTAATGCCC	8	TERTOOT	Unclassified Retrotransposons	IncreaseDuringDomestication
CCGCGCCGCAGGGCGAGGTGGGCCG	3	RGRR000	45S rDNA	DecreaseDuringDomestication
CAATTTCATTAAGAAAAACAAACTA	NA	NA	NA	NA
AATAAAACTCATTATCCAGGGTAGG	NA	NA	NA	NA
ATTGAATTTGAAAAAAAAAAAAAAA	NA	NA	NA	NA
CGGCAACGAAATTACGTGAAACCAC	5	CMCM002	Centromeric satellite repeats	DecreaseDuringDomestication
AGAACTTTTTCCGCTCCTTTTCTAT	NA	NA	NA	NA
GCTCCCGGTTCGCTCGCCGTTACTA	7	RGRR000	45S rDNA	Others
AGCTTCGGTGTCTTTCCACAGGCTG	4	RGRR000	45S rDNA	DecreaseDuringDomestication
GTTAAAACTGCACGAAACTACTAAA	6	CMCMOOT	Unclassified Centromere Sequences	IncreaseDuringDomestication
AATCCACTACATTAGTTCCAAAACT	5	CMCM002	Centromeric satellite repeats	DecreaseDuringDomestication
ACGTATATGCTTTAAAATCCTAAAT	NA	NA	NA	NA
CATGGCGCGCGGGCCGAAAAAAACG	1	RGRR000	45S rDNA	IncreaseDuringDomestication
TCATTAAGAAAAACAAACTAAATAA	NA	NA	NA	NA
CCTTTGGTTTGAGCAAAACGGATTC	NA	NA	NA	NA
CTGCTCCCGGTTCGCTCGCCGTTAC	7	RGRR000	45S rDNA	Others
AAAGAGTTTTTTTTTTTAACCCGCT	NA	NA	NA	NA
CTTTTTTTTTTTACTGGGAATCGAA	NA	NA	NA	NA
TGAGCCTTCCACATCCGAGGCGCAA	6	TERTOOT	Unclassified Retrotransposons	IncreaseDuringDomestication
TATAAAATAAAAAAAAAGCAAAATA	NA	NA	NA	NA
ACCTAAAGTAGTGGATTGAGCAAGT	5	CMCM002	Centromeric satellite repeats	DecreaseDuringDomestication
TGTTCGGCCTTGCGTTTCGGACGAA	4	RGRR000	45S rDNA	DecreaseDuringDomestication
CTACAATATGGTGGGGTTCCGAAGA	10	CMCMOOT	Unclassified Centromere Sequences	IncreaseDuringDomestication
CGCGCGACGACGGGCGGCATGGCCG	4	RGRR000	45S rDNA	DecreaseDuringDomestication
CTCGATTATTAATTCGTTTTTTTTA	NA	NA	NA	NA
CCCACGGGAAGCCGTACTCGATACA	4	RGRR000	45S rDNA	DecreaseDuringDomestication
AAGATTTTTCCTTCTTCTCCTTATG	6	TERTOOT	Unclassified Retrotransposons	IncreaseDuringDomestication
AAATCAAAATATACTATATAAAAAT	NA	NA	NA	NA
AATTTTGGATAAGATTAGGTAGAGG	NA	NA	NA	NA
GCCGACTCCCGGCGCTCGTGTCCCA	4	RGRR000	45S rDNA	DecreaseDuringDomestication
CAAGGCGGTAGTCCGCGAGCCACAG	3	TERT002	Ty3-gypsy	DecreaseDuringDomestication
CCCCAGCCGTTGTTTTCGGCCCGCG	4	RGRR000	45S rDNA	DecreaseDuringDomestication
GGGGGGCCAAGTCAGGTTAGATCTA	NA	NA	NA	NA
CCACTTAAAAAAAAAACTCGCTATA	NA	NA	NA	NA
GTACCTATTAAAGAAATGAAACTCA	NA	NA	NA	NA
AAAGCTATTAGAAAGAAAAGCTATT	NA	NA	NA	NA
ACCGGAACCATTTCATCATTTTTCA	12	CMCM002	Centromeric satellite repeats	DecreaseDuringDomestication
AGGTTCGGTGTCATTCCACACGCTG	4	RGRR000	45S rDNA	DecreaseDuringDomestication
CATGGCCGTTCGGCCTTGCGTTTGG	4	RGRR000	45S rDNA	DecreaseDuringDomestication
ACTTAAATTCGAAATTCTTCTTTAG	2	OTOT000	Unclassified	DecreaseDuringDomestication
CCCTCGTTTTCGTCCGAAACGCAAG	4	RGRR000	45S rDNA	DecreaseDuringDomestication
CTTAAAAAAAAAACTCGCTATAGTC	NA	NA	NA	NA
GTGAATAACTAAAAAAAAAAATAGA	NA	NA	NA	NA
AAAAGAAGGTAAAATCAAAGTCCTC	6	TERTOOT	Unclassified Retrotransposons	IncreaseDuringDomestication
AATAAAAAAAAAGAGGGAATTTGCT	NA	NA	NA	NA
CAAGAAGAAGGTGGACGCCAAGAAC	NA	NA	NA	NA
GTACAAGCCTCTGGTCGGTGATCAA	3	OTKN000	knob	DecreaseDuringDomestication
GTCAATTATGTTCATTGCATAATAA	NA	NA	NA	NA
AATATTTTTAGTATTTTTTTTTGAT	2	TERTOOT	Unclassified Retrotransposons	DecreaseDuringDomestication
TCGCCATGGCGCGCGGGCCGAAAAA	1	RGRR000	45S rDNA	IncreaseDuringDomestication
GAGCACGAGGTAACAAACCATATAC	6	CMCMOOT	Unclassified Centromere Sequences	IncreaseDuringDomestication
AAGGGCTCTCAGAATAACCTTAACC	8	TERTOOT	Unclassified Retrotransposons	IncreaseDuringDomestication
AAGAGAAAGAAAAGAGAAAGAAAAC	NA	NA	NA	NA
AAAAAAAAAAAATGGATTTCTTTCT	NA	NA	NA	NA
GATGTATTCATTCAAAAAAAAAAAA	NA	NA	NA	NA
ATTCCGAAAACGGGTCTCGGGTGCA	5	CMCM002	Centromeric satellite repeats	DecreaseDuringDomestication
ATCGGCAAGGAATCTCGATTATTAA	NA	NA	NA	NA
CGGGGTCTTCGACCTCAAAGATATC	NA	NA	NA	NA
AGGGCTTTCTTTCCATTTCTAAAGG	NA	NA	NA	NA
GGAGAAGAAGGAAAAATCTTCTCAC	6	TERTOOT	Unclassified Retrotransposons	IncreaseDuringDomestication
GTCCCAGCGTGTGGAATGACACCGA	4	RGRR000	45S rDNA	DecreaseDuringDomestication
AAATGAAGTTAGTAAAAATGAAAAA	NA	NA	NA	NA
ATGAAGAAATGGTTTCGGTGACAAA	5	CMCM002	Centromeric satellite repeats	DecreaseDuringDomestication
TAGTTTCGTGCAGTTTTAACATCAA	6	CMCMOOT	Unclassified Centromere Sequences	IncreaseDuringDomestication
CGGCTAATTTTAAATAATAGTTAAC	NA	NA	NA	NA
TTTCATGAACTAACTAAAACTAAAA	NA	NA	NA	NA
AACCCCACCATATTGTAGTTTGATC	10	CMCMOOT	Unclassified Centromere Sequences	IncreaseDuringDomestication
CAAGAAGGGCAAGAGGAAGGAGAAG	6	TERTOOT	Unclassified Retrotransposons	IncreaseDuringDomestication
CTGAGCAAAGAGGAGATCGAGAAGA	NA	NA	NA	NA
TATGTGTTGACTAGCAAATCTGGCA	8	TERTOOT	Unclassified Retrotransposons	IncreaseDuringDomestication
CGAATTCTCGAACAAATCCAATCCA	NA	NA	NA	NA
CTATTATATTTCTTTTTTTTTTTAC	NA	NA	NA	NA
AATTTAAGGAATAGTTCCCTTTTTG	NA	NA	NA	NA
CGAGTTCTTGGCGTCCACCTTCTTC	NA	NA	NA	NA
CTCCTGCACCATCTTCTCGATCTCC	NA	NA	NA	NA
AAAAACGAATTAATAATCGAGATTC	NA	NA	NA	NA
CCATGGCGGCTAATTTTAAATAATA	NA	NA	NA	NA
AATTAGAAAAATTCATAATTCCAGT	NA	NA	NA	NA
ATATGATCCAATTCCATTTTTATTA	NA	NA	NA	NA
AACCTCTACCTAATCTTATCCAAAA	NA	NA	NA	NA
GAATGATGTATTCATTCAAAAAAAA	NA	NA	NA	NA
CCGACTATAGCGAGTTTTTTTTTTA	NA	NA	NA	NA
ACTCGTGCTTTGTATGCACCCGAGA	12	CMCM002	Centromeric satellite repeats	DecreaseDuringDomestication
AATTTCAATTTCATTAAGAAAAACA	NA	NA	NA	NA
ATTCAGGGGGGCCAAGTCAGGTTAG	NA	NA	NA	NA
AATGTAGGTTTAAAGATCAAACTAC	10	CMCMOOT	Unclassified Centromere Sequences	IncreaseDuringDomestication
ACTCGTGCTTTGTATGCAACACAAC	12	CMCM002	Centromeric satellite repeats	DecreaseDuringDomestication
ACCTCGCCCTGCGGCGCGGGGGGCC	3	RGRR000	45S rDNA	DecreaseDuringDomestication
CTAAGGCTAAGGGTAAAAAAAAAAG	NA	NA	NA	NA
AAAAAAAACGAATTAATAATCGAGA	NA	NA	NA	NA
CGTGCAGTTTTAACATCAATTCAGC	6	CMCMOOT	Unclassified Centromere Sequences	IncreaseDuringDomestication
GAGGGAAAACAGCACGGAGGCGCGC	4	RGRR000	45S rDNA	DecreaseDuringDomestication
AGACCCGTTTTAGGAATGGGTGACG	12	CMCM002	Centromeric satellite repeats	DecreaseDuringDomestication
CCGAACGGCCATGCCGCCCGTCGTC	4	RGRR000	45S rDNA	DecreaseDuringDomestication
ATAATGAGTTTCATTTCTTTAATAG	NA	NA	NA	NA
TCCTTGAATCTTTTAGTTTTAGTCA	NA	NA	NA	NA
ATCAAACTACAATATGGTGGGGTTC	10	CMCMOOT	Unclassified Centromere Sequences	IncreaseDuringDomestication
ATTGAGCAAGTTCGTTGCGAAAAAC	5	CMCM002	Centromeric satellite repeats	DecreaseDuringDomestication
TTTCATGAACTGACTAAAACTAAAA	NA	NA	NA	NA
CATTTGTTCTTACCTCAACAAGAGA	NA	NA	NA	NA
GAACTCGCTCGAGAACTACGCCTAC	NA	NA	NA	NA
AGACCGGCGACGACAAGCCCACTAC	6	TERTOOT	Unclassified Retrotransposons	IncreaseDuringDomestication
ATTCAATATGAGGCAAACAGTCCTC	6	CMCMOOT	Unclassified Centromere Sequences	IncreaseDuringDomestication
ATCTTCATCGGAAGAGTCCCGCACC	6	TERTOOT	Unclassified Retrotransposons	IncreaseDuringDomestication
AAACGAATTCATAATCGAGATTCCT	NA	NA	NA	NA
CGTCTGGCCCCCCGCGCCGCAGGGC	3	RGRR000	45S rDNA	DecreaseDuringDomestication
ATTGGAGGCCACACAGATCGACACG	10	CMCMOOT	Unclassified Centromere Sequences	IncreaseDuringDomestication
ATCTTTGAGGTCGAAGACCCCGTGG	NA	NA	NA	NA
AATTCCCTCTTTTTTTTTATTCAAG	NA	NA	NA	NA
GGATTGGATTTGTTCGAGAATTCGA	NA	NA	NA	NA
GATTCTGATCAAAAACGCTGTGTCC	4	RGRR000	45S rDNA	DecreaseDuringDomestication
ATGGCGCGCGGGCCGAAAAAAACGG	1	RGRR000	45S rDNA	IncreaseDuringDomestication
GTGTTGGGTTGCATTCAAAGCACGA	2	CMCM002	Centromeric satellite repeats	DecreaseDuringDomestication
CCCCGCGCCGCAGGGCGAGGTGGGC	3	RGRR000	45S rDNA	DecreaseDuringDomestication
GATTGGGGCTGCTTTTTTTTTTACC	NA	NA	NA	NA
AAAGAAGAATTTCGAATTTAAGTAT	2	OTOT000	Unclassified	DecreaseDuringDomestication
CCAATCCACTACATTAGTTCCAAAA	5	CMCM002	Centromeric satellite repeats	DecreaseDuringDomestication
AGAAGGTGGACGCCAAGAACTCGCT	NA	NA	NA	NA
ATCGAAAGATTCATGTTTGGTTCGG	NA	NA	NA	NA
AACGCAAGGCCGAACGGCCATGCCG	4	RGRR000	45S rDNA	DecreaseDuringDomestication
CCGTAGCGGCTACGCTGGCGCATGA	3	RGRR000	45S rDNA	DecreaseDuringDomestication
CGTCCACCTTCTTCTTGTGCTCCTC	4	TERTOOT	Unclassified Retrotransposons	DecreaseDuringDomestication
ATTGCATAATAAGTTCCCTTGAAAA	NA	NA	NA	NA
GCTGCTTTTTTTTTTACCCTTAGCC	NA	NA	NA	NA
ATTAAATCAATAGGAGCACGAGGTA	6	CMCMOOT	Unclassified Centromere Sequences	IncreaseDuringDomestication
CTTCTCGATCTCCTCTTTGCTCAGC	NA	NA	NA	NA
AGCACTTGCCATGAGATTTTAGACA	8	TERTOOT	Unclassified Retrotransposons	IncreaseDuringDomestication
GCTTCTCTTGTTGAGGTAAGAACAA	NA	NA	NA	NA
AAGGCAACGTGTATCGAGTACGGCT	4	RGRR000	45S rDNA	DecreaseDuringDomestication
CGGGACTCTTCCGATGAAGATGAAG	6	TERTOOT	Unclassified Retrotransposons	IncreaseDuringDomestication
GCTGTTTTCCCGCTCTTCTTTATGA	1	TERTOOT	Unclassified Retrotransposons	IncreaseDuringDomestication
GTTACCTCGTGCTCCTATTGATTTA	6	CMCMOOT	Unclassified Centromere Sequences	IncreaseDuringDomestication
ATTGTAGTTTGATCTTTAAACCTAC	10	CMCMOOT	Unclassified Centromere Sequences	IncreaseDuringDomestication
AGTAGTGGATTGAGCAAGTTCGTTG	5	CMCM002	Centromeric satellite repeats	DecreaseDuringDomestication
CCAGACATAGACGGTCGACCCAGAC	NA	NA	NA	NA
CAGTATGGCATAGATAACCCAGAAG	NA	NA	NA	NA
ATGGGTGTTGGGTTGCATTCAAAGC	2	CMCM002	Centromeric satellite repeats	DecreaseDuringDomestication
GCGAACTCCTCGTTTTCAGCCCATA	1	RGRR000	45S rDNA	IncreaseDuringDomestication
AGGTGGACGCCAAGAACTCGCTCGA	NA	NA	NA	NA
AGAGTTTTTTTTTTTAACCCGCTTG	NA	NA	NA	NA
AATAAAAAAAAAATACTTAGTCTCT	NA	NA	NA	NA
CGAGAAGATGGTGCAGGAGGCAGAG	NA	NA	NA	NA
AAAATGCTTATGCTCTAGAAAGAGA	8	TERTOOT	Unclassified Retrotransposons	IncreaseDuringDomestication
CCCGGCGCTCGTGTCCCATCGCTCG	4	RGRR000	45S rDNA	DecreaseDuringDomestication
AAAAATGATGAAATGGTTCCGGTGG	12	CMCM002	Centromeric satellite repeats	DecreaseDuringDomestication
CAAAATGAACTAAAGAAGAATTTCG	NA	NA	NA	NA
CGCGGGCGCTCTCGAGCCGACGAGA	4	RGRR000	45S rDNA	DecreaseDuringDomestication
GAACTACGCCTACAACATGCGCAAC	NA	NA	NA	NA
AAATTCAATATGAGGCAAACAGTCC	6	CMCMOOT	Unclassified Centromere Sequences	IncreaseDuringDomestication
ATGCCCAATCCACTACATTAGTTCC	5	CMCM002	Centromeric satellite repeats	DecreaseDuringDomestication
CTGAAAACGAGGAGTTCGCCATGGC	1	RGRR000	45S rDNA	IncreaseDuringDomestication
TCCCAGCGTGTGGAATGACACCGAA	4	RGRR000	45S rDNA	DecreaseDuringDomestication
ATTAATAATCGAGATTCCTTGCCGA	NA	NA	NA	NA
TAGAAAAGGAGCGGAAAAAGTTCTA	NA	NA	NA	NA
AGACCGCACCCCGGGGGGTGAGCTC	4	RGRR000	45S rDNA	DecreaseDuringDomestication
GCCCCGCGCCTCCTCCCGTTTTCCC	4	RGRR000	45S rDNA	DecreaseDuringDomestication
CATTTTTACTAACTTCATTTCCCAA	NA	NA	NA	NA
AGGCTGATCAAAATTTATTGCTGCA	NA	NA	NA	NA
ACCATCTTCTCGATCTCCTCTTTGC	NA	NA	NA	NA
TAAAAAAAAAAAGAAATATAATAGA	NA	NA	NA	NA
ATTTTAAATAATAGTTAACTTAAAA	NA	NA	NA	NA
CCGTTTTGCTCAAACCAAAGGCAAG	NA	NA	NA	NA
AAAAAGTAAGTGTAATAAAAATTGA	NA	NA	NA	NA
AGATACTGAAAGATACTTAAATTCG	NA	NA	NA	NA
CGTGCCCCAGCCGTTGTTTTCGGCC	4	RGRR000	45S rDNA	DecreaseDuringDomestication
CCCGTCCCACGGGAAGCCGTACTCG	4	RGRR000	45S rDNA	DecreaseDuringDomestication
GTGCGGCAACGAAATTACGTGAAAC	5	CMCM002	Centromeric satellite repeats	DecreaseDuringDomestication
ACTCGTGCTTTGTATGCAACACGAC	5	CMCM002	Centromeric satellite repeats	DecreaseDuringDomestication
CACCCCCCGGGGTGCGGTCTCGTCG	4	RGRR000	45S rDNA	DecreaseDuringDomestication
AACTTTTTCCGCTCCTTTTCTATCT	NA	NA	NA	NA
AGGAGTTCGCCATGGCGCGCGGGCC	1	RGRR000	45S rDNA	IncreaseDuringDomestication
TATACTATATAAATTGATTAAATCA	NA	NA	NA	NA
AAATTTTTCATGAACTGACTAAAAC	NA	NA	NA	NA
TGAATGATGTATTCATTCAAAAAAA	NA	NA	NA	NA
AACGAATTCATAATCGAGATTCCTT	NA	NA	NA	NA
AAACTACAATATGGTGGGGTTCCGA	10	CMCMOOT	Unclassified Centromere Sequences	IncreaseDuringDomestication
GCTCCGGCCCGGCACGCTGCCCCCC	11	RGRR000	45S rDNA	Others
CATTTCATCATTTTTCACAACGAAC	12	CMCM002	Centromeric satellite repeats	DecreaseDuringDomestication
CACATTTGCAAGTTTGGTGTTCGTG	10	CMCMOOT	Unclassified Centromere Sequences	IncreaseDuringDomestication
ACAATAACTCGTGCTTTGTATGCAC	4	CMCM002	Centromeric satellite repeats	DecreaseDuringDomestication
TTAAGGAAAATAAGGGCTCTCAGAA	8	TERTOOT	Unclassified Retrotransposons	IncreaseDuringDomestication
ACGAAAAAAGAAAAAAAAAGGGAAG	NA	NA	NA	NA
CGGGTCTCGGGTGCATACAAAGCAC	5	CMCM002	Centromeric satellite repeats	DecreaseDuringDomestication
ACGAATTCATAATCGAGATTCCTTG	NA	NA	NA	NA
CGGAGGGAAAACAGCACGGAGGCGC	4	RGRR000	45S rDNA	DecreaseDuringDomestication
GTTATTGTACCTATTAAAGAAATAA	NA	NA	NA	NA
ACACAGATCGACACGAACACCAAAC	10	CMCMOOT	Unclassified Centromere Sequences	IncreaseDuringDomestication
AAAAACGGTTCGGCCACGGCCGCGA	1	RGRR000	45S rDNA	IncreaseDuringDomestication
ACCCCCCGGGGTGCGGTCTCGTCGG	4	RGRR000	45S rDNA	DecreaseDuringDomestication
CACGTGCTGCGCCCGGCGCGGTTCG	11	RGRR000	45S rDNA	Others
ATAACTAAAAAAAAAAATAGAAGGA	NA	NA	NA	NA
GCAACGTGTATCGAGTACGGCTTCC	4	RGRR000	45S rDNA	DecreaseDuringDomestication
AAACGGATTCTTGTTTCACCGAGGA	NA	NA	NA	NA
AACTACAATATGGTGGGGTTCCGAA	10	CMCMOOT	Unclassified Centromere Sequences	IncreaseDuringDomestication
ATACTTAAAAAAAACGAATTAATAA	NA	NA	NA	NA
AAGGAATAGTTCCCTTTTTGAGGGG	NA	NA	NA	NA
AAAACTCGTGCTTTGTATGCAACAC	5	CMCM002	Centromeric satellite repeats	DecreaseDuringDomestication
TAAATTTAGGATTTTAAAGCATATA	NA	NA	NA	NA
CACCCGAGACCCGTTTTCGGAATGG	5	CMCM002	Centromeric satellite repeats	DecreaseDuringDomestication
CTACCTGGAGGATTTTGGGGACGTC	7	TERTOOT	Unclassified Retrotransposons	Others
GCCATACTGTATTCTCGTAAGATGA	NA	NA	NA	NA
AATCAATAGGAGCACGAGGTAACAA	6	CMCMOOT	Unclassified Centromere Sequences	IncreaseDuringDomestication
ATGTCTCCATTTTTTTTTTTTTTGC	NA	NA	NA	NA
CCTTCTTCTTGTGCTCCTCGTCCTC	4	TERTOOT	Unclassified Retrotransposons	DecreaseDuringDomestication
AAAACGGGAGGAGGCGCGGGGCGAC	4	RGRR000	45S rDNA	DecreaseDuringDomestication
AAGGGGGGTGTGTGGCCATTGATCA	9	OTKN000	knob	Others
AGCACAAGAAGAAGGTGGACGCCAA	NA	NA	NA	NA
TATAAATTGATTAAATCAAAATATA	9	TERTOOT	Unclassified Retrotransposons	Others
CTGAGGCCCGGGCACGACCCCGAAA	1	RGRR000	45S rDNA	IncreaseDuringDomestication
ATCTATGCCATACTGTATTCTCGTA	NA	NA	NA	NA
AGACCTTCCGTGTGCGTCTTCACTA	10	CMCMOOT	Unclassified Centromere Sequences	IncreaseDuringDomestication
AAAATTTTTCATGAACTGACTAAAA	NA	NA	NA	NA
CTCGATTATGAATTCGTTTTTTTTA	NA	NA	NA	NA
AAAGGGCTTTCTTTCCATTTCTAAA	NA	NA	NA	NA
ACTACTGCCTGCCCAACAAAAAATA	NA	NA	NA	NA
ATATAAAATAAAAAAAAAGCAAAAT	NA	NA	NA	NA
CTACGCCTACAACATGCGCAACACA	NA	NA	NA	NA
AACATGAGTTTTGGAACTAATGTAG	5	CMCM002	Centromeric satellite repeats	DecreaseDuringDomestication
CTCGTGCTTCTCTTGTTGAGGTAAG	NA	NA	NA	NA
CCATTTTTATTACACTTACTTTTTA	NA	NA	NA	NA
GCAGGGGGTAGAAAGGCTGATCAAA	NA	NA	NA	NA
CATTTGCAAGTTTGGTGTTCGTGTC	10	CMCMOOT	Unclassified Centromere Sequences	IncreaseDuringDomestication
TTAGTTTTAGTTAGTTCATGAAAAA	NA	NA	NA	NA
CTTGCGTATGGGCTGAAAACGAGGA	1	RGRR000	45S rDNA	IncreaseDuringDomestication
ACAACCTCTACCTAATCTTATCCAA	NA	NA	NA	NA
TTCGGCCTTGCGTTTCGGACGAAAA	4	RGRR000	45S rDNA	DecreaseDuringDomestication
CGAACCCCTCGTTTTCACCCGAAAC	1	RGRR000	45S rDNA	IncreaseDuringDomestication
TAAATATCTTGAATAAAAAAAAAGA	NA	NA	NA	NA
AGCACGAGGTAACAAACCATATACA	6	CMCMOOT	Unclassified Centromere Sequences	IncreaseDuringDomestication
ATTTTAAAATTTGAAAAAAAAAAAA	NA	NA	NA	NA
GGAGCACGAGGTAACAAACCATATA	6	CMCMOOT	Unclassified Centromere Sequences	IncreaseDuringDomestication
AAAACGGGTGTTGTGTTGCATACAA	12	CMCM002	Centromeric satellite repeats	DecreaseDuringDomestication
AAAATTATACTACTGCCTGCCCAAC	NA	NA	NA	NA
CTCGTGCTTTGTATGCACCCGAGAC	12	CMCM002	Centromeric satellite repeats	DecreaseDuringDomestication
ATATTTTTAGTATTTTTTTTTGATA	2	TERTOOT	Unclassified Retrotransposons	DecreaseDuringDomestication
CGAAAACGGGTGTTGTGTTGCATAC	12	CMCM002	Centromeric satellite repeats	DecreaseDuringDomestication
TAGTATAAAATTTTTCATGAACTGA	9	TERTOOT	Unclassified Retrotransposons	Others
ATTGGGCATGTCCGTTGCGAAAAAT	5	CMCM002	Centromeric satellite repeats	DecreaseDuringDomestication
AATGGAGACATTTTCAAAAAAGAAA	NA	NA	NA	NA
CATATAAAATAAAAAAAAAGCAAAA	NA	NA	NA	NA
ACGCCTACAACATGCGCAACACACG	NA	NA	NA	NA
TAAAAAAAAAAATAGAAGGACGGTA	NA	NA	NA	NA
AAAACGGGTGTCGTGTTGCATACAA	5	CMCM002	Centromeric satellite repeats	DecreaseDuringDomestication
AATACTTAAAAAAAACGAATTCATA	NA	NA	NA	NA
ATTATACTACTGCCTGCCCAACAAA	NA	NA	NA	NA
ATTGAATTGGATCATATCACATGAC	NA	NA	NA	NA
GATTCATGTTTGGTTCGGGAAGAGA	2	TERT001	Ty1-copia	DecreaseDuringDomestication
AATTCGGGCGGCGAGGCCGCCCGAT	7	RGRR000	45S rDNA	Others
AAAGGGGGGTGTGTGGCCATTGATC	9	OTKN000	knob	Others
CAAGGCCGAACAGCCCTGTCGCCCG	4	RGRR000	45S rDNA	DecreaseDuringDomestication
CACCCGAAACGCAAGGCCGAACAGC	1	RGRR000	45S rDNA	IncreaseDuringDomestication
GCTTTTCAAGGGAACTTATTATGCA	NA	NA	NA	NA
CATGTTCGTTGTGAAAAATGATGAA	12	CMCM002	Centromeric satellite repeats	DecreaseDuringDomestication
CCTGCGGCGCGGGGGGCCAGACGCC	3	RGRR000	45S rDNA	DecreaseDuringDomestication
GTAGAGGTTGTAAGTCCTATTGCAA	NA	NA	NA	NA
TCGAGAATTCGAAGAATTACAACAA	NA	NA	NA	NA
ATGTCCGTTGCGAAAAATGAAGAAA	5	CMCM002	Centromeric satellite repeats	DecreaseDuringDomestication
AGCTATTAGAAAGAAAAGCTATTAG	NA	NA	NA	NA
CCGTACTCGATACACGTTGCCTTCG	4	RGRR000	45S rDNA	DecreaseDuringDomestication
TACCATATAAAATAAAAAAAAAGCA	2	TEMT066	Talisker	DecreaseDuringDomestication
CGGCCTTGCGTTTCGGACGAAAACG	4	RGRR000	45S rDNA	DecreaseDuringDomestication
AGCTCACCCCCCGGGGTGCGGTCTC	4	RGRR000	45S rDNA	DecreaseDuringDomestication
AGATGGAGACCGGCGACGACAAGCC	6	TERTOOT	Unclassified Retrotransposons	IncreaseDuringDomestication
ACCGTAGCGGCTACGCTGGCGCATG	3	RGRR000	45S rDNA	DecreaseDuringDomestication
GGCGGCTAATTTTAAATAATAGTTA	NA	NA	NA	NA
AGGGCTGTTCGGCCTTGCGTTTCGG	1	RGRR000	45S rDNA	IncreaseDuringDomestication
CTCGAACAAATCCAATCCAATAGAA	NA	NA	NA	NA
GCATTAAGGACGGCATTGGCTTTCA	8	TERTOOT	Unclassified Retrotransposons	IncreaseDuringDomestication
GGCGAACCCCTCGTTTTCACCCGAA	1	RGRR000	45S rDNA	IncreaseDuringDomestication
AAAAAAACTCTTTTTTTTTATTTAT	NA	NA	NA	NA
ATTAGTTCCAAAACTCATGTTTGGG	5	CMCM002	Centromeric satellite repeats	DecreaseDuringDomestication
CTTGTCGTCGCCGGTCTCCATCTCC	6	TERTOOT	Unclassified Retrotransposons	IncreaseDuringDomestication
CAAGAACTCGCTCGAGAACTACGCC	NA	NA	NA	NA
AAGTATAATCATAAAGAAGAGCGGG	1	TERTOOT	Unclassified Retrotransposons	IncreaseDuringDomestication
GCAAGGCCGAACAGCCCTGTCGCCC	4	RGRR000	45S rDNA	DecreaseDuringDomestication
CTAGCGAAACCCCTGATTCTGATCA	4	RGRR000	45S rDNA	DecreaseDuringDomestication
AAGGCCGAACGGCCATGCCGCCCGT	4	RGRR000	45S rDNA	DecreaseDuringDomestication
AAATCAATAGGAGCACGAGGTAACA	6	CMCMOOT	Unclassified Centromere Sequences	IncreaseDuringDomestication
CTTCTCTTGTTGAGGTAAGAACAAA	NA	NA	NA	NA
GTCCCACGGGAAGCCGTACTCGATA	4	RGRR000	45S rDNA	DecreaseDuringDomestication
AACCGCTACCTGGAGGATTTTGGGG	7	TERTOOT	Unclassified Retrotransposons	Others
CCATGGCGAACTCCTCGTTTTCAGC	1	RGRR000	45S rDNA	IncreaseDuringDomestication
ATGCTTTTCAAGGGAACTTATTATG	NA	NA	NA	NA
CCATATTGTAGTTTGATCTTTAAAC	10	CMCMOOT	Unclassified Centromere Sequences	IncreaseDuringDomestication
GTATCGAGTACGGCTTCCCGTGGGA	4	RGRR000	45S rDNA	DecreaseDuringDomestication
AAATCCAAAAATTTGGGAAATGAAG	2	RGRR000	45S rDNA	DecreaseDuringDomestication
GAGGAGTTCGCCATGGCGCGCGGGC	1	RGRR000	45S rDNA	IncreaseDuringDomestication
AAACTAAATAAATGGAAAATAAAAA	NA	NA	NA	NA
AAACTAATTAGATAGAAAAGGAGCG	NA	NA	NA	NA
ACTTAAAAAAAACGAATTCATAATC	NA	NA	NA	NA
ATACTGGAATTATGAATTTTTCTAA	NA	NA	NA	NA
TGCTTTGAATGCAACCCAACACCCA	2	CMCM002	Centromeric satellite repeats	DecreaseDuringDomestication
ACCGCACCCCGGGGGGTGAGCTCGA	4	RGRR000	45S rDNA	DecreaseDuringDomestication
TAAAGAAGAATTTCGAATTTAAGTA	2	OTOT000	Unclassified	DecreaseDuringDomestication
CTAAAGTAGTGGATTGAGCAAGTTC	5	CMCM002	Centromeric satellite repeats	DecreaseDuringDomestication
CAACGGACATGCCCAATCCACTACA	5	CMCM002	Centromeric satellite repeats	DecreaseDuringDomestication
GCACGAGTTTTTGTCACCGAAACCA	5	CMCM002	Centromeric satellite repeats	DecreaseDuringDomestication
CGAAAACGGGTGTCGTGTTGCATAC	5	CMCM002	Centromeric satellite repeats	DecreaseDuringDomestication
CCGAAAACGGGTCTCGGGTGCATAC	5	CMCM002	Centromeric satellite repeats	DecreaseDuringDomestication
ATGTTGTAGGCGTAGTTCTCGAGCG	NA	NA	NA	NA
AATAAAAATGGAATTGGATCATATC	NA	NA	NA	NA
AATAAAAATTGAATTGGATCATATC	NA	NA	NA	NA
CAACGTGTATCGAGTACGGCTTCCC	4	RGRR000	45S rDNA	DecreaseDuringDomestication
GATCGACACGAACACCAAACTTGCA	10	CMCMOOT	Unclassified Centromere Sequences	IncreaseDuringDomestication
AAAAGGGAAGTGTGGAAAAAATGAC	NA	NA	NA	NA
CACCCATTCCTAAAACGGGTCTCGG	12	CMCM002	Centromeric satellite repeats	DecreaseDuringDomestication
AAGATTAGGTAGAGGTTGTAAGTCC	NA	NA	NA	NA
CCTTCCACATCCGAGGCGCAACCCG	6	TERTOOT	Unclassified Retrotransposons	IncreaseDuringDomestication
ATCTTTTAGTTTTAGTTAGTTCATG	NA	NA	NA	NA
ATTGGGGCTGCTTTTTTTTTTACCC	NA	NA	NA	NA
TGTTGTAATTCTTCGAATTCTCGAA	NA	NA	NA	NA
ATCCACTACATTAGTTCCAAAACTC	5	CMCM002	Centromeric satellite repeats	DecreaseDuringDomestication
AGTGTAATAAAAATGGAATTGGATC	NA	NA	NA	NA
AGGAGGCGCGCGGCGACGGGCGACA	4	RGRR000	45S rDNA	DecreaseDuringDomestication
AAAAAAAGGGAAGTGTGGAAAAAAT	NA	NA	NA	NA
GCACGAGGTAACAAACCATATACAA	6	CMCMOOT	Unclassified Centromere Sequences	IncreaseDuringDomestication
TCGAGAAGATGGTGCAGGAGGCAGA	NA	NA	NA	NA
ACCATTTCATCATTTTTCACAACGA	12	CMCM002	Centromeric satellite repeats	DecreaseDuringDomestication
GTGAAACAAGAATCCGTTTTGCTCA	NA	NA	NA	NA
GTTTTCGTCCGAAACGCAAGGCCGA	4	RGRR000	45S rDNA	DecreaseDuringDomestication
ATTCTTTTAAGTTAACTATTATTTA	NA	NA	NA	NA
CAAACTAAATAAATGGAAAATAAAA	NA	NA	NA	NA
AACTCGTGCTTTGTATGCAACACAA	12	CMCM002	Centromeric satellite repeats	DecreaseDuringDomestication
CGCACGAGCGATGGGACACGAGCGC	4	RGRR000	45S rDNA	DecreaseDuringDomestication
ACCGTTTTTTTCGGCCCGCGCGCCA	1	RGRR000	45S rDNA	IncreaseDuringDomestication
TTATTTATCAAAAAAAAATACTAAA	NA	NA	NA	NA
TACCTAATCTTATCCAAAATTCCCA	NA	NA	NA	NA
GCAGCTTCGGTGTCTTTCCACAGGC	4	RGRR000	45S rDNA	DecreaseDuringDomestication
AAAAAAGCCAAGTCCCAGCCTGTGG	4	RGRR000	45S rDNA	DecreaseDuringDomestication
ACCATGGCGGCTAATTTTAAATAAT	NA	NA	NA	NA
GTTTTCACCCGAAACGCAAGGCCGA	1	RGRR000	45S rDNA	IncreaseDuringDomestication
CCCTTGTCGTTGGTGAATACGAAGA	NA	NA	NA	NA
AATTTTTCATGAACTGACTAAAACT	NA	NA	NA	NA
AGAATTCGAAGAATTACAACAAAAT	2	TERTOOT	Unclassified Retrotransposons	DecreaseDuringDomestication
CGTGCTTTGTATGCACCCGAGACCC	12	CMCM002	Centromeric satellite repeats	DecreaseDuringDomestication
CGCCGCCCGAATTGTAGTCTGGAGA	7	RGRR000	45S rDNA	Others
GCCCAATCCACTACATTAGTTCCAA	5	CMCM002	Centromeric satellite repeats	DecreaseDuringDomestication
CCTCGCCCTGCGGCGCGGGGGGCCA	3	RGRR000	45S rDNA	DecreaseDuringDomestication
AATTCGAAATTCTTCTTTAGTTCAT	NA	NA	NA	NA
AATTTCATTAAGAAAAACAAACTAA	NA	NA	NA	NA
AAGCTGGGCTGCTCCCGGTTCGCTC	7	RGRR000	45S rDNA	Others
ATTGAATGATGTATTCATTCAAAAA	NA	NA	NA	NA
CAAATTCCCTCTTTTTTTTTATTCA	NA	NA	NA	NA
CTAATTTTAAATAATAGTTAACTTA	NA	NA	NA	NA
ATAATACTTAAAAAAAACGAATTCA	NA	NA	NA	NA
CCCGAAACGCAAGGCCGAACAGCCC	1	RGRR000	45S rDNA	IncreaseDuringDomestication
CTCTTGTTGAGGTAAGAACAAATGA	NA	NA	NA	NA
GCCGCCGGGCTCCGGCCCGGCACGC	11	RGRR000	45S rDNA	Others
AGGAGAAGAAGGAAAAATCTTCTCA	6	TERTOOT	Unclassified Retrotransposons	IncreaseDuringDomestication
CTTTCTTTCCATTTCTAAAGGAAGA	NA	NA	NA	NA
AACTGAGGCCCGGGCACGACCCCGA	1	RGRR000	45S rDNA	IncreaseDuringDomestication
GAGCGCCGGGAGTCGGCCGCACGGC	4	RGRR000	45S rDNA	DecreaseDuringDomestication
ACTCGATACACGTTGCCTTCGTCGA	4	RGRR000	45S rDNA	DecreaseDuringDomestication
GTATTTTTTTTTTATTGGAATTCAA	NA	NA	NA	NA
GGGCCGAAAACAACGGCTGGGGCAC	4	RGRR000	45S rDNA	DecreaseDuringDomestication
ACACGAACACCAAACTTGCAAATGT	10	CMCMOOT	Unclassified Centromere Sequences	IncreaseDuringDomestication
AAAAGTAAATTTAAGGAATAGTTCC	NA	NA	NA	NA
AGAAGATGGTGCAGGAGGCAGAGAC	NA	NA	NA	NA
GCTATTAGAAAGAAAAGCTATTAGA	NA	NA	NA	NA
ACTAAAGAAGAATTTCGAATTTAAG	2	OTOT000	Unclassified	DecreaseDuringDomestication
ACTTAAAAAAAACGAATTAATAATC	NA	NA	NA	NA
GGGCTTTCTTTCCATTTCTAAAGGA	NA	NA	NA	NA
ATGGCGAACTCCTCGTTTTCAGCCC	1	RGRR000	45S rDNA	IncreaseDuringDomestication
ACACAGCGTTTTTGATCAGAATCAG	4	RGRR000	45S rDNA	DecreaseDuringDomestication
AAACCCCTGATTCTGATCAAAAACG	4	RGRR000	45S rDNA	DecreaseDuringDomestication
AAAAAAAGTAAATTTAAGGAATAGT	NA	NA	NA	NA
GGACGGCATTGGCTTTCAAAGGGGA	8	TERTOOT	Unclassified Retrotransposons	IncreaseDuringDomestication
CCCAGCCTGTGGAAAGACACCGAAG	4	RGRR000	45S rDNA	DecreaseDuringDomestication
AAACATGAGTTTTGGAACTAATGTA	5	CMCM002	Centromeric satellite repeats	DecreaseDuringDomestication
TGTATTCATTCAAAAAAAAAAAAAA	NA	NA	NA	NA
CCATTTCTTCATTTTTCGCAACGGA	5	CMCM002	Centromeric satellite repeats	DecreaseDuringDomestication
AATACAGTATGGCATAGATAACCCA	NA	NA	NA	NA
TATCGGCAAGGAATCTCGATTATGA	NA	NA	NA	NA
AAAAAAAAGGGAAGTGTGGAAAAAA	NA	NA	NA	NA
AATGGTTCCGGTGGCGAACTCTCAT	4	CMCM002	Centromeric satellite repeats	DecreaseDuringDomestication
CGCGGGCCGAAAAAAACGGTTCGGC	NA	NA	NA	NA
CTGATCAAAAACGCTGTGTCCAGCC	4	RGRR000	45S rDNA	DecreaseDuringDomestication
ACTTATTATGCAATGAACATAATTG	NA	NA	NA	NA
CCATGGCGCGCGGGCCGAAAAAAAC	1	RGRR000	45S rDNA	IncreaseDuringDomestication
AACGAACTTGCTCAATCCACTACTT	5	CMCM002	Centromeric satellite repeats	DecreaseDuringDomestication
CAAGTATAATCATAAAGAAGAGCGG	1	TERTOOT	Unclassified Retrotransposons	IncreaseDuringDomestication
ATGAGTTTTATTTCTTTAATAGGTA	NA	NA	NA	NA
TTTAGTTTTAGTCAGTTCATGAAAA	NA	NA	NA	NA
AATCCACTATTTTAGGTCCAAAACA	12	CMCM002	Centromeric satellite repeats	DecreaseDuringDomestication
AAGTCATGTGATATGATCCAATTCC	NA	NA	NA	NA
ATTTCTTCATTTTTCGCAACGGACA	5	CMCM002	Centromeric satellite repeats	DecreaseDuringDomestication
TCATGTTTGGTTCGGGAAGAGATCA	NA	NA	NA	NA
TCACCATAAGGAGAAGAAGGAAAAA	6	TERTOOT	Unclassified Retrotransposons	IncreaseDuringDomestication
CAAAATTTATTGCTGCAGCTATACA	NA	NA	NA	NA
CCCCGGGGTGCGGTCTCGTCGGCTC	4	RGRR000	45S rDNA	DecreaseDuringDomestication
AAATAAAAAAAAAGCAAAATAGAAA	2	TERTOOT	Unclassified Retrotransposons	DecreaseDuringDomestication
AAATGGGTGTTGGGTTGCATTCAAA	2	CMCM002	Centromeric satellite repeats	DecreaseDuringDomestication
AGGCCGCCCGATTCTCAAGCTGGGC	7	RGRR000	45S rDNA	Others
TCTTTCCATTTCTAAAGGAAGAAAA	2	TERTOOT	Unclassified Retrotransposons	DecreaseDuringDomestication
CTTTTCTGCCGAAGCTTTCCTTTAC	NA	NA	NA	NA
AACCATTTCATCATTTTTCACAACG	12	CMCM002	Centromeric satellite repeats	DecreaseDuringDomestication
ATGCGCCAGCGTAGCCGCTACGGTC	3	RGRR000	45S rDNA	DecreaseDuringDomestication
CACAAGTATAATCATAAAGAAGAGC	1	TERTOOT	Unclassified Retrotransposons	IncreaseDuringDomestication
ATAAAAAAAAAGAGGGAATTTGCTC	NA	NA	NA	NA
CGGCCTTGCGTTTCGGGTGAAAACG	1	RGRR000	45S rDNA	IncreaseDuringDomestication
CAATAAAAAAAAAATACTTAGTCTC	NA	NA	NA	NA
ATAGCGAGTTTTTTTTTTAAGTGGA	NA	NA	NA	NA
ATGCTTTAAAATCCTAAATTTAAAG	NA	NA	NA	NA
CTCTCCAGACTACAATTCGGGCGGC	7	RGRR000	45S rDNA	Others
CAAAGAGGAGATCGAGAAGATGGTG	NA	NA	NA	NA
AAAAAAAAAGAGTTTTTTTTTTTAA	NA	NA	NA	NA
CAATGCTTTTCAAGGGAACTTATTA	NA	NA	NA	NA
TGTTCGGCCTTGCGTTTCGGGTGAA	1	RGRR000	45S rDNA	IncreaseDuringDomestication
AGCAAAACGGATTCTTGTTTCACCG	NA	NA	NA	NA
ATGGGCTGAAAACGAGGAGTTCGCC	1	RGRR000	45S rDNA	IncreaseDuringDomestication
CTTTCTCTTTTCTTTCTCTTTTCTC	NA	NA	NA	NA
ACTGAAAGATACTTAAATTCGAAAT	NA	NA	NA	NA
AAAAAGAGTTTTTTTTTTTAACCCG	NA	NA	NA	NA
TTTCAATTTCATTAAGAAAAACAAA	NA	NA	NA	NA
CAAAACGGATTCTTGTTTCACCGAG	NA	NA	NA	NA
ATGATACGCTGTTTTCCCGCTCTTC	1	TERTOOT	Unclassified Retrotransposons	IncreaseDuringDomestication
GTGTTGTGTTGCATACAAAGCACGA	12	CMCM002	Centromeric satellite repeats	DecreaseDuringDomestication
CATGGCGAACCCCTTGTTTTCAGCC	1	RGRR000	45S rDNA	IncreaseDuringDomestication
GTGGACGCCAAGAACTCGCTCGAGA	NA	NA	NA	NA
GAGAAGATGGTGCAGGAGGCAGAGA	NA	NA	NA	NA
GGTCTCGGGTGCATACAAAGCACGA	12	CMCM002	Centromeric satellite repeats	DecreaseDuringDomestication
AGAAGAATTTCGAATTTAAGTATCT	NA	NA	NA	NA
GAGTTCGCCATGGCGCGCGGGCCGA	1	RGRR000	45S rDNA	IncreaseDuringDomestication
AAAAAAAAAAAAAAATGGATAAGAG	NA	NA	NA	NA
GAGAATACAGTATGGCATAGATAAC	NA	NA	NA	NA
AGATCTAACCTGACTTGGCCCCCCT	NA	NA	NA	NA
AAAAGTAAGTGTAATAAAAATGGAA	NA	NA	NA	NA
ATATGCTTTAAAATCCTAAATTTAA	NA	NA	NA	NA
ACAGGGCTGTTCGGCCTTGCGTATG	4	RGRR000	45S rDNA	DecreaseDuringDomestication
AAAGAAGGTAAAATCAAAGTCCTCC	6	TERTOOT	Unclassified Retrotransposons	IncreaseDuringDomestication
GATCTCTTCCCGAACCAAACATGAA	2	TERT001	Ty1-copia	DecreaseDuringDomestication
ACCTGACTTGGCCCCCCTGAATGCA	NA	NA	NA	NA
AATATGAGGCAAACAGTCCTCCCAC	6	CMCMOOT	Unclassified Centromere Sequences	IncreaseDuringDomestication
CGGGAGGAGGCGCGGGGCGACGGGC	4	RGRR000	45S rDNA	DecreaseDuringDomestication
CAGCGTGCCGGGCCGGAGCCCGGCG	11	RGRR000	45S rDNA	Others
GAAAACGGGAGGAGGCGCGGGGCGA	4	RGRR000	45S rDNA	DecreaseDuringDomestication
GTGATATGATCCAATTCCATTTTTA	NA	NA	NA	NA
AAAAAAGAGTTTTTTTTTTTAACCC	NA	NA	NA	NA
TATGCTTTAAAATCCTAAATTTAAA	NA	NA	NA	NA
GAAAATAAGGGCTCTCAGAATAACC	8	TERTOOT	Unclassified Retrotransposons	IncreaseDuringDomestication
GAGGATGATAAAAATGAGGAGGATA	6	TERTOOT	Unclassified Retrotransposons	IncreaseDuringDomestication
TGCTTATGCTCTAGAAAGAGAAAAA	8	TERTOOT	Unclassified Retrotransposons	IncreaseDuringDomestication
CTCGCCGCCCGAATTGTAGTCTGGA	7	RGRR000	45S rDNA	Others
TAAAATTTTTCATGAACTAACTAAA	NA	NA	NA	NA
CTTTTTTTTTATTTATCCACAAAGC	NA	NA	NA	NA
TGCTTCTCTTGTTGAGGTAAGAACA	NA	NA	NA	NA
CTACCTAATCTTATCCAAAATTCCC	NA	NA	NA	NA
AGCCAAATGAATCGAAAGATTCATG	NA	NA	NA	NA
AAATGAACTAAAGAAGAATTTCGAA	NA	NA	NA	NA
ATTATATTTCTTTTTTTTTTTACTG	NA	NA	NA	NA
CGCCCTGCGGCGCGGGGGGCCAGAC	3	RGRR000	45S rDNA	DecreaseDuringDomestication
CTTTGTGGATAAATAAAAAAAAAGA	NA	NA	NA	NA
AGATCGAGAAGATGGTGCAGGAGGC	NA	NA	NA	NA
AAGGCCGAACAGCCCTGTCGCCCGT	4	RGRR000	45S rDNA	DecreaseDuringDomestication
CATTCAGGGGGGCCAAGTCAGGTTA	NA	NA	NA	NA
AAGGGAACTATTCCTTAAATTTACT	NA	NA	NA	NA
AAATAAATAAAAAAAAGTAAATTTA	NA	NA	NA	NA
CTAGGCCGAACAGCCCTGCCGCCAG	4	RGRR000	45S rDNA	DecreaseDuringDomestication
AATAAAAAAAAGTAAATTTAAGGAA	NA	NA	NA	NA
CGGGCTCCGGCCCGGCACGCTGCCC	11	RGRR000	45S rDNA	Others
ACAATATGGTGGGGTTCCGAAGACA	10	CMCMOOT	Unclassified Centromere Sequences	IncreaseDuringDomestication
CCTTGAATCTTTTAGTTTTAGTTAG	NA	NA	NA	NA
CATAATCGAGATTCCTTGCCGATAC	NA	NA	NA	NA
GCGCAGGGGGTAGAAAGGCTGATCA	NA	NA	NA	NA
ACTAAAAAAAAAAATAGAAGGACGG	NA	NA	NA	NA
AGCTGCAGCAATAAATTTTGATCAG	NA	NA	NA	NA
AGGAACATTAGAAGTTCATCATTAA	NA	NA	NA	NA
CGATTCCCAGTAAAAAAAAAAAGAA	NA	NA	NA	NA
ACTACAATTCGGGCGGCGAGGCCGC	7	RGRR000	45S rDNA	Others
CCCGAACCAAACATGAATCTTTCGA	NA	NA	NA	NA
AGTACGGCTTCCCGTGGGACGGGTA	4	RGRR000	45S rDNA	DecreaseDuringDomestication
TTATTGTACCTATTAAAGAAATAAA	NA	NA	NA	NA
CGACGGGCGACAGGGCTGTTCGGCC	4	RGRR000	45S rDNA	DecreaseDuringDomestication
AAAGCACGAGTTTTTGTCACCGAAA	5	CMCM002	Centromeric satellite repeats	DecreaseDuringDomestication
AATGATGAAATGGTTCCGGTGGCAA	12	CMCM002	Centromeric satellite repeats	DecreaseDuringDomestication
ATTATGAATTCGTTTTTTTTAAGTA	NA	NA	NA	NA
ACGGGAGGAGGCGCGGGGCGACGGG	4	RGRR000	45S rDNA	DecreaseDuringDomestication
GAAGCCGTACTCGATACACGTTGCC	4	RGRR000	45S rDNA	DecreaseDuringDomestication
AAAACGGTTCGGCCACGGCCGCGAA	1	RGRR000	45S rDNA	IncreaseDuringDomestication
GAATCTTTTAGTTTTAGTTAGTTCA	NA	NA	NA	NA
GCAAGAGGAAGGAGAAGAAGAAGTA	6	TERTOOT	Unclassified Retrotransposons	IncreaseDuringDomestication
CCATTTATTTAGTTTGTTTTTCTTA	NA	NA	NA	NA
GGGCGGCGAGGCCGCCCGATTCTCA	7	RGRR000	45S rDNA	Others
AATGTAGTGGATTGGGCATGTCCGT	5	CMCM002	Centromeric satellite repeats	DecreaseDuringDomestication
GAATTGATGTTAAAACTGCACGAAA	6	CMCMOOT	Unclassified Centromere Sequences	IncreaseDuringDomestication
GAAATTAGAAAAATTCATAATTCCA	9	TERTOOT	Unclassified Retrotransposons	Others
CGACAAGAAGGGCAAGAGGAAGGAG	6	TERTOOT	Unclassified Retrotransposons	IncreaseDuringDomestication
AGAAAAGGAGCGGAAAAAGTTCTAT	NA	NA	NA	NA
CCTCCTGCACCATCTTCTCGATCTC	NA	NA	NA	NA
GATCGAGAAGATGGTGCAGGAGGCA	NA	NA	NA	NA
ATGGCCGTTCGGCCTTGCGTTTGGG	4	RGRR000	45S rDNA	DecreaseDuringDomestication
ACTATATAAATTGATTAAATCAAAA	9	TERTOOT	Unclassified Retrotransposons	Others
CCGAACAGCCCTGTCGCCCGTCGCC	4	RGRR000	45S rDNA	DecreaseDuringDomestication
CCCGCACGAGCGATGGGACACGAGC	4	RGRR000	45S rDNA	DecreaseDuringDomestication
AAAAAGGGAACTATTCCTTAAATTT	NA	NA	NA	NA
GATCTTCCTCTTCTCACCATAAGGA	6	TERTOOT	Unclassified Retrotransposons	IncreaseDuringDomestication
CATGTCCGTTGCGAAAAATGAAGAA	5	CMCM002	Centromeric satellite repeats	DecreaseDuringDomestication
TATTTTTTTTTGATAAATAAGAAAA	NA	NA	NA	NA
AGGGGGGTGTGTGGCCATTGATCAT	9	OTKN000	knob	Others
CTGTGGAAAGACACCGAAGCTGCTA	4	RGRR000	45S rDNA	DecreaseDuringDomestication
AAACTCGTGCTTTGTATGCAACACG	5	CMCM002	Centromeric satellite repeats	DecreaseDuringDomestication
GCGACGACAAGCCCACTACAAGCCA	6	TERTOOT	Unclassified Retrotransposons	IncreaseDuringDomestication
AAAAAACTCTTTTTTTTTATTTATC	NA	NA	NA	NA
AAAAAAAAAAAAGAAAATCCTTTTC	NA	NA	NA	NA
AATGAAGTTAGTAAAAATGAAAAAC	NA	NA	NA	NA
GGCCCTTGTCGTTGGTGAATACGAA	NA	NA	NA	NA
AATTCAATATGAGGCAAACAGTCCT	6	CMCMOOT	Unclassified Centromere Sequences	IncreaseDuringDomestication
TCAAAATTATACTACTGCCTGCCCA	NA	NA	NA	NA
ACCTCGTGCTCCTATTGATTTAATG	6	CMCMOOT	Unclassified Centromere Sequences	IncreaseDuringDomestication
GACAAGAAGGGCAAGAGGAAGGAGA	6	TERTOOT	Unclassified Retrotransposons	IncreaseDuringDomestication
GCACGAAACTACTAAAGAAAACATA	6	CMCMOOT	Unclassified Centromere Sequences	IncreaseDuringDomestication
ATCCGTTTTGCTCAAACCAAAGGCA	NA	NA	NA	NA
ATCATTTTTCACAACGAACATGCCC	12	CMCM002	Centromeric satellite repeats	DecreaseDuringDomestication
AATAAATAAAAAAAAGTAAATTTAA	NA	NA	NA	NA
CGAACTTGCTCAATCCACTACTTTA	5	CMCM002	Centromeric satellite repeats	DecreaseDuringDomestication
TAATTTTAAATAATAGTTAACTTAA	NA	NA	NA	NA
CTCTAGGTTCGGTGTCATTCCACAC	4	RGRR000	45S rDNA	DecreaseDuringDomestication
AAGTGGTTAAGGTTATTCTGAGAGC	8	TERTOOT	Unclassified Retrotransposons	IncreaseDuringDomestication
AACTCGTGCTTTGTATGCAACACGA	5	CMCM002	Centromeric satellite repeats	DecreaseDuringDomestication
CAAGGTGGAACGGAGGGAAAACAGC	4	RGRR000	45S rDNA	DecreaseDuringDomestication
CGCTACCCTCGCGTTCCTAAACATA	6	TERTOOT	Unclassified Retrotransposons	IncreaseDuringDomestication
GAATTCGAAGAATTACAACAAAATC	2	TERTOOT	Unclassified Retrotransposons	DecreaseDuringDomestication
TTCCTTCTTCTCCTTATGGTGAGAA	6	TERTOOT	Unclassified Retrotransposons	IncreaseDuringDomestication
TACTGCCTGCCCAACAAAAAATAAA	NA	NA	NA	NA
ACACGAAAAAAGAAAAAAAAAGGGA	NA	NA	NA	NA
AAAGGCTGATCAAAATTTATTGCTG	NA	NA	NA	NA
AAAGGAAAAGGGCTTTCTTTCCATT	NA	NA	NA	NA
AAAACGAGGAGTTCGCCATGGCGCG	1	RGRR000	45S rDNA	IncreaseDuringDomestication
AGTGAATAACTAAAAAAAAAAATAG	NA	NA	NA	NA
AGGAGCACGAGGTAACAAACCATAT	6	CMCMOOT	Unclassified Centromere Sequences	IncreaseDuringDomestication
GAACCGTTTTTTTCGGCCCGCGCGC	1	RGRR000	45S rDNA	IncreaseDuringDomestication
ACAATTCGGGCGGCGAGGCCGCCCG	7	RGRR000	45S rDNA	Others
CTTATTATGCAATGAACATAATTGA	NA	NA	NA	NA
AGTCATGTGATATGATCCAATTCCA	NA	NA	NA	NA
CCAATTCAATTTTTATTACACTTAC	9	TERTOOT	Unclassified Retrotransposons	Others
CACCATATTGTAGTTTGATCTTTAA	10	CMCMOOT	Unclassified Centromere Sequences	IncreaseDuringDomestication
GTTGACTAGCAAATCTGGCAAGGTA	8	TERTOOT	Unclassified Retrotransposons	IncreaseDuringDomestication
CAGGGGGGCCAAGTCAGGTTAGATC	NA	NA	NA	NA
AATGCAACCCAACACCCATTTTCGG	2	CMCM002	Centromeric satellite repeats	DecreaseDuringDomestication
ATATTTTTATATAGTATATTTTGAT	9	TERT002	Ty3-gypsy	Others
ACTACAATATGGTGGGGTTCCGAAG	10	CMCMOOT	Unclassified Centromere Sequences	IncreaseDuringDomestication
AAGTCCCAGCGTGTGGAATGACACC	4	RGRR000	45S rDNA	DecreaseDuringDomestication
CTTCCTCTTCTCACCATAAGGAGAA	6	TERTOOT	Unclassified Retrotransposons	IncreaseDuringDomestication
ACGCAAGGCCGAACAGCCCTGTCGC	4	RGRR000	45S rDNA	DecreaseDuringDomestication
ATTGCAAAAAAAAAAAAAATGGAGA	NA	NA	NA	NA
CGAAAATGGGTGTTGGGTTGCATTC	2	CMCM002	Centromeric satellite repeats	DecreaseDuringDomestication
ATTTCATTAAGAAAAACAAACTAAA	NA	NA	NA	NA
AGGGAAAACGGGAGGAGGCGCGGGG	4	RGRR000	45S rDNA	DecreaseDuringDomestication
GCCTGCCCAACAAAAAATAAAAAGC	NA	NA	NA	NA
ATGAATCTTTCGATTCATTTGGCTC	NA	NA	NA	NA
AAAAAAAAAAAAAAAATTCTTTCTA	NA	NA	NA	NA
CTCTTCTGGGTTATCTATGCCATAC	NA	NA	NA	NA
ATAATCATAAAGAAGAGCGGGAAAA	1	TERTOOT	Unclassified Retrotransposons	IncreaseDuringDomestication
GAAAAGGGCTTTCTTTCCATTTCTA	NA	NA	NA	NA
TATACTACTGCCTGCCCAACAAAAA	NA	NA	NA	NA
ACCATTTCTTCATTTTTCGCAACGG	5	CMCM002	Centromeric satellite repeats	DecreaseDuringDomestication
AAAAGGGCTTTCTTTCCATTTCTAA	NA	NA	NA	NA
AGAAATGGAAAGAAAGCCCTTTTCC	NA	NA	NA	NA
AAGAGACTAAGTATTTTTTTTTTAT	NA	NA	NA	NA
AAAAAAAAAATACTTAGTCTCTTAA	NA	NA	NA	NA
ACATTTTTCTCTTTCTAGAGCATAA	8	TERTOOT	Unclassified Retrotransposons	IncreaseDuringDomestication
AATTCCAATAAAAAAAAAATACTTA	NA	NA	NA	NA
CAAATCCAAAAATTTGGGAAATGAA	2	RGRR000	45S rDNA	DecreaseDuringDomestication
GGGTAGAAAGGCTGATCAAAATTTA	NA	NA	NA	NA
CACCGACCAGAGGCTTGTACACCTC	3	OTKN000	knob	DecreaseDuringDomestication
CCTTTGAAAGCCAATGCCGTCCTTA	8	TERTOOT	Unclassified Retrotransposons	IncreaseDuringDomestication
TACCTCTTCTGGGTTATCTATGCCA	NA	NA	NA	NA
AGCCTGTGGAAAGACACCGAAGCTG	4	RGRR000	45S rDNA	DecreaseDuringDomestication
ATATTGAATTTGCTTATAATCGATC	6	CMCMOOT	Unclassified Centromere Sequences	IncreaseDuringDomestication
AAGAACTCGCTCGAGAACTACGCCT	NA	NA	NA	NA
GCACGAGCGATGGGACACGAGCGCC	4	RGRR000	45S rDNA	DecreaseDuringDomestication
TGTAATTCTTCGAATTCTCGAACAA	NA	NA	NA	NA
ATCTTACGAGAATACAGTATGGCAT	NA	NA	NA	NA
CAAGTTTGGTGTTCGTGTCGATCTG	10	CMCMOOT	Unclassified Centromere Sequences	IncreaseDuringDomestication
CGCTCTCGAGCCGACGAGACCGCAC	4	RGRR000	45S rDNA	DecreaseDuringDomestication
GTGGGCTTGTCGTCGCCGGTCTCCA	6	TERTOOT	Unclassified Retrotransposons	IncreaseDuringDomestication
AAACGAGGAGTTCGCCATGGCGCGC	1	RGRR000	45S rDNA	IncreaseDuringDomestication
AAAGAGGAGATCGAGAAGATGGTGC	NA	NA	NA	NA
ATTCCGAAAACGGGTGTCGTGTTGC	5	CMCM002	Centromeric satellite repeats	DecreaseDuringDomestication
ACCGTCCTTCTATTTTTTTTTTTAG	NA	NA	NA	NA
AGATTTTTCCTTCTTCTCCTTATGG	6	TERTOOT	Unclassified Retrotransposons	IncreaseDuringDomestication
AATTCATAATTCCAGTATTTTTTAT	NA	NA	NA	NA
CCAGTAAAAAAAAAAAGAAATATAA	NA	NA	NA	NA
CACGGGAAGCCGTACTCGATACACG	4	RGRR000	45S rDNA	DecreaseDuringDomestication
CTTGCTCAATCCACTACTTTAGGTC	5	CMCM002	Centromeric satellite repeats	DecreaseDuringDomestication
AGTTTGGTGTTCGTGTCGATCTGTG	10	CMCMOOT	Unclassified Centromere Sequences	IncreaseDuringDomestication
AACGGGTGTCGTGTTGCATACAAAG	5	CMCM002	Centromeric satellite repeats	DecreaseDuringDomestication
AAAGATACTTAAATTCGAAATTCTT	NA	NA	NA	NA
CTTTTCCTCGGTGAAACAAGAATCC	NA	NA	NA	NA
AGATGGCTGGACACAGCGTTTTTGA	4	RGRR000	45S rDNA	DecreaseDuringDomestication
GTGATTGGGGCTGCTTTTTTTTTTA	NA	NA	NA	NA
AAAATGAACTAAAGAAGAATTTCGA	NA	NA	NA	NA
CAATTTTGGCAACTACCTTGCCAGA	8	TERTOOT	Unclassified Retrotransposons	IncreaseDuringDomestication
ATTAAAGAAATGAAACTCATTATCC	NA	NA	NA	NA
CAGATTGTATATGGTTTGTTACCTC	6	CMCMOOT	Unclassified Centromere Sequences	IncreaseDuringDomestication
AGATTTGCTAGTCAACACATAAGAT	8	TERTOOT	Unclassified Retrotransposons	IncreaseDuringDomestication
ATCATAAAGAAGAGCGGGAAAACAG	1	TERTOOT	Unclassified Retrotransposons	IncreaseDuringDomestication
CACCCGAGACCCGTTTTAGGAATGG	12	CMCM002	Centromeric satellite repeats	DecreaseDuringDomestication
CGCCCGTCGCCCCGCGCCTCCTCCC	4	RGRR000	45S rDNA	DecreaseDuringDomestication
AGGGAACTTATTATGCAATGAACAT	NA	NA	NA	NA
AGTTCTCGAGCGAGTTCTTGGCGTC	NA	NA	NA	NA
GGGCATGTCCGTTGCGAAAAATGAA	5	CMCM002	Centromeric satellite repeats	DecreaseDuringDomestication
ACAAGGCCGAGGACGAGGAGCACAA	NA	NA	NA	NA
ATAAGTTCCCTTGAAAAGCATTGGC	NA	NA	NA	NA
CCCTCAAAAAGGGAACTATTCCTTA	NA	NA	NA	NA
CTTTTAAGTTAACTATTATTTAAAA	NA	NA	NA	NA
ATACCTCTTCTGGGTTATCTATGCC	NA	NA	NA	NA
ACGAAACTACTAAAGAAAACATAGA	6	CMCMOOT	Unclassified Centromere Sequences	IncreaseDuringDomestication
AAAATGGAGACATTTTCAAAAAAGA	NA	NA	NA	NA
GGAAATGAAGTTAGTAAAAATGAAA	NA	NA	NA	NA
AGCATGAGAGTTCGCCACCGGAACC	4	CMCM002	Centromeric satellite repeats	DecreaseDuringDomestication
CGGATTCTTGTTTCACCGAGGAAAA	NA	NA	NA	NA
CGATTATGAATTCGTTTTTTTTAAG	NA	NA	NA	NA
AAATCGCGAATTAGATCATTTGTTC	NA	NA	NA	NA
CTCCGTGCTGTTTTCCCTCCGTTCC	4	RGRR000	45S rDNA	DecreaseDuringDomestication
TCGATTCCCAGTAAAAAAAAAAAGA	NA	NA	NA	NA
GCGGAAAAAGTTCTATGGATTAGAC	NA	NA	NA	NA
CCCGCGCGCCATGGCGAACTCCTCG	1	RGRR000	45S rDNA	IncreaseDuringDomestication
TGCAACACGACACCCGTTTTCGGAA	5	CMCM002	Centromeric satellite repeats	DecreaseDuringDomestication
TCACGTATATGCTTTAAAATCCTAA	NA	NA	NA	NA
CCACCATATTGTAGTTTGATCTTTA	10	CMCMOOT	Unclassified Centromere Sequences	IncreaseDuringDomestication
GCGAGCGAACCGGGAGCAGCCCAGC	7	RGRR000	45S rDNA	Others
CCAAATTGAATGATGTATTCATTCA	NA	NA	NA	NA
CAGCCGTTGTTTTCGGCCCGCGCGC	4	RGRR000	45S rDNA	DecreaseDuringDomestication
GAGTCCCGCACCAAGAGAAGAGAGA	6	TERTOOT	Unclassified Retrotransposons	IncreaseDuringDomestication
TATTGAATTTGCTTATAATCGATCA	6	CMCMOOT	Unclassified Centromere Sequences	IncreaseDuringDomestication
GAACCGGGAGCAGCCCAGCTTGAGA	7	RGRR000	45S rDNA	Others
ACAGCACGGAGGCGCGCGGCGACGG	4	RGRR000	45S rDNA	DecreaseDuringDomestication
GGGCTCTCAGAATAACCTTAACCAC	8	TERTOOT	Unclassified Retrotransposons	IncreaseDuringDomestication
CCCCAGGCGCGGTGGATCATGGCCC	7	TERTOOT	Unclassified Retrotransposons	Others
AGAAAAAAAAAGGGAAGTGTGGAAA	NA	NA	NA	NA
GGAGGACTGTTTGCCTCATATTGAA	6	CMCMOOT	Unclassified Centromere Sequences	IncreaseDuringDomestication
AAACGGGTGTTGTGTTGCATACAAA	12	CMCM002	Centromeric satellite repeats	DecreaseDuringDomestication
AGTATAATCATAAAGAAGAGCGGGA	1	TERTOOT	Unclassified Retrotransposons	IncreaseDuringDomestication
CTCACCATAAGGAGAAGAAGGAAAA	6	TERTOOT	Unclassified Retrotransposons	IncreaseDuringDomestication
CCATGGCGAACCCCTTGTTTTCAGC	1	RGRR000	45S rDNA	IncreaseDuringDomestication
ATTCTCGAACAAATCCAATCCAATA	NA	NA	NA	NA
AGTTCGCCATGGCGCGCGGGCCGAA	1	RGRR000	45S rDNA	IncreaseDuringDomestication
ACCAAACATGAATCTTTCGATTCAT	NA	NA	NA	NA
CTAGGTTCGGTGTCATTCCACACGC	4	RGRR000	45S rDNA	DecreaseDuringDomestication
ATGTTTTCTTTAGTAGTTTCGTGCA	6	CMCMOOT	Unclassified Centromere Sequences	IncreaseDuringDomestication
GGTAACAAACCATATACAATCTGAA	6	CMCMOOT	Unclassified Centromere Sequences	IncreaseDuringDomestication
AACCTGACTTGGCCCCCCTGAATGC	NA	NA	NA	NA
CCCTCGTTTTCACCCGAAACGCAAG	1	RGRR000	45S rDNA	IncreaseDuringDomestication
AGAAGATTTTTCCTTCTTCTCCTTA	6	TERTOOT	Unclassified Retrotransposons	IncreaseDuringDomestication
CCTCGTTTTCACCCGAAACGCAAGG	1	RGRR000	45S rDNA	IncreaseDuringDomestication
CCTTGTCGTTGGTGAATACGAAGAG	NA	NA	NA	NA
AAGGTGGAACGGAGGGAAAACAGCA	4	RGRR000	45S rDNA	DecreaseDuringDomestication
GAGTTTCATTTCTTTAATAGGTACA	NA	NA	NA	NA
CCTTGCCAGATTTGCTAGTCAACAC	8	TERTOOT	Unclassified Retrotransposons	IncreaseDuringDomestication
AAATTGCAAAAAAAAAAAAAATGGA	NA	NA	NA	NA
TGGATAATGAGTTTTATTTCTTTAA	NA	NA	NA	NA
ATACGCAAGGCCGAACAGCCCTGTC	4	RGRR000	45S rDNA	DecreaseDuringDomestication
AACTGACTAAAACTAAAAGATTCAA	NA	NA	NA	NA
GCTGCTCCCGGTTCGCTCGCCGTTA	7	RGRR000	45S rDNA	Others
AACTAAAACTAAAAGATTCAAGGAA	NA	NA	NA	NA
CGGGCCGAAAAAAACGGTTCGGCCA	NA	NA	NA	NA
AGTAAGTGTAATAAAAATTGAATTG	9	TERTOOT	Unclassified Retrotransposons	Others
AAACGGGTCTCGGGTGCATACAAAG	12	CMCM002	Centromeric satellite repeats	DecreaseDuringDomestication
CATTTCTTCATTTTTCGCAACGGAC	5	CMCM002	Centromeric satellite repeats	DecreaseDuringDomestication
GCTTTTTTTTTTACCCTTAGCCTTA	NA	NA	NA	NA
AATCGGGCGGCCTCGCCGCCCGAAT	7	RGRR000	45S rDNA	Others
GGCAGGCAGTAGTATAATTTTGATA	NA	NA	NA	NA
AAAATTTTTCATGAACTAACTAAAA	NA	NA	NA	NA
ATTTATCAAAAAAAAATACTAAAAA	NA	NA	NA	NA
AATTCATAATCGAGATTCCTTGCCG	NA	NA	NA	NA
CCAGCTTGAGAATCGGGCGGCCTCG	7	RGRR000	45S rDNA	Others
ACTTTGATTTTACCTTCTTTTTGCC	6	TERTOOT	Unclassified Retrotransposons	IncreaseDuringDomestication
AAGCATGAGAGTTCGCCACCGGAAC	4	CMCM002	Centromeric satellite repeats	DecreaseDuringDomestication
AAAATGGAATTGGATCATATCACAT	NA	NA	NA	NA
CATTAAGAAAAACAAACTAAATAAA	NA	NA	NA	NA
GTATAATCATAAAGAAGAGCGGGAA	1	TERTOOT	Unclassified Retrotransposons	IncreaseDuringDomestication
CTTCTTCTCCTTCCTCTTGCCCTTC	6	TERTOOT	Unclassified Retrotransposons	IncreaseDuringDomestication
TATTTATCAAAAAAAAATACTAAAA	NA	NA	NA	NA
CGACTATAGCGAGTTTTTTTTTTAA	NA	NA	NA	NA
CCAGATTTGCTAGTCAACACATAAG	8	TERTOOT	Unclassified Retrotransposons	IncreaseDuringDomestication
ACGTGCTGCGCCCGGCGCGGTTCGC	11	RGRR000	45S rDNA	Others
CCTCTTCTCACCATAAGGAGAAGAA	6	TERTOOT	Unclassified Retrotransposons	IncreaseDuringDomestication
AACTTATTATGCAATGAACATAATT	NA	NA	NA	NA
AATCTGGCAAGGTAGTTGCCAAAAT	8	TERTOOT	Unclassified Retrotransposons	IncreaseDuringDomestication
ATACTGAAAGATACTTAAATTCGAA	NA	NA	NA	NA
GTAATTCTTCGAATTCTCGAACAAA	NA	NA	NA	NA
CAATCCACTACATTAGTTCCAAAAC	5	CMCM002	Centromeric satellite repeats	DecreaseDuringDomestication
GCGCTCTCGAGCCGACGAGACCGCA	4	RGRR000	45S rDNA	DecreaseDuringDomestication
GAGCAAGTTCGTTGCGAAAAACGAA	5	CMCM002	Centromeric satellite repeats	DecreaseDuringDomestication
AAATTCATAATTCCAGTATTTTTTA	NA	NA	NA	NA
CCGACCAGAGGCTTGTACACCTCAC	3	OTKN000	knob	DecreaseDuringDomestication
AACTTCATTTCCCAAATTTTTGGAT	2	RGRR000	45S rDNA	DecreaseDuringDomestication
GTACCTATTAAAGAAATAAAACTCA	NA	NA	NA	NA
CACGTAATTTCGTTGCCGCACGTCA	5	CMCM002	Centromeric satellite repeats	DecreaseDuringDomestication
GTTCGGCCTTGCGTTTCGGACGAAA	4	RGRR000	45S rDNA	DecreaseDuringDomestication
ATCTTCTCGATCTCCTCTTTGCTCA	NA	NA	NA	NA
GCCTTCCACATCCGAGGCGCAACCC	6	TERTOOT	Unclassified Retrotransposons	IncreaseDuringDomestication
TAAGTGTAATAAAAATTGAATTGGA	9	TERTOOT	Unclassified Retrotransposons	Others
ATAAAAAGTAAGTGTAATAAAAATG	NA	NA	NA	NA
GTTATTGTACCTATTAAAGAAATGA	NA	NA	NA	NA
AAAGGGAAGTGTGGAAAAAATGACA	NA	NA	NA	NA
GATTGGATTTGTTCGAGAATTCGAA	NA	NA	NA	NA
ACTCCTCGTTTTCAGCCCATACGCA	1	RGRR000	45S rDNA	IncreaseDuringDomestication
CTTCTCCTTATGGTGAGAAGAGGAA	6	TERTOOT	Unclassified Retrotransposons	IncreaseDuringDomestication
ATCTTTTAGTTTTAGTCAGTTCATG	NA	NA	NA	NA
GTAGTTTCGTGCAGTTTTAACATCA	6	CMCMOOT	Unclassified Centromere Sequences	IncreaseDuringDomestication
ATTCCGAAAATGGGTGTTGGGTTGC	2	CMCM002	Centromeric satellite repeats	DecreaseDuringDomestication
GTCCTTCTATTTTTTTTTTTAGTTA	NA	NA	NA	NA
ACAAGAAGGGCAAGAGGAAGGAGAA	6	TERTOOT	Unclassified Retrotransposons	IncreaseDuringDomestication
CTTCATCGACCTCCACCTCCGGCTC	6	TERTOOT	Unclassified Retrotransposons	IncreaseDuringDomestication
TCATCTTCATCGGAAGAGTCCCGCA	6	TERTOOT	Unclassified Retrotransposons	IncreaseDuringDomestication
ATGAGTTTCATTTCTTTAATAGGTA	NA	NA	NA	NA
ACGTAATTTCGTTGCCGCACGTCAC	5	CMCM002	Centromeric satellite repeats	DecreaseDuringDomestication
TCGATTATTAATTCGTTTTTTTTAA	NA	NA	NA	NA
AGCAAGTTCGTTGCGAAAAACGAAG	5	CMCM002	Centromeric satellite repeats	DecreaseDuringDomestication
TGAAACAAGAATCCGTTTTGCTCAA	NA	NA	NA	NA
[truncated: 18 more rows]
